# Supplementary material for: Transcriptomic responses of bat cells to European bat lyssavirus 1 infection under conditions simulating euthermia and hibernation
Source: BMC Immunol. 2023 Apr 21;24:7. doi: 10.1186/s12865-023-00542-7 (PMC10120247; doi:10.1186/s12865-023-00542-7)
Supplement: Supplementary file 1 — Additional file 1. Differential gene expression in infected cells cultivated at 37 °C compared to noninfected controls cultivated at 37 °C. [file 12865_2023_542_MOESM1_ESM.csv]

Id	Name	baseMean	FC	log2FoldChange	pvalue	padj
gene1	ACHE	43.42	4.45	2.154	2.96912699717455E-05	0.00120726980911663
gene10	POP7	806.59	1.082	0.114	0.589282956674556	0.821647492497077
gene100	LOC111825590	0.32	1.057	0.08	0.985445380792242	NA
gene10000	CUNH16orf71	4.79	0.73	-0.455	0.589068985245485	NA
gene10001	ANKS3	757.51	1.026	0.037	0.856804185611234	0.948914421859654
gene10003	NUDT16L1	968.33	0.864	-0.21	0.34429507965291	0.644611583250681
gene10004	MGRN1	1865.17	0.796	-0.329	0.0189080853972731	0.126877627894998
gene10005	UBALD1	759.49	0.988	-0.017	0.904645523656505	0.969434953084378
gene10006	CUNH16orf96	35.97	0.905	-0.145	0.685914037314516	0.874538811427555
gene10007	CDIP1	1172.26	0.82	-0.286	0.00611475021035679	0.0605500839795675
gene10008	HMOX2	1471.64	0.88	-0.185	0.30269830394294	0.604315543688877
gene10009	NMRAL1	1878.41	0.753	-0.41	0.0262564045170723	0.156472675919662
gene1001	LOC111826557	0	NA	NA	NA	NA
gene10010	DNAJA3	3348.6	1.274	0.35	0.0599528907607862	0.258070740490925
gene10012	CORO7	1724.24	0.793	-0.335	0.00553643649125422	0.0569084568198718
gene10013	VASN	3793.2	1.174	0.231	0.0585353856359932	0.255473644992396
gene10014	PAM16	570.02	1.001	0.002	0.994545281397567	0.997685680705311
gene10015	GLIS2	1036.25	0.89	-0.168	0.419650724097503	0.708272998770661
gene10016	LOC111826375	3.69	0.824	-0.279	0.777160421423204	NA
gene10017	TFAP4	1088.71	0.906	-0.142	0.490469858858798	0.758144903882184
gene10018	LOC111826373	0	NA	NA	NA	NA
gene10019	LOC111826372	0	NA	NA	NA	NA
gene1002	LOC111826603	0	NA	NA	NA	NA
gene10020	SRL	37.58	1.064	0.089	0.774323385876414	0.914590707019751
gene10021	LOC111826374	0	NA	NA	NA	NA
gene10022	ADCY9	1184.56	1.049	0.069	0.681048442958309	0.87170198952121
gene10025	CREBBP	3505.68	1.009	0.013	0.941502533362564	0.98086902792421
gene10027	TRAP1	3410.29	1.023	0.033	0.850921159567181	0.946714753800185
gene10028	DNASE1	97.93	0.845	-0.243	0.243835848349747	0.544737979522353
gene1003	FBXO8	709.6	0.846	-0.242	0.11584857206462	0.371554273267775
gene10030	SLX4	916.78	1.024	0.034	0.846171162585573	0.945764424038628
gene10031	NLRC3	0.43	1.932	0.95	0.794532713092952	NA
gene10032	CLUAP1	1078.95	0.763	-0.391	0.00471966360667234	0.0505049308178539
gene10034	CUNH16orf90	30.65	0.937	-0.094	0.823808936813019	0.935523346929532
gene10035	NAA60	1188.88	1.037	0.052	0.661472850914593	0.86015344662679
gene10037	ZNF174	328.27	0.851	-0.233	0.169704816195824	0.453586218894052
gene10038	LOC106697467	160.8	1.504	0.588	0.0296154435260389	0.169174999404443
gene1004	CEP44	801.02	0.78	-0.359	0.0199005624927688	0.132006426082929
gene10040	LOC102428791	402.49	0.924	-0.114	0.440088963914601	0.72536007157705
gene10041	ZNF75A	904.23	0.971	-0.043	0.768724376117819	0.912567057677261
gene10042	LOC111826366	38.49	0.764	-0.389	0.248060303659207	0.550074521499118
gene10043	ZNF263	809.32	0.993	-0.011	0.924136113023834	0.976503770576865
gene10044	MEFV	1.55	0.905	-0.144	0.922344680062586	NA
gene10045	ZNF200	438.52	0.82	-0.287	0.0445910648061987	0.218462604062604
gene10048	TRNAR-CCU	0	NA	NA	NA	NA
gene10049	TRNAR-CCG	1.41	0.247	-2.018	0.251948476880949	NA
gene1005	HPGD	1.85	0.583	-0.777	0.565509352201205	NA
gene10050	LOC102431781	16.39	0.686	-0.543	0.268627346495792	0.573093846788113
gene10051	ZNF213	369.25	1.021	0.03	0.865427640967296	0.953755236565917
gene10052	ZNF205	194.21	1.003	0.004	0.986603311887942	0.99515301214208
gene10053	ZSCAN10	4.41	8.525	3.092	0.0646125330483026	NA
gene10054	LOC111826367	0.07	0.544	-0.879	0.841901850640996	NA
gene10055	LOC102416974	1.22	0.863	-0.213	0.903813773240026	NA
gene10057	IL32	2.19	0.139	-2.844	0.0430280699227238	NA
gene10058	MMP25	2.56	0.869	-0.203	0.849752967449416	NA
gene10059	BICDL2	0.1	0.543	-0.881	0.841508437397595	NA
gene10060	THOC6	2595.06	0.983	-0.025	0.914902402757073	0.973652135275322
gene10061	HCFC1R1	1686.97	1.009	0.014	0.955535289560665	0.984828654950217
gene10062	TNFRSF12A	4669.36	2.654	1.408	3.68082467305897E-09	5.70072890937583E-07
gene10063	CLDN6	275.45	1.154	0.207	0.391173391349731	0.686980446170829
gene10064	CLDN9	8.31	0.654	-0.612	0.436879109230064	NA
gene10065	LOC102417611	5.37	0.59	-0.761	0.366398362830316	NA
gene10066	PKMYT1	2465.07	0.912	-0.132	0.416233780492672	0.706166271324465
gene10067	PAQR4	638.68	1.111	0.152	0.332982226602373	0.635037711695148
gene10068	KREMEN2	8.16	0.587	-0.769	0.23895194470441	NA
gene10069	FLYWCH1	1652.37	0.863	-0.212	0.214421128235911	0.508618281122664
gene1007	GLRA3	3.69	1.764	0.819	0.43875427555664	NA
gene10071	FLYWCH2	155.27	0.758	-0.399	0.119641081395459	0.378241254099667
gene10072	LEP	0.15	0.543	-0.881	0.841512581515616	NA
gene10073	SND1	8712.21	1.295	0.372	0.00911604042592211	0.0794784954022204
gene10074	LRRC4	66.51	0.69	-0.536	0.0273750817383508	0.160710305854471
gene10076	LOC111826380	0	NA	NA	NA	NA
gene10077	PAX4	0.09	1.057	0.08	0.985435041799066	NA
gene10078	FSCN3	2.87	0.114	-3.127	0.0231508338078072	NA
gene10079	ARF5	1567.48	0.869	-0.202	0.350658725168253	0.649225530469148
gene1008	ADAM29	0	NA	NA	NA	NA
gene10080	GCC1	504.03	1.035	0.05	0.744493178208048	0.903194329204342
gene10083	ZNF800	1077.61	1.266	0.341	0.032814758725653	0.180955727997941
gene10084	GRM8	24.39	1.129	0.175	0.631094733459585	0.845796234862065
gene1009	LOC102420171	0	NA	NA	NA	NA
gene10090	POT1	1031.84	1.002	0.003	0.988572877908813	0.995720216036399
gene10091	GPR37	0.59	0.706	-0.503	0.854354839768022	NA
gene10092	SPAM1	5.46	1.883	0.913	0.361283621473334	NA
gene10094	HYAL4	0.57	1.631	0.705	0.83388530579046	NA
gene10096	WASL	1753.45	1.017	0.025	0.869786541384951	0.955047024333384
gene10097	LMOD2	1.93	2.619	1.389	0.321294177491609	NA
gene10098	ASB15	0.91	0.643	-0.637	0.713348999081163	NA
gene10099	NDUFA5	799.29	0.905	-0.144	0.291150439894937	0.595789632332028
gene101	PHAX	1415.11	1.094	0.13	0.299354541590948	0.602457614981118
gene1010	LOC102420487	0	NA	NA	NA	NA
gene10100	IQUB	85.97	0.677	-0.564	0.0253424720925459	0.15318683348073
gene10102	SLC13A1	1.73	0.436	-1.196	0.472421869059041	NA
gene10104	LOC102430736	0	NA	NA	NA	NA
gene10105	LOC102431060	0	NA	NA	NA	NA
gene10106	LOC102431375	0	NA	NA	NA	NA
gene10107	LOC102431682	0	NA	NA	NA	NA
gene10109	LOC111826379	0.46	1.778	0.83	0.814662070677573	NA
gene10110	LOC102431998	0	NA	NA	NA	NA
gene10111	CADPS2	45.1	0.814	-0.297	0.36523690563107	0.663056149085207
gene10112	RNF148	0	NA	NA	NA	NA
gene10113	RNF133	0	NA	NA	NA	NA
gene10115	FEZF1	0.06	1.057	0.08	0.985441878417188	NA
gene10117	AASS	385.27	0.892	-0.165	0.224038884977419	0.520815201836375
gene10118	PTPRZ1	28.5	1.007	0.01	0.975076703642491	0.990728025159518
gene1012	LOC102421117	0	NA	NA	NA	NA
gene10121	LOC102433579	46.62	1.478	0.564	0.122598460585295	0.383534497969808
gene10127	LOC102434191	141.93	0.916	-0.127	0.540454808326681	0.796003654497934
gene10129	TDRD3	774.94	0.903	-0.147	0.249127787426583	0.55084655468207
gene1013	LOC111825791	0	NA	NA	NA	NA
gene10130	LOC111826388	0.07	0.544	-0.879	0.841901850640996	NA
gene10131	DIAPH3	5051.04	1.199	0.262	0.0110142825905327	0.0886481912242526
gene10135	LOC102437090	559.98	0.951	-0.072	0.748791270648392	0.905221161317869
gene10137	PCDH17	14.46	1.356	0.439	0.398594868227244	0.692666624261767
gene10139	LOC102441310	9.71	0.949	-0.075	0.914554589998591	0.973453318034021
gene10140	LOC102441620	23.38	0.821	-0.285	0.52584631546696	0.785549540738763
gene10142	LOC111826391	0	NA	NA	NA	NA
gene10143	LOC111826390	0	NA	NA	NA	NA
gene10149	LOC111826394	0	NA	NA	NA	NA
gene1015	LOC102422030	0	NA	NA	NA	NA
gene10154	LOC111826398	0	NA	NA	NA	NA
gene10158	LOC111826399	0	NA	NA	NA	NA
gene10159	NSUN3	388.13	1.081	0.113	0.420150445539731	0.708509143787577
gene1016	LOC106697547	0	NA	NA	NA	NA
gene10160	ARL13B	888.78	0.896	-0.158	0.232263987868944	0.530163734711779
gene10161	STX19	0.52	1.362	0.446	0.882522324692793	NA
gene10162	PROS1	1004.66	0.669	-0.58	0.000109307517700596	0.0032332506952468
gene10163	LOC111826400	0	NA	NA	NA	NA
gene10167	EPHA3	16.49	0.914	-0.13	0.822121692750081	0.93437709538812
gene10169	CUNH3orf38	1267.8	1.281	0.357	0.0625459204741725	0.263166351592184
gene1017	LOC111825939	0.39	4.732	2.242	0.602971903630167	NA
gene10170	ZNF654	814.71	1.029	0.041	0.802290355254009	0.926603629706031
gene10171	CGGBP1	4034.37	1.006	0.008	0.957750633264266	0.985959890677801
gene10172	HTR1F	0	NA	NA	NA	NA
gene10174	LOC111826396	0	NA	NA	NA	NA
gene10176	POU1F1	1.47	1.341	0.423	0.785475593342121	NA
gene10177	CHMP2B	1528.47	1	0	0.999049207541396	0.999879272031192
gene10178	VGLL3	11397.69	1.673	0.742	1.31548218353028E-05	0.000642183420858751
gene1018	DEFB134	0	NA	NA	NA	NA
gene10180	LOC102422686	544.74	1.059	0.083	0.666629233578703	0.863448351404703
gene10181	CADM2	2.02	0.656	-0.609	0.614785515670688	NA
gene10182	SRPX	11.33	0.689	-0.537	0.330307913878005	0.631479096379253
gene10183	RPGR	86.03	0.893	-0.164	0.443612661847265	0.728084895953855
gene10186	OTC	2.01	1.916	0.938	0.505757736153778	NA
gene10187	TSPAN7	38.71	0.395	-1.34	0.0026278501430281	0.0341719682749993
gene10188	MID1IP1	497.45	1.534	0.617	0.00695044306550609	0.0661636099550662
gene10189	TRNAR-GCG	0	NA	NA	NA	NA
gene1019	DEFB135	0	NA	NA	NA	NA
gene10190	BCOR	1196.69	0.958	-0.061	0.753965341145971	0.907825375122716
gene10191	LOC111826405	1.56	1.251	0.324	0.848330363638146	NA
gene10192	LOC111826406	2.75	0.299	-1.74	0.179066617843982	NA
gene10194	LOC111826407	0	NA	NA	NA	NA
gene10195	ATP6AP2	3392.73	1.212	0.277	0.00721813579248249	0.0679348073090649
gene10196	MPC1L	8.24	1.626	0.701	0.346335132150452	NA
gene10197	CUNHXorf38	369.92	1.014	0.02	0.915266916361082	0.973659834270534
gene10198	MED14	2375.12	1.109	0.149	0.242699046444919	0.543144544743097
gene10199	USP9X	11463.04	1.155	0.208	0.24516703730403	0.546467350419925
gene102	LOC111825681	0	NA	NA	NA	NA
gene1020	DEFB136	0	NA	NA	NA	NA
gene10200	DDX3X	15109.1	1.236	0.306	0.0678047116424155	0.274484624164186
gene10201	LOC111826408	0	NA	NA	NA	NA
gene10202	LOC106697509	1.14	2.03	1.022	0.646893855863622	NA
gene10203	LOC102436158	0	NA	NA	NA	NA
gene10204	CASK	2741.93	1.268	0.343	0.00656758081157652	0.0631734360828826
gene10205	GPR34	0.15	1.057	0.08	0.985434080289461	NA
gene10206	GPR82	0.1	2.059	1.042	0.813065665611979	NA
gene10209	LOC102436774	0	NA	NA	NA	NA
gene1021	CTSB	8922.52	1.034	0.048	0.759356436286602	0.9097981130976
gene10210	LOC102437091	0	NA	NA	NA	NA
gene10211	LOC102437399	0	NA	NA	NA	NA
gene10212	MAOA	1378.89	0.848	-0.238	0.0677402664812924	0.274381260879841
gene10213	MAOB	2.03	0.359	-1.476	0.263911387567639	NA
gene10214	LOC111826404	0	NA	NA	NA	NA
gene10215	NDP	0	NA	NA	NA	NA
gene10216	LOC102438008	0	NA	NA	NA	NA
gene10217	EFHC2	8.98	0.581	-0.784	0.203986490496939	NA
gene10218	LOC111826403	0	NA	NA	NA	NA
gene1022	FDFT1	5459.6	1.439	0.525	0.000228849126401202	0.00554386003218658
gene10222	FUNDC1	616.17	0.95	-0.075	0.537718709693661	0.794332300334093
gene10223	LOC102438626	0	NA	NA	NA	NA
gene10224	LOC111826411	0	NA	NA	NA	NA
gene10225	DUSP21	0	NA	NA	NA	NA
gene10226	KDM6A	1006.45	0.894	-0.162	0.435782363114691	0.72154043161236
gene10227	CUNHXorf36	0.08	1.057	0.08	0.985443379885268	NA
gene1023	NEIL2	142.49	0.836	-0.259	0.270532537034923	0.574933778983869
gene10230	LOC102431266	94.8	2.033	1.024	0.00604904514515857	0.0601153844851231
gene10232	LOC106697501	0	NA	NA	NA	NA
gene10234	ZNF674	6.52	0.949	-0.076	0.92076957001945	NA
gene10235	LOC111826402	3.05	1.934	0.952	0.388387454399586	NA
gene10236	SLC9A7	75.4	1.237	0.307	0.284563615699605	0.588510859535387
gene10238	RP2	302.41	1.212	0.277	0.214573379626258	0.508804311847298
gene10239	SLCO5A1	9.92	1.144	0.195	0.732533339036683	0.897435335283746
gene1024	GATA4	5.63	0.737	-0.441	0.592252943679767	NA
gene10240	SULF1	134.01	0.855	-0.226	0.365415706726378	0.663185003491296
gene10242	LOC111826422	0	NA	NA	NA	NA
gene10243	CUNH8orf34	4.76	0.65	-0.622	0.537482700362743	NA
gene10245	PREX2	9.78	0.891	-0.167	0.768080503016453	0.912534188379486
gene10246	CPA6	3.63	0.699	-0.516	0.591381374849695	NA
gene10247	ARFGEF1	3113.06	1.238	0.308	0.0404702975007899	0.206531869955901
gene10248	LOC111826426	0	NA	NA	NA	NA
gene10249	CSPP1	619.68	0.882	-0.181	0.164802522241521	0.44594384895507
gene1025	LOC111826578	0	NA	NA	NA	NA
gene10250	LOC111826414	6.48	1.612	0.688	0.420191228220482	NA
gene10251	LOC111826423	0	NA	NA	NA	NA
gene10252	COPS5	2446.47	1.046	0.064	0.56544858471111	0.807664823478238
gene10253	LOC102427751	184.32	1.246	0.317	0.0738806903191474	0.288572240113099
gene10254	PPP1R42	0.59	1.379	0.463	0.861069651413753	NA
gene10255	LOC111826415	0	NA	NA	NA	NA
gene10256	TCF24	223.53	1.15	0.201	0.357055836213516	0.655696462345737
gene10257	LOC111826421	0.08	1.057	0.08	0.985433657575569	NA
gene10258	LOC106697513	732.38	0.926	-0.111	0.551781422731388	0.800690086422723
gene10259	LOC111826425	0	NA	NA	NA	NA
gene1026	BLK	1.24	2.913	1.543	0.433661502863926	NA
gene10260	MCMDC2	219.26	0.959	-0.06	0.834170816039916	0.940241273063554
gene10261	LOC102417188	920.97	0.753	-0.409	0.00643131826172329	0.0622100287155044
gene10262	LOC111826428	0	NA	NA	NA	NA
gene10263	LOC111826416	68.61	0.559	-0.838	0.0223805687618255	0.142163022955301
gene10264	VCPIP1	1287.93	1.086	0.119	0.396717015243579	0.690971359378001
gene10265	MYBL1	1564.73	0.861	-0.216	0.278856072167101	0.583447495256727
gene10266	LOC111826424	0.13	2.059	1.042	0.813070969721817	NA
gene10268	CUNH8orf46	17.08	0.592	-0.755	0.0783858288183096	0.298967975769668
gene10269	ADHFE1	85.72	0.614	-0.704	0.00347391643205274	0.0409159740219344
gene1027	FAM167A	41.68	1.405	0.49	0.15880278870289	0.438039230854078
gene10271	RRS1	878.02	1.861	0.896	0.000199549535572846	0.00504845252102595
gene10275	CRH	0	NA	NA	NA	NA
gene10276	TRIM55	7.29	0.633	-0.659	0.34650383786445	NA
gene10277	TRNAA-AGC	0.1	2.059	1.042	0.813065665611979	NA
gene10278	TRNAY-GUA	0.06	1.057	0.08	0.985441878417188	NA
gene10279	TRNAY-GUA	0.11	1.057	0.08	0.985443379885268	NA
gene1028	LOC102431306	0.3	0.436	-1.198	0.784243316637724	NA
gene10280	TRNAR-ACG	0	NA	NA	NA	NA
gene10281	DNAJC5B	1.17	0.432	-1.21	0.533646279781283	NA
gene10282	LOC111826420	0	NA	NA	NA	NA
gene10283	LOC111826419	0.07	0.55	-0.861	0.844977451805605	NA
gene10284	PDE7A	1233.65	1.228	0.296	0.0390997956825186	0.202238490644347
gene10285	MTFR1	1921.91	1.093	0.128	0.253108737549021	0.554881882545935
gene10286	LOC106697516	58.69	0.832	-0.266	0.353036216032828	0.651613712077733
gene10287	ARMC1	3343.79	1.125	0.17	0.171509776835477	0.45542106798309
gene10288	LOC102423487	157.45	0.861	-0.216	0.316887066811275	0.6185176053422
gene10289	LOC111826432	0	NA	NA	NA	NA
gene1029	LOC111826581	0	NA	NA	NA	NA
gene10290	LOC111826418	0.07	2.025	1.018	0.817243926996944	NA
gene10292	LOC102429598	11.89	0.669	-0.579	0.319780258562828	0.621524405531587
gene10293	LOC111826417	0	NA	NA	NA	NA
gene10294	BHLHE22	0.22	1.057	0.08	0.985444069677391	NA
gene10295	YTHDF3	2930.63	1.024	0.034	0.813177734168026	0.930786311814305
gene10296	TTPA	39.61	0.845	-0.243	0.425235524967933	0.71202585771366
gene10297	GGH	2713.86	1.117	0.16	0.174201324312308	0.458855542579945
gene10298	NKAIN3	4.8	0.931	-0.102	0.903168727081913	NA
gene103	ALDH7A1	3571.54	0.861	-0.215	0.126522325446899	0.39041498409672
gene1030	MTMR9	1070.53	1.699	0.765	0.0104561036459618	0.0863374191922647
gene10300	NUDT8	137.36	0.785	-0.349	0.210915384797127	0.504907548461896
gene10301	LOC102417293	0.07	0.55	-0.861	0.844977451805605	NA
gene10303	RASSF8	1433.23	1.373	0.458	0.0124304675577497	0.095959582056566
gene10304	LOC102417927	6.54	0.68	-0.556	0.43211417746147	NA
gene10305	LMNTD1	1.15	2.783	1.477	0.384389669877068	NA
gene10307	LOC106697526	0.33	1.072	0.1	0.981670738795384	NA
gene10308	LOC106697525	14.99	1.178	0.236	0.669782120480151	0.864838354339198
gene10309	KRAS	2750.03	1.2	0.263	0.0645089140173056	0.26622481162112
gene10310	ETFRF1	53.22	0.767	-0.383	0.178831950508066	0.464747286161988
gene10311	CASC1	37.51	0.741	-0.433	0.221887976168739	0.517776174625004
gene10312	LRMP	1.72	0.303	-1.722	0.249425661371737	NA
gene10313	LOC111826440	0.23	0.278	-1.847	0.672079632163323	NA
gene10314	LOC111826438	1.2	0.532	-0.91	0.60074628126236	NA
gene10315	CUNH12orf77	0	NA	NA	NA	NA
gene10318	BCAT1	20.1	1	0	0.999603094156265	0.99992707375529
gene1032	LOC106697364	7.09	0.928	-0.108	0.881546649772743	NA
gene10320	SOX5	16.3	1.323	0.403	0.379795430723627	0.677156928870065
gene10321	LOC111826441	0	NA	NA	NA	NA
gene10322	LOC102419830	106.56	1.211	0.277	0.307695286046506	0.609465702380376
gene10324	ETNK1	3957.64	0.864	-0.211	0.275405151690487	0.579644468411349
gene10327	C2CD5	1896.9	0.863	-0.213	0.140074788080422	0.410719182918641
gene10329	ST8SIA1	16.45	1.299	0.377	0.50966865150485	0.772687273684871
gene1033	XKR6	11.1	1.507	0.592	0.280627762940967	0.585115504206528
gene10331	LOC102420455	0.53	1.057	0.08	0.981073551661647	NA
gene10332	CMAS	604.26	0.922	-0.117	0.34783653332802	0.647478565211807
gene10333	LOC102420772	26.13	0.577	-0.794	0.301306293246095	0.603270553135988
gene10334	LOC111826443	0	NA	NA	NA	NA
gene10335	LOC111826445	0.24	0.599	-0.739	0.865507416632888	NA
gene10336	ABCC9	62.59	1.492	0.577	0.465443801438347	0.742727177474667
gene10338	KCNJ8	10.74	0.66	-0.6	0.326268536137624	0.627282325233612
gene10339	LDHB	1285.19	0.603	-0.73	0.000904483379669693	0.0156625614389033
gene1034	PINX1	1291.67	1.116	0.158	0.407969961111806	0.699435067657355
gene10340	GYS2	0.98	0.369	-1.439	0.454449333601123	NA
gene10341	LOC111826442	0	NA	NA	NA	NA
gene10342	SPX	12.55	1.292	0.37	0.543372756582736	0.796293920576328
gene10343	GOLT1B	637.27	1.497	0.582	0.0366120624447442	0.194474246141948
gene10344	RECQL	1123.03	1.126	0.171	0.316416913267126	0.61794994792775
gene10345	PYROXD1	718.19	1.216	0.282	0.195637860535432	0.48492578126603
gene10346	SLCO1A2	7.99	0.53	-0.915	0.17426753868419	NA
gene10347	LOC102441621	1.29	4.277	2.097	0.258561023542487	NA
gene10348	SLCO1C1	8.85	1.507	0.592	0.385307025675738	NA
gene10349	PDE3A	3874.03	1.701	0.767	6.30860507421719E-05	0.00215776209287865
gene1035	SOX7	4.36	0.425	-1.236	0.210261474456369	NA
gene10354	AEBP2	1604.9	0.981	-0.028	0.8392907824905	0.943123695874603
gene10358	TTC39B	800.39	1.273	0.348	0.0241958258255357	0.149357484630176
gene10359	FREM1	3.05	0.521	-0.942	0.425430914965418	NA
gene1036	CUNH8orf74	0	NA	NA	NA	NA
gene10360	CER1	0	NA	NA	NA	NA
gene10361	ZDHHC21	109.59	1.457	0.543	0.0674229658110722	0.273421053468614
gene10363	TRNAH-GUG	0.17	2.059	1.042	0.813062787739281	NA
gene10364	LOC111826448	3.71	0.763	-0.39	0.668560310065181	NA
gene10365	NFIB	6034.63	1.079	0.109	0.446991570180964	0.730213631690703
gene10368	MPDZ	4020.07	1.14	0.189	0.259910279246296	0.562594737614783
gene10370	LOC111826450	0.06	1.057	0.08	0.985441878417188	NA
gene10371	LURAP1L	85.1	1.27	0.345	0.220024430562293	0.515609784235065
gene10372	LOC111826449	0	NA	NA	NA	NA
gene10373	TYRP1	0.8	0.249	-2.007	0.333060301106036	NA
gene10377	LOC111826454	0	NA	NA	NA	NA
gene1038	RP1L1	0.82	0.127	-2.977	0.149656879633995	NA
gene10383	LRRC1	591.44	1.056	0.079	0.593020738161268	0.824064016304703
gene10384	LOC111826456	0	NA	NA	NA	NA
gene10385	LOC102441522	3.22	1.313	0.393	0.724406117788695	NA
gene10386	MLIP	3.95	1.696	0.762	0.499541077918824	NA
gene10387	TINAG	1.75	0.566	-0.82	0.639057834394472	NA
gene10389	FAM83B	1.55	1.103	0.141	0.921245946953961	NA
gene1039	PRSS55	0.14	1.057	0.08	0.985437689432405	NA
gene10390	HCRTR2	3.49	1.189	0.25	0.794682392875529	NA
gene10391	GFRAL	0.5	1.094	0.129	0.966952402006631	NA
gene10392	HMGCLL1	2.3	0.806	-0.312	0.783500680925012	NA
gene10393	BMP5	1.9	1.038	0.054	0.964924512867677	NA
gene10396	COL21A1	214.35	0.892	-0.166	0.420311326590672	0.708607060387209
gene10397	LOC111826458	0	NA	NA	NA	NA
gene10399	DST	10367.45	1.065	0.091	0.677563695762287	0.869522202996683
gene104	GRAMD2B	822.28	1.146	0.197	0.133201104034836	0.401145732579458
gene1040	ZNF425	0.84	0.148	-2.755	0.320259993246199	NA
gene10401	BEND6	37.49	1.093	0.128	0.713530720963013	0.888042304592364
gene10403	ZNF451	1788.57	0.893	-0.163	0.30519554697811	0.606849062508691
gene10404	BAG2	528.58	2.078	1.055	6.85408974221422E-10	1.36922859429972E-07
gene10405	RAB23	2038.43	1.169	0.226	0.199716327521978	0.49062374952111
gene10408	PRIM2	2851.4	0.905	-0.145	0.266069560136115	0.570019088734258
gene1041	MSRA	45.29	0.819	-0.287	0.319341411098487	0.621372389974809
gene10414	KHDRBS2	19.03	0.671	-0.576	0.208495548374657	0.501816420254282
gene10416	LOC102427442	0	NA	NA	NA	NA
gene10417	LOC102427752	0.1	2.059	1.042	0.813065665611979	NA
gene10418	LOC102419094	0	NA	NA	NA	NA
gene10419	LOC102419400	0	NA	NA	NA	NA
gene10420	LOC102428074	1.84	0.138	-2.856	0.107976443529875	NA
gene10421	LOC102428386	0.08	1.057	0.08	0.985433657575569	NA
gene10422	LOC111826460	0.28	5.189	2.375	0.58393044926737	NA
gene10423	LOC102429002	0	NA	NA	NA	NA
gene10425	CUNH14orf28	191.84	0.876	-0.192	0.319479379351915	0.621436758227856
gene10426	KLHL28	350.19	1.237	0.307	0.324986486732539	0.626167257100914
gene10427	TOGARAM1	1211.97	1.057	0.08	0.64364983056211	0.852747352219724
gene10428	LOC111826463	0	NA	NA	NA	NA
gene10429	PRPF39	2533.02	0.921	-0.119	0.432734028769735	0.719344651780274
gene1043	KIF13B	687.95	1.241	0.311	0.288550116341095	0.592688589559626
gene10430	LOC111826465	0	NA	NA	NA	NA
gene10431	FKBP3	3941.34	0.972	-0.041	0.756968164316185	0.908930709290002
gene10432	FANCM	1548.52	1.068	0.095	0.579576582624076	0.816724990506255
gene10434	LOC111826462	0	NA	NA	NA	NA
gene10435	MIS18BP1	2639.62	0.958	-0.062	0.790344313148172	0.923238605849031
gene1044	LOC111826620	0	NA	NA	NA	NA
gene10440	RPL10L	155.99	0.522	-0.937	0.173551282703042	0.458106258287769
gene10442	MDGA2	28.58	0.796	-0.328	0.378522393723682	0.675848792109745
gene10444	LOC111826461	0	NA	NA	NA	NA
gene10446	LOC102431475	38.6	0.845	-0.242	0.552681012168572	0.801071104996567
gene1045	HMBOX1	343.07	1.2	0.264	0.282458711406379	0.586457462779516
gene10452	LOC102425252	13.65	0.465	-1.104	0.0399460384380596	0.205001793355641
gene10456	LOC102432736	161.32	0.976	-0.035	0.84753033309595	0.945941619715748
gene10458	LOC111826464	0	NA	NA	NA	NA
gene1046	LOC111826506	0	NA	NA	NA	NA
gene10461	DOK6	8.15	1.071	0.1	0.885663181466936	NA
gene10462	CD226	0.76	0.878	-0.188	0.943827243402065	NA
gene10464	RTTN	1206.25	1.08	0.111	0.405434722677235	0.697983012140814
gene10465	SOCS6	585.36	1.008	0.012	0.933370198518103	0.978632343136274
gene10466	LOC106697545	0.09	2.02	1.014	0.817835446165867	NA
gene10467	GTSCR1	0.08	1.057	0.08	0.985434925692623	NA
gene10468	LOC102418768	0.07	0.544	-0.879	0.841901850640996	NA
gene10469	LOC111826470	0	NA	NA	NA	NA
gene1047	INTS9	584.05	0.907	-0.141	0.245357491511353	0.546631269273071
gene10471	LOC111826468	0	NA	NA	NA	NA
gene10476	CBLN2	0.27	1.961	0.972	0.825101647399429	NA
gene10477	NETO1	80.89	3.423	1.775	1.44974602473201E-08	1.88521690612321E-06
gene10479	LOC111826469	0	NA	NA	NA	NA
gene1048	LOC111826508	5.66	1.018	0.026	0.976282251628951	NA
gene10480	FBXO15	24.35	0.594	-0.75	0.0389559733007303	0.202141386530942
gene10481	TIMM21	1475.48	0.994	-0.009	0.950847690757774	0.983601093388755
gene10482	LOC111826467	0	NA	NA	NA	NA
gene10483	LOC102440293	762.75	0.949	-0.075	0.556632450719357	0.803183387690523
gene10484	CUNH18orf63	0.26	1.216	0.282	0.948705338682932	NA
gene10485	FAM69C	0.08	1.057	0.08	0.985433657575569	NA
gene10486	CNDP2	2138.51	1.075	0.104	0.483244695459629	0.753872832582679
gene10487	CNDP1	21.99	0.876	-0.191	0.684294021529633	0.873200221511244
gene10488	LOC102419707	22.8	1.125	0.17	0.665399059338159	0.862909082125993
gene10489	ZNF407	1354.73	1.135	0.183	0.220147612943733	0.515684022559169
gene1049	EXTL3	2386.05	1.109	0.149	0.274366030580814	0.578974489517137
gene10490	ZADH2	693.12	0.906	-0.142	0.334643025304658	0.636086630373394
gene10491	TSHZ1	547.39	0.882	-0.181	0.224813118044167	0.52212704618716
gene10492	ZNF516	345.57	1.075	0.104	0.669802145264341	0.864838354339198
gene10493	LOC111826471	0	NA	NA	NA	NA
gene10494	LOC111826466	0.08	1.057	0.08	0.985433657575569	NA
gene10495	LOC106697551	123.26	0.714	-0.485	0.0315163978691707	0.176376751148705
gene10496	ZNF236	492.18	0.957	-0.064	0.732714543186541	0.897435335283746
gene10497	MBP	605.71	1.591	0.67	0.000261659416756175	0.00616532205225149
gene10498	GALR1	2.3	3.544	1.825	0.202683406074434	NA
gene10499	LOC102420663	34.79	0.861	-0.215	0.663070513857653	0.861023453887318
gene1050	LOC111826618	0	NA	NA	NA	NA
gene10500	GLYCTK	618.49	1.275	0.351	0.0504724641672181	0.234958610631859
gene10501	DNAH1	9.9	0.969	-0.046	0.939183250416467	0.980363644357484
gene10503	BAP1	5973.31	1.23	0.299	0.0707901071882785	0.280555157413235
gene10504	LOC111826477	189.28	1.26	0.334	0.193826465034089	0.483383133541685
gene10505	PHF7	1092.06	1.073	0.101	0.456891589547485	0.736827083789582
gene10506	SEMA3G	85.16	0.444	-1.173	0.00236222737563361	0.0316740682351495
gene10507	TNNC1	139.66	0.736	-0.442	0.0468197586537448	0.224943727181324
gene10508	NISCH	3511.77	0.95	-0.073	0.515785011289239	0.77734316593165
gene10509	STAB1	363.29	0.518	-0.95	6.16424373739933E-06	0.000346807900719642
gene10510	NT5DC2	1212.48	0.687	-0.541	0.00204624018737507	0.0286639987223354
gene10511	SMIM4	715.3	0.943	-0.084	0.663047102532474	0.861023453887318
gene10512	PBRM1	4567.1	1.066	0.092	0.654402574344251	0.857440216809728
gene10513	GNL3	2924.38	1.647	0.72	0.000166434484512131	0.00437811628724278
gene10514	LOC111826486	0	NA	NA	NA	NA
gene10515	LOC111826482	0	NA	NA	NA	NA
gene10516	LOC111826479	0	NA	NA	NA	NA
gene10517	LOC111826480	0	NA	NA	NA	NA
gene10518	GLT8D1	1623.58	1.025	0.035	0.754044340319229	0.907830132497183
gene10519	SPCS1	2999.75	1.055	0.077	0.680909425976391	0.87170198952121
gene1052	FZD3	1099.01	1.007	0.01	0.945802452255419	0.982252024090834
gene10520	NEK4	1189.51	0.99	-0.015	0.920525038613383	0.975589507323303
gene10521	LOC111826483	0	NA	NA	NA	NA
gene10522	ITIH1	0.87	1.997	0.998	0.649916009103291	NA
gene10523	LOC102429706	0.09	1.057	0.08	0.985435041799066	NA
gene10525	LOC111826472	0	NA	NA	NA	NA
gene10526	LOC102429405	0.27	1.022	0.031	0.994366544803166	NA
gene10527	LOC102429099	2.8	0.567	-0.817	0.47330255701788	NA
gene10528	LOC102428387	0.15	1.057	0.08	0.985446238303865	NA
gene10529	LOC102420340	0	NA	NA	NA	NA
gene1053	FBXO16	80.02	0.859	-0.22	0.374031584561895	0.671833641073908
gene10530	LOC102430626	0.1	0.543	-0.881	0.841508437397595	NA
gene10531	STIMATE	647.06	0.914	-0.129	0.358878286485862	0.657762240745061
gene10532	SFMBT1	737.68	1.053	0.075	0.663778274542154	0.861455581987482
gene10533	RFT1	336.42	1.048	0.067	0.686142070511525	0.874667742525743
gene10534	PRKCD	281.57	0.814	-0.297	0.205141526598035	0.498041364605794
gene10535	TKT	9294.12	1.067	0.093	0.547112792939667	0.798454498452131
gene10536	DCP1A	1188.79	1.114	0.155	0.21764527889299	0.512821400015772
gene10537	CACNA1D	6.29	1.051	0.071	0.924947907856518	NA
gene10539	CHDH	6.35	0.388	-1.365	0.0607994624993034	NA
gene10540	LOC106697560	0	NA	NA	NA	NA
gene10542	IL17RB	0.91	0.239	-2.064	0.407344244800428	NA
gene10543	LOC106697561	2.2	7.568	2.92	0.124944936843913	NA
gene10544	ACTR8	1341.89	1.01	0.014	0.923962909375694	0.976503770576865
gene10545	SELENOK	497.79	1.175	0.233	0.0658623571183088	0.270192479321062
gene10547	TMEM250	7.85	1.212	0.277	0.696990504566662	NA
gene10549	LOC111826478	0	NA	NA	NA	NA
gene1055	ZNF395	424.24	0.717	-0.48	0.100898471935632	0.34374308876934
gene10550	CACNA2D3	24.84	0.75	-0.415	0.268158707679991	0.572660065375534
gene10551	LOC111826473	0	NA	NA	NA	NA
gene10552	LRTM1	0.08	1.057	0.08	0.985433657575569	NA
gene10554	WNT5A	155.74	1.604	0.682	0.000643300398967362	0.0120152475601167
gene10555	ERC2	21.31	0.906	-0.143	0.726591969713925	0.894306965848445
gene10556	LOC111826481	0	NA	NA	NA	NA
gene10559	CCDC66	765.46	1.107	0.147	0.336180941112148	0.637199308428338
gene1056	PNOC	0.14	0.572	-0.805	0.854723258073776	NA
gene10560	FAM208A	407.27	0.955	-0.067	0.851042696038288	0.946714753800185
gene10561	LOC111826474	193.22	1.084	0.116	0.632615350204853	0.846419011095652
gene10563	LOC106697566	0.07	0.55	-0.861	0.844977451805605	NA
gene10564	ARHGEF3	332.56	1.404	0.489	0.00110063132585083	0.0178904507022734
gene10566	IL17RD	150.85	0.7	-0.515	0.00636502464496042	0.0616715780572185
gene10567	HESX1	11.03	0.498	-1.006	0.0724342576796949	0.2846162508144
gene10568	APPL1	2500.04	1.126	0.171	0.265217381475663	0.569232279204211
gene10569	ASB14	0.73	2.059	1.042	0.665232721124899	NA
gene1057	ELP3	1523.49	0.945	-0.082	0.457408980819895	0.736827083789582
gene10570	DNAH12	15.72	0.656	-0.609	0.244387656011467	0.545318788290039
gene10571	PDE12	1269.31	1.438	0.524	0.00148762242959119	0.0222160212020423
gene10572	ARF4	7913.25	1.304	0.383	0.000120041127508396	0.00343287738916126
gene10573	DENND6A	471.45	0.704	-0.506	0.01148014228814	0.0906313180410775
gene10575	SLMAP	2681.55	1.148	0.199	0.147658136651912	0.422703999088256
gene10577	LOC102441939	0	NA	NA	NA	NA
gene10579	LOC111826484	0	NA	NA	NA	NA
gene1058	LOC111826628	0	NA	NA	NA	NA
gene10580	LOC111826475	7.06	0.67	-0.578	0.51845181620522	NA
gene10582	IGSF11	2.73	1.891	0.919	0.430429615704739	NA
gene10583	UPK1B	0.31	3.452	1.788	0.682718172912338	NA
gene10584	B4GALT4	461.55	1.218	0.284	0.0379058187395794	0.198365150154276
gene10586	ARHGAP31	1792.88	1.247	0.318	0.0454983262203742	0.220835012931088
gene10587	TMEM39A	1472.96	1.166	0.222	0.0704892572207327	0.279845599519176
gene10589	POGLUT1	2423.2	0.989	-0.015	0.91423787525297	0.973311520094823
gene1059	NUGGC	2.74	0.842	-0.249	0.858952712625255	NA
gene10590	TIMMDC1	521.89	1.199	0.261	0.0751584100697187	0.29149789656753
gene10591	CD80	5.73	1.21	0.275	0.735191130803124	NA
gene10592	ADPRH	903.42	1.118	0.161	0.414561653723896	0.705008827613004
gene10593	PLA1A	133.43	1.575	0.655	0.00881104331106087	0.077890557457349
gene10595	LOC102441524	0	NA	NA	NA	NA
gene10596	POPDC2	40.42	0.865	-0.21	0.496049956564028	0.76183660849494
gene10597	LOC102428173	1215.45	1.15	0.201	0.07293275976292	0.286248622030777
gene10599	MAATS1	30.37	0.521	-0.941	0.0142770818139667	0.106089108206856
gene1060	SCARA5	11.15	0.639	-0.646	0.23772334090602	0.536504728306181
gene10600	NR1I2	0.19	1.057	0.08	0.98544813556141	NA
gene10601	GSK3B	3929.47	1.11	0.15	0.30177296895218	0.603707698989021
gene10602	LOC111826491	0	NA	NA	NA	NA
gene10603	LOC106697576	11.5	0.942	-0.087	0.874084240139419	0.957356547684172
gene10604	GPR156	42.61	0.569	-0.812	0.0256106115955221	0.154425490040541
gene10606	LRRC58	3616.51	1.307	0.386	0.0373010763644231	0.196359345403394
gene10607	FSTL1	40241.88	1.495	0.58	1.53320762363713E-05	0.000718834485857627
gene10608	NDUFB4	1873.25	0.993	-0.011	0.957878748647782	0.985959890677801
gene10609	HGD	15.35	0.986	-0.021	0.974377044647178	0.990647017460786
gene1061	LOC111826576	2.66	1.46	0.546	0.6217775947469	NA
gene10610	RABL3	792.57	0.934	-0.098	0.530204645568215	0.789184727359746
gene10611	GTF2E1	1433.63	1.166	0.221	0.109519441400981	0.359432376255028
gene10612	LOC111826490	0.1	2.059	1.042	0.813065665611979	NA
gene10614	STXBP5L	42.1	0.566	-0.82	0.0210010956836396	0.136973484037866
gene10616	POLQ	986.07	1.137	0.185	0.281161306321972	0.585515553156377
gene10618	FBXO40	3.35	0.837	-0.256	0.786652464033565	NA
gene10619	HCLS1	0.9	1.916	0.938	0.667634750976199	NA
gene10620	GOLGB1	2673.51	0.885	-0.176	0.448618469588395	0.731286303785057
gene10621	IQCB1	1476.29	0.724	-0.466	9.14864669405445E-05	0.00285305307762096
gene10622	EAF2	163.08	1.008	0.011	0.953411799923037	0.984095861911188
gene10623	SLC15A2	2.97	1.027	0.038	0.970510940991332	NA
gene10624	ILDR1	0.21	0.38	-1.398	0.750066330350262	NA
gene10625	CD86	3.22	1.317	0.398	0.680023009239183	NA
gene10629	CASR	1.12	1.531	0.615	0.7345646511721	NA
gene1063	PBK	6608.22	1.07	0.097	0.56423550500518	0.807304689389956
gene10630	LOC111826493	0	NA	NA	NA	NA
gene10631	CSTA	0.18	2.059	1.042	0.813062787739281	NA
gene10632	LOC111826487	0	NA	NA	NA	NA
gene10633	LOC102438211	37.33	1.074	0.103	0.762631798846891	0.910549783154745
gene10634	FAM162A	1452.82	0.864	-0.212	0.0692309229512058	0.27684335420929
gene10635	WDR5B	199.38	0.813	-0.299	0.222127603288624	0.51780938334693
gene10636	KPNA1	3073.12	1.303	0.382	0.00809448120340611	0.0737437732371115
gene10640	LOC102442468	0	NA	NA	NA	NA
gene10641	LOC111826488	0	NA	NA	NA	NA
gene10643	PARP9	1172.5	1.028	0.041	0.834800287649276	0.940566222409484
gene10644	DTX3L	642.54	1.057	0.08	0.7003994684532	0.882419345326674
gene10645	PARP15	2.16	1.125	0.169	0.895085778124767	NA
gene10646	SPTB	10.04	0.77	-0.377	0.590836873759056	0.822635905847962
gene10647	CHURC1	1497.79	0.839	-0.254	0.106035266069044	0.353804184328492
gene10648	GPX2	0.16	1.057	0.08	0.985431333722886	NA
gene10649	RAB15	58.52	0.647	-0.629	0.0119032145816215	0.0931708743856167
gene1065	ESCO2	2140.9	0.883	-0.18	0.374555479079561	0.672511752459643
gene10650	FNTB	570.27	0.763	-0.39	0.00473073538123089	0.0505315608562252
gene10651	MAX	2170.55	0.955	-0.067	0.678473205611848	0.869994810564967
gene10653	FUT8	1176.87	1.066	0.092	0.436073264905846	0.721761993691424
gene10657	LOC102443315	1.73	2.258	1.175	0.625653740324495	NA
gene10658	GPHN	882.63	1.02	0.029	0.805514030740971	0.928117316031652
gene1066	CCDC25	2294.34	1.079	0.11	0.447484611217586	0.730463798602508
gene10660	LOC111826494	0	NA	NA	NA	NA
gene10661	FAM71D	0	NA	NA	NA	NA
gene10662	MPP5	863.93	0.954	-0.067	0.660658549313533	0.859999164279608
gene10663	LOC111826495	3.86	1.114	0.156	0.86935320530479	NA
gene10664	ATP6V1D	2327.74	0.951	-0.073	0.561466178796906	0.805443455493796
gene10665	EIF2S1	5181.45	1.192	0.254	0.0147132772479309	0.107819145978458
gene10666	PLEK2	0.59	0.648	-0.627	0.817770267221991	NA
gene10667	TMEM229B	257	1.313	0.392	0.0177169726926879	0.122166459027519
gene10668	PLEKHH1	138.36	1.079	0.109	0.597090089746104	0.826688884997842
gene10669	PIGH	869.24	0.807	-0.309	0.0458488088990598	0.221903083519888
gene1067	SCARA3	3688.34	0.961	-0.057	0.626922177961647	0.843581480624045
gene10670	ARG2	216.49	0.721	-0.471	0.0177480664730452	0.122319674132227
gene10671	VTI1B	854.8	0.957	-0.063	0.637042909250355	0.849062024860461
gene10672	RDH11	1775.95	1.351	0.434	0.000205355080205862	0.00510020617217587
gene10673	RDH12	80.48	1.22	0.287	0.444172983237705	0.728610088284626
gene10674	ZFYVE26	1109.57	0.925	-0.112	0.506606391095503	0.770804974767227
gene10675	LOC111826502	0	NA	NA	NA	NA
gene10677	RAD51B	742.95	1.044	0.062	0.654752362584912	0.857440216809728
gene10678	LOC111826504	0	NA	NA	NA	NA
gene10679	LOC111826503	0	NA	NA	NA	NA
gene1068	LOC111826530	0.86	0.956	-0.066	0.974532419873058	NA
gene10681	ZFP36L1	600.46	1.125	0.17	0.312897067852659	0.61435353773137
gene10682	LOC102432429	196.39	0.917	-0.125	0.522537258958684	0.783067360022451
gene10683	ACTN1	20286.25	1.583	0.662	5.76379551295143E-07	4.75737469164805E-05
gene10684	LOC111826496	9.77	0.764	-0.389	0.603895103433257	0.830913366512679
gene10685	LOC106697592	37.85	0.689	-0.538	0.19493951702917	0.484589053693431
gene10686	DCAF5	2284.82	1.023	0.032	0.754627507153724	0.908121610103333
gene10687	EXD2	40.09	0.969	-0.045	0.893495992651993	0.965051315370114
gene10688	GALNT16	995.36	1.205	0.269	0.245650627467861	0.546930746085768
gene1069	CLU	277.66	1.081	0.112	0.565776372936869	0.807664823478238
gene10690	LOC102418032	1.33	0.309	-1.694	0.346507736232902	NA
gene10691	ERH	1939.44	0.887	-0.173	0.236746108041259	0.53570449251596
gene10692	LOC111826501	0	NA	NA	NA	NA
gene10693	SLC39A9	1656.63	1.522	0.606	0.0104494412362935	0.0863374191922647
gene10694	LOC111826497	0	NA	NA	NA	NA
gene10695	PLEKHD1	86.54	0.73	-0.455	0.0315167999815692	0.176376751148705
gene10697	CCDC177	0.53	0.321	-1.641	0.546193039532556	NA
gene10698	SUSD6	1048.73	0.908	-0.139	0.268519182653622	0.573040472781782
gene10699	SRSF5	4341.44	0.863	-0.213	0.145387143786558	0.419174006086858
gene1070	EPHX2	178.63	0.764	-0.388	0.0546984107228632	0.245910924136969
gene10700	SLC10A1	1.22	2.067	1.047	0.533814876168122	NA
gene10701	LOC102439242	0	NA	NA	NA	NA
gene10702	SMOC1	29.96	0.555	-0.85	0.0327271824027956	0.180589064147372
gene10703	SLC8A3	8.31	1.561	0.642	0.371857791712983	NA
gene10704	LOC102418984	673.35	1.09	0.125	0.395467524815211	0.690190473797526
gene10705	SYNJ2BP	1539.51	0.943	-0.085	0.53182015797044	0.79027695746707
gene10706	LOC102419302	2.98	0.974	-0.038	0.969559314736891	NA
gene10707	LOC102419920	3.32	0.727	-0.46	0.684366062197237	NA
gene10708	MED6	937.08	0.873	-0.196	0.169675853769282	0.453586218894052
gene10709	LOC106697595	0	NA	NA	NA	NA
gene1071	CHRNA2	16.7	0.923	-0.115	0.807283118268363	0.928731653886821
gene10710	TTC9	13.91	0.585	-0.773	0.130090594813451	0.39619283228206
gene10711	MAP3K9	7.63	1.128	0.174	0.787873549362394	NA
gene10712	LOC111826498	0.47	3.219	1.687	0.535863969951041	NA
gene10713	PCNX1	2446.25	1.119	0.162	0.254714922605409	0.556206917251485
gene10714	WNT11	30.14	0.952	-0.07	0.878777703997952	0.959755318271751
gene10715	LOC111826510	0	NA	NA	NA	NA
gene10716	LOC106697600	0.82	2.585	1.37	0.524273628786882	NA
gene10717	TRNAP-AGG	0	NA	NA	NA	NA
gene10718	TRNAP-UGG	0	NA	NA	NA	NA
gene10719	THAP12	373.37	1.371	0.455	0.130498040946218	0.396741613848385
gene1072	PTK2B	7.83	0.847	-0.239	0.692693754958178	NA
gene10720	GVQW3	18.63	0.92	-0.12	0.767246917194019	0.912015480045046
gene10722	EMSY	1373.26	0.967	-0.049	0.707050412414096	0.885103750034409
gene10725	LRRC32	291.66	3.673	1.877	1.37626907178347E-15	9.03356804069681E-13
gene10726	LOC102430842	1.22	0.508	-0.976	0.575705134204605	NA
gene10727	TSKU	274.5	0.99	-0.015	0.940030314262157	0.980790620008565
gene10729	ACER3	490.8	1.064	0.09	0.603419144340626	0.830424269727555
gene1073	TRIM35	564.39	1.184	0.244	0.176429617657456	0.461549791191949
gene10730	CAPN5	218.39	0.928	-0.107	0.773256572557047	0.914427642083591
gene10732	OMP	0	NA	NA	NA	NA
gene10733	MYO7A	37.8	0.708	-0.498	0.136890000850472	0.406752267557239
gene10734	GDPD4	3.11	0.997	-0.004	0.997451374143828	NA
gene10735	LOC111826512	3.21	0.712	-0.491	0.785798004306196	NA
gene10736	LOC111826513	0	NA	NA	NA	NA
gene10737	PAK1	1820.53	1.114	0.156	0.134422289414915	0.402548335473956
gene10738	LOC111826505	0.35	2.059	1.042	0.790519101459979	NA
gene1074	LOC111825927	0.06	1.057	0.08	0.985441878417188	NA
gene10740	AQP11	5.75	0.918	-0.123	0.870941181976356	NA
gene10741	CLNS1A	1876.24	0.815	-0.295	0.0146972844406169	0.107759238685885
gene10742	RSF1	1714.6	0.996	-0.005	0.974726270066421	0.990647017460786
gene10745	AAMDC	490.82	0.612	-0.708	0.000157229022372883	0.00420872860862517
gene10746	LOC102426290	46.52	0.893	-0.164	0.614688487308989	0.835564479030907
gene10747	INTS4	2175.66	1.122	0.167	0.136409642527013	0.406369248453067
gene10748	KCTD14	0.59	0.86	-0.217	0.934166936101503	NA
gene10749	THRSP	1.91	1.753	0.809	0.610814631683379	NA
gene1075	STMN4	9.85	17.157	4.101	5.99681452480155E-05	0.00209336238278287
gene10751	NDUFC2	1407.19	1.106	0.146	0.411926992054767	0.702983986440869
gene10752	ALG8	1150.88	0.91	-0.136	0.243221111384411	0.543746303933655
gene10754	KCTD21	314.6	0.955	-0.066	0.678692852013641	0.869999281331352
gene10756	USP35	220.81	1.092	0.127	0.418759616471712	0.707810354356915
gene10757	GAB2	30.96	1.156	0.209	0.599954311807833	0.828385278369145
gene10758	LOC106697605	0.72	1.023	0.032	0.991082427643049	NA
gene10759	NARS2	600.14	1.099	0.136	0.364315177181451	0.662479944428746
gene1076	ZNF558	824.21	1.118	0.162	0.331381975803875	0.632917992861386
gene10761	TENM4	5.8	0.594	-0.751	0.389520687873423	NA
gene10762	LOC111826511	0	NA	NA	NA	NA
gene10764	LOC111826507	8.31	1.436	0.522	0.470089735879875	NA
gene10767	LOC111826509	0.1	0.543	-0.881	0.841508437397595	NA
gene10769	LOC102435951	91.68	2.105	1.074	0.0045960292244391	0.049609762591753
gene10770	LOC102436882	10.77	0.872	-0.197	0.724887005237744	0.893644797441827
gene10772	TRIM32	715.4	0.947	-0.079	0.582209859268222	0.818432706497051
gene10773	LOC111826519	2.74	0.438	-1.191	0.326265850686876	NA
gene10774	TLR4	9.62	1.389	0.474	0.404346743981487	0.69680665430643
gene10776	BRINP1	1.9	0.57	-0.81	0.541009732711319	NA
gene10778	CDK5RAP2	4264.91	1.024	0.034	0.821180435086378	0.934307424764484
gene10779	MEGF9	1311.11	0.955	-0.067	0.635230802320869	0.847948157364118
gene1078	SOX3	0.07	2.025	1.018	0.817243926996944	NA
gene10780	FBXW2	2256.68	0.95	-0.074	0.464297311605449	0.741670430312842
gene10781	LOC102424205	1.51	0.788	-0.344	0.82546220088837	NA
gene10782	PSMD5	5904.69	1.14	0.189	0.0824334350177724	0.308482728202123
gene10783	LOC102441007	274.37	0.691	-0.534	0.00843306807594124	0.0758260993860236
gene10784	PHF19	1363.87	0.946	-0.08	0.558548660907215	0.804257509592466
gene10785	TRAF1	286.97	0.956	-0.065	0.713980869969509	0.888062832670973
gene10786	C5	32.32	0.877	-0.19	0.562631433784714	0.806165455643295
gene10787	CNTRL	2489.85	0.896	-0.158	0.33545349425147	0.636822763454185
gene10788	LOC111826520	0	NA	NA	NA	NA
gene10789	RAB14	6276.06	0.97	-0.045	0.742242120911121	0.902373625715064
gene10790	GSN	2702	0.785	-0.35	0.0225337487094953	0.142872673510434
gene10791	STOM	2261.99	1.322	0.403	0.00871357313907966	0.0774786931849595
gene10792	GLT6D1	0.32	0.311	-1.683	0.673517463652124	NA
gene10793	LOC111822959	8.93	0.85	-0.234	0.701913121921095	NA
gene10794	LOC102418670	1986.83	1.149	0.2	0.13415741640654	0.402180475804207
gene10796	LOC111826518	0.22	1.057	0.08	0.985435482821261	NA
gene10797	DAB2IP	2707.83	1.411	0.497	0.000733264545430088	0.0133518077862726
gene10798	TTLL11	78.22	1.211	0.276	0.282403880634	0.586457462779516
gene10799	NDUFA8	2415.05	0.964	-0.054	0.658025433042965	0.859258405325491
gene10800	MORN5	154.44	0.628	-0.672	0.00987801810420148	0.0832774321396411
gene10801	LHX6	155.64	0.804	-0.314	0.166703982975717	0.449149277040125
gene10802	RBM18	128.99	1.263	0.337	0.173913767255821	0.458448530857569
gene10803	MRRF	827.98	0.963	-0.055	0.675339310830338	0.868127607972749
gene10805	PTGS1	32.08	0.995	-0.008	0.984047547200555	0.99406213319382
gene10807	LOC102423289	0	NA	NA	NA	NA
gene10808	LOC102426397	0.29	0.643	-0.637	0.876603420571038	NA
gene10809	LOC102427024	0.29	1.216	0.282	0.948703408443912	NA
gene10811	LOC102428281	0	NA	NA	NA	NA
gene10814	LOC102429201	0	NA	NA	NA	NA
gene10815	LOC102429501	0	NA	NA	NA	NA
gene10816	LOC111826521	0.5	0.628	-0.672	0.805438297176165	NA
gene10818	CDH3	2.43	0.472	-1.082	0.357953843337403	NA
gene10819	CDH1	6.45	0.743	-0.428	0.548328322486489	NA
gene10821	TANGO6	559.16	0.983	-0.025	0.839843924165738	0.943293620921723
gene10822	HAS3	27.92	0.531	-0.913	0.0194462534119711	0.129616613651165
gene10823	CHTF8	3994.03	1.098	0.135	0.21061133139251	0.504758972343479
gene10824	UTP4	1956.17	1.243	0.314	0.010767692128225	0.0875514836965251
gene10826	SNTB2	520.58	1.393	0.478	0.0441594215326765	0.21727478928171
gene10827	VPS4A	2010.37	0.993	-0.01	0.948402642159545	0.982779862288843
gene10828	PDF	395.28	0.954	-0.068	0.790352259795311	0.923238605849031
gene10829	COG8	1175.79	1.048	0.068	0.620835189021975	0.839391098134272
gene10830	NIP7	1706.15	1.312	0.392	0.0107348889157252	0.0875514836965251
gene10831	TMED6	5.18	0.699	-0.517	0.559485726447066	NA
gene10832	TERF2	1788.85	1.064	0.09	0.373556956708598	0.671331041886743
gene10833	LOC102434193	2284.75	1.21	0.275	0.0389647173543755	0.202141386530942
gene10835	NFAT5	2254.55	1.049	0.069	0.764040931640359	0.910954087166396
gene10836	NQO1	2779.91	0.871	-0.199	0.223768438775964	0.520402254106274
gene10837	NOB1	3114.74	1.254	0.326	0.15368895575008	0.430744948078086
gene10838	LOC111826522	11.29	1.107	0.146	0.816555780372991	0.932273869601007
gene10839	WWP2	1734.45	1.19	0.251	0.0339934988105987	0.185423976100235
gene10840	LOC111826523	6.4	6.548	2.711	0.033583092848271	NA
gene10841	PSMD7	5596.24	1.222	0.289	0.0269612362238547	0.159431008198032
gene10842	LOC111826524	3.4	1.56	0.641	0.606675350980195	NA
gene10844	LOC111826525	0.71	0.755	-0.406	0.864828724038376	NA
gene10845	ZFHX3	1024.47	1.077	0.108	0.537838266819468	0.794338655291926
gene10846	PMFBP1	2.01	1.394	0.48	0.733047899028745	NA
gene10847	DHX38	2399.56	1.083	0.116	0.305841479890362	0.607102384621076
gene10848	TXNL4B	871.75	1.271	0.346	0.00288538106646166	0.0362553259982749
gene10849	LOC102438213	0.07	2.025	1.018	0.817243926996944	NA
gene1085	LOC102427573	0.08	1.057	0.08	0.985433657575569	NA
gene10850	DHODH	1069.95	1.065	0.09	0.661051051317898	0.859999164279608
gene10852	PKD1L3	24.56	1.097	0.134	0.76652710877621	0.911788890867386
gene10853	LOC106697616	196.12	0.726	-0.463	0.139449077570408	0.409668023751373
gene10854	IST1	3288.5	1.009	0.013	0.895671031297943	0.965797373606398
gene10855	LOC111826532	0.25	2.059	1.042	0.813076378293662	NA
gene10856	ZNF821	153.79	0.643	-0.637	0.000625180708201958	0.0117260781248489
gene10857	ATXN1L	2253.44	1.211	0.276	0.153146937183565	0.430109491063214
gene10858	LOC102442877	7.12	1.108	0.148	0.822374933804295	NA
gene10859	LOC111826540	0	NA	NA	NA	NA
gene1086	CUNHXorf66	3.05	0.576	-0.797	0.475305861307452	NA
gene10860	LOC111826526	0.41	0.31	-1.689	0.602021535154233	NA
gene10861	AP1G1	4783.49	1.066	0.093	0.455390035401414	0.735578795829692
gene10862	LOC111826537	0	NA	NA	NA	NA
gene10863	PHLPP2	597.95	1.423	0.509	0.0218093424155523	0.140018619401943
gene10864	LOC111826528	0	NA	NA	NA	NA
gene10865	LOC111826527	0.19	1.057	0.08	0.98544813556141	NA
gene10866	MARVELD3	0.22	0.673	-0.571	0.896064526121005	NA
gene10867	TAT	9.9	1.387	0.472	0.419034800510648	0.708008718225706
gene10868	CHST4	0.07	0.55	-0.861	0.844977451805605	NA
gene1087	ATP11C	977.66	0.858	-0.22	0.302687788603013	0.604315543688877
gene10870	LOC102417829	559.23	0.91	-0.135	0.270256199611553	0.574848563765744
gene10873	LOC111826539	0	NA	NA	NA	NA
gene10874	CALB2	0.08	1.057	0.08	0.985433657575569	NA
gene10875	CMTR2	0.36	1.055	0.077	0.985859694283473	NA
gene10876	HYDIN	37.24	1.057	0.08	0.813431726540387	0.930786311814305
gene10878	VAC14	1062.22	0.957	-0.064	0.65128405732631	0.855877533243003
gene10879	TRNAG-GCC	0	NA	NA	NA	NA
gene1088	LOC111827264	0	NA	NA	NA	NA
gene10880	TRNAG-GCC	0	NA	NA	NA	NA
gene10881	LOC111826529	0.86	0.17	-2.556	0.273817341236679	NA
gene10882	MTSS1L	114.54	0.698	-0.519	0.0877626759000508	0.318935071079963
gene10883	IL34	19.06	0.48	-1.058	0.0221629567954122	0.141388464734617
gene10885	SF3B3	10242.52	1.064	0.089	0.48952362018594	0.757481533927778
gene10886	LOC111826541	0	NA	NA	NA	NA
gene10887	LOC111826538	0	NA	NA	NA	NA
gene10888	COG4	1564.1	0.968	-0.047	0.691889163455593	0.877772685602567
gene10889	FUK	320.16	0.954	-0.069	0.732213062849957	0.897379288550174
gene1089	LOC111827178	0	NA	NA	NA	NA
gene10890	ST3GAL2	891.81	1.127	0.173	0.517497560964546	0.778507207575679
gene10891	DDX19A	1046.44	1.171	0.228	0.0822314357026424	0.308010355903593
gene10892	LOC106697623	68.51	0.663	-0.593	0.0669865216985087	0.272452704364781
gene10893	LOC102423591	1072.67	1.288	0.365	0.00834018509791288	0.0752002518766756
gene10894	AARS	9241.09	1.365	0.449	0.00089900125612362	0.0156068429652493
gene10895	LOC111826534	0.07	2.025	1.018	0.817243926996944	NA
gene10896	EXOSC6	544.89	1.394	0.479	0.167957398692913	0.4507676753954
gene10897	LOC102425145	0.93	0.752	-0.412	0.870539233069496	NA
gene10898	PDPR	1094.86	0.765	-0.387	0.00313084014749785	0.0381569412848013
gene10899	LOC102425977	98.63	0.825	-0.278	0.175381748155644	0.460468955538553
gene10900	GLG1	2965.48	1.267	0.342	0.544611597992059	0.796984740717567
gene10902	RFWD3	3094.66	1.042	0.059	0.705582930177776	0.884582588000497
gene10903	MLKL	1071.65	0.907	-0.141	0.336920610117727	0.638015344121824
gene10904	FA2H	5.73	1.022	0.031	0.967435267881	NA
gene10905	WDR59	455.96	0.923	-0.115	0.487602189811207	0.756115264299435
gene10906	ZNRF1	1681.88	1.178	0.237	0.213531574354675	0.508082033644888
gene10907	LDHD	0.62	0.365	-1.453	0.571808215434802	NA
gene10909	ACVR1	2875.74	1.095	0.131	0.310843817100724	0.612708590721633
gene1091	MCF2	4.28	0.548	-0.867	0.360471222685006	NA
gene10910	ACVR1C	68.73	3.02	1.595	8.0830700191605E-06	0.000431848981178715
gene10911	CYTIP	8.44	1.244	0.315	0.622783931727827	NA
gene10912	ERMN	0	NA	NA	NA	NA
gene10913	GALNT5	18.72	1.073	0.102	0.815942157434585	0.931865162903785
gene10916	GPD2	2453.91	0.954	-0.068	0.611383545477096	0.833644355609485
gene10917	TRNAG-GCC	0.66	1.86	0.896	0.834037102061204	NA
gene10918	TRNAA-CGC	0	NA	NA	NA	NA
gene10919	LOC111826549	0.14	0.572	-0.805	0.854723258073776	NA
gene10920	NR4A2	110.88	1.034	0.048	0.824478723258278	0.935664234534927
gene10922	LOC102420774	0	NA	NA	NA	NA
gene10925	KCNJ3	5.13	0.496	-1.012	0.209876811339571	NA
gene10927	GALNT13	76.6	0.873	-0.196	0.473242424057405	0.747555990511949
gene10929	RPRM	2.62	1.242	0.312	0.83070899271825	NA
gene1093	F9	0.55	0.264	-1.919	0.451025714531032	NA
gene10931	LOC111826550	0	NA	NA	NA	NA
gene10933	LOC102441427	8.55	1.051	0.072	0.919379177992816	NA
gene10934	ARL6IP6	1024.66	0.892	-0.165	0.226976715498959	0.524940779603632
gene10935	LOC111826545	0	NA	NA	NA	NA
gene10937	PRPF40A	6489.98	1.177	0.236	0.083281917638349	0.309422628767386
gene10939	FMNL2	734.3	1.694	0.761	2.74129909757953E-05	0.00113131936410288
gene1094	LOC102417227	0.14	0.396	-1.337	0.760382961149461	NA
gene10941	STAM2	1171.12	1.318	0.399	0.0404066543263018	0.206283453049535
gene10942	CACNB4	88.59	0.611	-0.712	0.0624415780513267	0.262887816695017
gene10945	ARL5A	1007.63	1.061	0.086	0.572727276238782	0.811854460682371
gene10946	LOC111826586	0	NA	NA	NA	NA
gene10947	TPRA1	447.27	0.911	-0.135	0.350142566321375	0.648994333836357
gene10948	MCM2	9676.38	0.813	-0.298	0.0186856891734537	0.126009559474993
gene10949	PODXL2	66.47	0.398	-1.328	0.000318646497453757	0.00710715747718866
gene10950	LOC111826592	0	NA	NA	NA	NA
gene10951	ABTB1	236.81	0.618	-0.695	3.539983919006E-05	0.00142259878541046
gene10952	MGLL	3.09	0.801	-0.32	0.757798561893525	NA
gene10953	KBTBD12	0.9	0.913	-0.131	0.946867900322103	NA
gene10954	LOC106697643	62.26	0.946	-0.08	0.826392121661784	0.936317079871084
gene10955	SEC61A1	11860.4	1.729	0.79	1.0860416560786E-07	1.09270059761952E-05
gene10958	RUVBL1	3888.76	0.997	-0.004	0.979803776663414	0.992362438223826
gene10959	EEFSEC	823.95	1.11	0.151	0.35012702684051	0.648994333836357
gene10960	DNAJB8	0.07	0.544	-0.879	0.841901850640996	NA
gene10961	GATA2	1153.93	1.136	0.183	0.212926142133157	0.50725439736665
gene10962	RPN1	13339.17	1.184	0.244	0.049117315158934	0.23150762493092
gene10964	RAB7A	5988.9	1.104	0.143	0.167958704355106	0.4507676753954
gene10965	HMCES	573.34	0.962	-0.056	0.728181379297179	0.895208206080661
gene10966	COPG1	7439.86	1.193	0.255	0.0538187104782538	0.243464753932475
gene10967	CNBP	14647.33	0.922	-0.117	0.409381779129342	0.700635515708822
gene10969	LOC102432003	907.05	0.976	-0.036	0.742359220268968	0.902373625715064
gene1097	FGF13	65.74	1.216	0.283	0.369676384357844	0.66819030710576
gene10971	RAB43	1090.94	1.029	0.041	0.79811795873422	0.925798026019733
gene10972	ARFGEF2	2059.84	1.296	0.375	0.124358665005529	0.386514728810824
gene10973	LOC111826553	0.56	0.292	-1.775	0.599295944681258	NA
gene10974	LOC111826589	0	NA	NA	NA	NA
gene10975	PREX1	219.46	0.877	-0.189	0.395892372835162	0.690757021159478
gene10976	LOC106697637	0	NA	NA	NA	NA
gene10977	SULF2	5397.06	1.125	0.17	0.125428620577535	0.388256929270322
gene10978	NCOA3	2445.47	1.195	0.257	0.0518237057746579	0.238472190930714
gene10979	ZMYND8	783.31	0.979	-0.031	0.876355136166082	0.958324410703156
gene10980	EYA2	704.19	1.356	0.439	0.00966320980240836	0.0824753460782643
gene10981	LOC102436985	11.54	1.426	0.512	0.51309549384616	0.775120071156536
gene10982	LOC111826587	0	NA	NA	NA	NA
gene10983	SLC2A10	409.74	0.759	-0.398	0.0275206327811421	0.161285885312612
gene10984	TP53RK	914.16	1.012	0.018	0.941228839340779	0.980790620008565
gene10985	SLC13A3	1.54	1.537	0.621	0.695904408230025	NA
gene10986	OCSTAMP	0	NA	NA	NA	NA
gene10987	LOC102439243	0.86	0.262	-1.932	0.359002239305738	NA
gene10988	ELMO2	2253.48	0.813	-0.299	0.0183633361770609	0.124567040287701
gene10989	LOC111826591	0	NA	NA	NA	NA
gene1099	LOC102417869	0	NA	NA	NA	NA
gene10990	LOC111826588	0	NA	NA	NA	NA
gene10991	SLC35C2	1230.83	1.095	0.131	0.536551228224904	0.793186517651429
gene10992	LOC106697649	0	NA	NA	NA	NA
gene10993	CDH22	4.36	0.893	-0.163	0.87973976307083	NA
gene10994	CD40	136.1	0.968	-0.047	0.847380072634352	0.945941619715748
gene10995	LOC106697639	3.35	0.6	-0.737	0.456873438085603	NA
gene10996	NCOA5	3609.65	0.943	-0.085	0.467228453618207	0.743595081938964
gene10997	SLC12A5	3.73	0.746	-0.423	0.705283866884188	NA
gene10998	MMP9	19.44	1.334	0.416	0.423362318104378	0.710176425290562
gene10999	PCIF1	1519.8	0.932	-0.102	0.472480897775955	0.747037932432182
gene11	GIGYF1	1623.55	0.797	-0.326	0.0290790708209922	0.167359462295013
gene1100	LOC111827242	0.09	2.02	1.014	0.817835446165867	NA
gene11000	ZNF335	1587.97	1.123	0.168	0.266367584649797	0.570463995342062
gene11001	LOC106697651	37.91	0.496	-1.011	0.00243788981521059	0.0324157786839527
gene11002	LOC102418880	61.8	0.751	-0.413	0.114328416164786	0.368251939096428
gene11003	PLTP	291.97	0.556	-0.848	1.28023542636968E-05	0.000630241611324272
gene11004	CTSA	4355.84	0.831	-0.267	0.0489161125504112	0.230910854587284
gene11005	NEURL2	62.9	0.712	-0.491	0.173109038070464	0.457737088510278
gene11006	SPATA25	0.06	1.057	0.08	0.985441878417188	NA
gene11007	ZSWIM1	179.58	0.883	-0.179	0.345905514403674	0.645961590578027
gene11008	ZSWIM3	133.8	0.828	-0.272	0.180975249624599	0.466990815947714
gene11009	ACOT8	349.91	1.262	0.336	0.0398794106392857	0.204889480391127
gene11010	SNX21	895.71	1.153	0.205	0.304156675641986	0.605785009468554
gene11011	LOC102422286	10.18	0.743	-0.428	0.514935931453699	0.77657558862046
gene11012	LOC106697653	1.39	2.391	1.258	0.516749497845247	NA
gene11013	TNNC2	7.37	0.926	-0.11	0.87713233057622	NA
gene11015	UBE2C	4624.18	1.055	0.077	0.715525765416064	0.889235264263013
gene11016	DNTTIP1	1379.51	0.986	-0.02	0.893848675517284	0.965051315370114
gene11017	WFDC3	7.24	1.32	0.401	0.601469304370757	NA
gene11018	SPINT4	0	NA	NA	NA	NA
gene11019	WFDC13	0.07	0.544	-0.879	0.841901850640996	NA
gene11020	WFDC10B	0	NA	NA	NA	NA
gene11021	WFDC9	0	NA	NA	NA	NA
gene11022	LOC102441428	0	NA	NA	NA	NA
gene11023	WFDC11	0	NA	NA	NA	NA
gene11024	WFDC8	0.16	1.057	0.08	0.985434080289461	NA
gene11025	LOC102442366	0.65	9.977	3.319	0.218117236453062	NA
gene11026	LOC102442680	0.31	1.916	0.938	0.830923230094175	NA
gene11028	WFDC2	34.58	0.614	-0.703	0.0554652725033767	0.247903150514444
gene11029	PIGT	2450.53	1.203	0.267	0.0721876065005842	0.283808889904179
gene11030	SYS1	2547.56	1.03	0.043	0.788955142489761	0.922544764512968
gene11033	SDC4	8511.85	1.311	0.391	0.00575083607954797	0.0581581251067419
gene11034	RBPJL	0.32	0.328	-1.606	0.712777173796148	NA
gene11035	MATN4	1	1.199	0.261	0.874811532251838	NA
gene11036	LOC106697657	0.44	4.212	2.075	0.567457199707984	NA
gene11037	LOC111826568	0.11	1.057	0.08	0.985443379885268	NA
gene11038	LOC106697658	0.14	1.057	0.08	0.985437689432405	NA
gene11039	PI3	0.26	4.484	2.165	0.618928491186826	NA
gene11040	WFDC5	0.14	1.057	0.08	0.985437689432405	NA
gene11041	KCNS1	0.84	0.723	-0.468	0.865270284677912	NA
gene11042	STK4	2014.35	1.195	0.257	0.0754303863750984	0.291650054921278
gene11043	TOMM34	653.87	0.883	-0.179	0.347219167895954	0.647028391277252
gene11044	PABPC1L	33.65	2.248	1.169	0.00182263253976744	0.0263069810766014
gene11045	YWHAB	18705.34	1.061	0.085	0.397027765528088	0.691163263455313
gene11046	RIMS4	9.81	0.746	-0.423	0.565801518007997	0.807664823478238
gene11047	KCNK15	0.99	0.289	-1.791	0.413971186546217	NA
gene11048	WISP2	576.39	1.349	0.432	0.108144818502896	0.357217392342182
gene1105	ZIC3	29.84	0.614	-0.703	0.107997621063345	0.357073448965496
gene11050	ADA	18.41	0.782	-0.355	0.452634913979302	0.734359657990902
gene11051	PKIG	275.06	0.888	-0.171	0.449051998202469	0.731613126250383
gene11052	LOC111826590	0	NA	NA	NA	NA
gene11053	SERINC3	4706.38	0.854	-0.228	0.0637527731240775	0.265082038211777
gene11054	TTPAL	372.09	1.372	0.456	0.0501829652299434	0.234800404864066
gene11055	LOC106697661	0.85	5.109	2.353	0.264693565213646	NA
gene11056	HNF4A	0.44	6.299	2.655	0.517469905313642	NA
gene11058	R3HDML	0.76	0.683	-0.549	0.840076020422304	NA
gene11059	LOC111826575	0.75	0.394	-1.345	0.596201567796467	NA
gene11060	FITM2	606.35	0.96	-0.059	0.709380322803221	0.885972037562972
gene11061	GDAP1L1	377.09	0.926	-0.111	0.41633309195057	0.706166271324465
gene11062	OSER1	1067.2	0.96	-0.059	0.618202077988326	0.837968083684835
gene11063	LOC111826577	19.06	0.903	-0.148	0.709101706664684	0.885972037562972
gene11064	JPH2	161.68	1.284	0.361	0.186215890105307	0.473230057008029
gene11065	LOC106697662	458.64	1.158	0.212	0.299257806311008	0.602457614981118
gene11066	TOX2	5.32	0.645	-0.632	0.396254524716145	NA
gene11067	MYBL2	9464.3	1.172	0.229	0.154524269542313	0.431334365284083
gene11069	ANO6	5745.27	1.619	0.695	1.09726546841064E-05	0.000558107277364291
gene11071	ARID2	2747.24	1.08	0.111	0.541085245383853	0.79611430685947
gene11073	SCAF11	4366.84	1.137	0.186	0.299783992596453	0.602526650122068
gene11074	SLC38A1	581.21	2.271	1.183	8.58462649971182E-10	1.57773988896037E-07
gene11076	SLC38A2	11128.61	1.43	0.516	0.000594721241432031	0.0112759801814293
gene11077	SLC38A4	0.42	0.372	-1.427	0.651267890842584	NA
gene11078	AMIGO2	44.44	0.565	-0.825	0.00841867363027201	0.0757460818013507
gene11079	PCED1B	2.66	0.996	-0.007	0.995514959126001	NA
gene1108	LOC111827236	0	NA	NA	NA	NA
gene11081	LOC111826638	0	NA	NA	NA	NA
gene11082	RPAP3	375.96	1.071	0.099	0.662989007659445	0.861023453887318
gene11083	ENDOU	0.65	0.242	-2.05	0.460187662300938	NA
gene11084	RAPGEF3	66.32	0.635	-0.654	0.0252438684027089	0.152815758481748
gene11085	SLC48A1	639.8	0.74	-0.435	0.0100468330564445	0.0841451366629701
gene11086	HDAC7	2613.43	1.138	0.186	0.177966962555106	0.463693278822591
gene11087	LOC111826601	37.72	1.491	0.576	0.118372132310763	0.37630107743809
gene11088	VDR	362.05	1.041	0.058	0.827472919854582	0.937059376213898
gene11089	TMEM106C	1030.81	0.917	-0.124	0.384727242144156	0.680776004578321
gene11090	LOC111826631	0	NA	NA	NA	NA
gene11091	COL2A1	236.87	0.705	-0.505	0.0875278300912743	0.318333406326682
gene11092	SENP1	1183.48	0.987	-0.019	0.897658182099287	0.966229854127409
gene11093	PFKM	1606.73	0.763	-0.39	0.00693103125379483	0.0660700793930207
gene11094	ASB8	776.37	0.918	-0.123	0.360019906071238	0.658662395427748
gene11096	CCDC184	128.56	0.928	-0.108	0.642900827105606	0.852300665810624
gene11097	LOC102430629	0.1	0.543	-0.881	0.841508437397595	NA
gene11099	LOC102430954	0.23	3.597	1.847	0.673004158539661	NA
gene11100	ZNF641	690.24	1.109	0.15	0.416361289492287	0.706166271324465
gene11102	LOC102431269	0	NA	NA	NA	NA
gene11103	LOC102431587	0	NA	NA	NA	NA
gene11105	LOC102432548	0.35	0.306	-1.707	0.660334629840093	NA
gene11106	LALBA	0	NA	NA	NA	NA
gene11107	LOC102432850	0	NA	NA	NA	NA
gene11109	KANSL2	2846.8	0.931	-0.104	0.486834691645824	0.755449854346448
gene1111	GPR101	0.17	2.059	1.042	0.813071113319222	NA
gene11110	LOC111826636	0	NA	NA	NA	NA
gene11111	LOC111826635	0	NA	NA	NA	NA
gene11112	LOC111826634	0	NA	NA	NA	NA
gene11113	CCNT1	2305.36	0.96	-0.059	0.696273446270252	0.87980810136441
gene11116	LOC111826629	1.81	0.253	-1.981	0.190810264208589	NA
gene11118	ADCY6	2935.95	1.146	0.197	0.210415160994303	0.504674191603527
gene11119	CACNB3	1167.28	0.828	-0.273	0.0600539426688137	0.258070740490925
gene11120	DDX23	3213.89	1.015	0.022	0.865880225651907	0.953755236565917
gene11121	RND1	125.05	0.757	-0.402	0.0693255951262459	0.277061178086452
gene11122	CCDC65	196.77	0.632	-0.661	1.84351227617908E-05	0.000833146662782048
gene11123	FKBP11	1354.24	1.311	0.391	0.086231003375132	0.315864216236556
gene11124	ARF3	2196.59	1.172	0.229	0.191843784527186	0.480708003258087
gene11125	WNT10B	273.71	1.087	0.12	0.512127813947904	0.774311736141872
gene11126	WNT1	2.66	0.507	-0.979	0.358909713705992	NA
gene11127	DDN	14.61	0.874	-0.194	0.713830919889224	0.888042304592364
gene11128	PRKAG1	2436.18	0.797	-0.328	0.00527713563963618	0.0552316155328361
gene11129	KMT2D	3478.35	1.003	0.005	0.982755885329887	0.993664033094451
gene11130	RHEBL1	88.41	0.882	-0.18	0.44262045924083	0.727011488343136
gene11131	DHH	2.16	1.958	0.969	0.455872552333479	NA
gene11132	LMBR1L	416.32	0.78	-0.358	0.00583740303173226	0.0587085627919342
gene11134	TUBA1B	1648.62	0.959	-0.061	0.792497245959084	0.92402148860599
gene11135	LOC102437803	930.15	1.163	0.217	0.133385217394501	0.401419307215495
gene11138	LOC102435024	100.64	1.159	0.213	0.414436937835367	0.705008827613004
gene11139	LOC106697674	4	0.309	-1.693	0.121629861584975	NA
gene11140	LOC102439244	1864.3	1.165	0.22	0.174746759509236	0.459609361265762
gene11141	PRPH	3.39	0.916	-0.126	0.898197795470302	NA
gene11142	TROAP	1568.18	1.112	0.153	0.21533836938414	0.509653860506694
gene11143	C1QL4	20.92	0.738	-0.438	0.324232465358834	0.625788335530911
gene11144	DNAJC22	1.41	1.251	0.323	0.822133910604959	NA
gene11145	SPATS2	1446.37	0.856	-0.224	0.104066261681498	0.349772468817033
gene11146	LOC111826642	0.1	0.543	-0.881	0.841508437397595	NA
gene11148	KCNH3	50.63	0.965	-0.052	0.854684962187478	0.94803144910531
gene11149	MCRS1	2708.79	0.953	-0.069	0.669118181057161	0.864478864719459
gene1115	RBMX	5908.95	1.115	0.157	0.231550130122562	0.529406996496661
gene11150	FAM186B	0.63	1.813	0.858	0.708236239850539	NA
gene11152	LOC111826613	29.3	0.973	-0.04	0.920347845914489	0.975589507323303
gene11153	PRPF40B	629.45	1.033	0.047	0.801072032589124	0.926484806269777
gene11154	FMNL3	3203.2	1.153	0.205	0.0637197262120138	0.265082038211777
gene11155	LOC111826614	0.99	2.97	1.57	0.535633434913293	NA
gene11156	TMBIM6	17282.57	1.062	0.087	0.444343846111755	0.728626644635312
gene11157	NCKAP5L	708.26	0.984	-0.023	0.891795136543965	0.96426923141842
gene11158	BCDIN3D	224.7	1.067	0.093	0.599010327545872	0.827745198485444
gene11159	FAIM2	0.77	0.408	-1.292	0.551564301926885	NA
gene1116	LOC111827254	0	NA	NA	NA	NA
gene11160	LOC111826627	0	NA	NA	NA	NA
gene11161	LOC102435952	0	NA	NA	NA	NA
gene11162	AQP5	5.17	0.331	-1.594	0.0787648898450078	NA
gene11163	AQP6	0.1	0.543	-0.881	0.841508437397595	NA
gene11164	RACGAP1	6575.56	1.165	0.22	0.0615176333499376	0.260990784270711
gene11165	ASIC1	23.21	0.623	-0.683	0.150037717954856	0.426240705748091
gene11166	SMARCD1	1288.97	1.103	0.141	0.596177601860245	0.826149800345996
gene11167	GPD1	290.97	1.086	0.119	0.57301879999232	0.811933710844382
gene11168	CERS5	1240.17	1.064	0.089	0.503573806525023	0.76809354311618
gene11169	LOC111826637	0	NA	NA	NA	NA
gene11170	LIMA1	5563.44	1.432	0.518	0.000110325372953502	0.00324403150431992
gene11172	LOC111826643	0	NA	NA	NA	NA
gene11175	FAM186A	5.44	1.515	0.6	0.515362897307446	NA
gene11176	LARP4	2279.09	1.276	0.352	0.0530748462423915	0.241606235338548
gene11177	LOC111826632	0	NA	NA	NA	NA
gene11178	DIP2B	1022.74	1.26	0.334	0.306370926621108	0.607715765224543
gene11179	LOC111826640	0	NA	NA	NA	NA
gene11180	LOC111826641	0	NA	NA	NA	NA
gene11181	ATF1	705.73	1.146	0.196	0.255523593360287	0.557300191594652
gene11183	TMPRSS12	26.72	0.532	-0.911	0.195315854464155	0.48492578126603
gene11187	METTL7A	312.84	1.21	0.275	0.107654508286382	0.356280850472865
gene11188	HIGD1C	0.45	1.069	0.097	0.973422772285548	NA
gene11189	SLC11A2	1624.1	1.014	0.02	0.884930040276358	0.962295699224012
gene11190	ANO3	6.5	1.259	0.332	0.647778180779698	NA
gene11192	MUC15	0.25	1.054	0.076	0.986120427512855	NA
gene11194	FIBIN	0.86	1.209	0.274	0.912434854874604	NA
gene11195	BBOX1	1.45	1.886	0.915	0.614947060013092	NA
gene11196	CCDC34	739.52	1.021	0.03	0.833523272356999	0.939952537155774
gene11197	LGR4	2346.5	1.391	0.476	0.00172635586864132	0.0251278662020612
gene11198	LIN7C	2875.9	1.1	0.138	0.473456495828892	0.747722770222898
gene11199	BDNF	67.3	3.172	1.665	1.38804358376552E-05	0.000661689881780283
gene1120	ARHGEF6	237.28	0.906	-0.143	0.615575063245936	0.836180756213568
gene11201	KIF18A	1584.72	1.21	0.275	0.0744689515623223	0.289731095084139
gene11202	METTL15	228.23	1.063	0.088	0.582195371060802	0.818432706497051
gene11205	LOC111826644	2.02	0.613	-0.705	0.626387174391478	NA
gene11207	LOC111826646	0	NA	NA	NA	NA
gene11208	KCNA4	1.31	0.545	-0.876	0.620338317548174	NA
gene11209	LOC102442995	433.93	0.854	-0.228	0.221454404835652	0.51728986887894
gene1121	CD40LG	0.17	1.095	0.131	0.976248613112338	NA
gene11210	FSHB	0	NA	NA	NA	NA
gene11211	ARL14EP	2055.17	0.938	-0.093	0.594170934725387	0.824513240169166
gene11212	MPPED2	6.5	0.86	-0.217	0.759330705292545	NA
gene11213	LOC102426399	6.16	0.961	-0.057	0.939619556921238	NA
gene11214	DCDC1	9.15	0.808	-0.307	0.642069323233653	0.851754129927297
gene11215	DNAJC24	140.21	1.353	0.436	0.0481024175480623	0.228399491382188
gene11216	IMMP1L	257.78	0.839	-0.253	0.19735086672401	0.48768095140261
gene11217	ELP4	484.65	1.099	0.136	0.346130627392286	0.646151762897307
gene11218	PAX6	79.04	0.577	-0.794	0.00304948764544239	0.0376460245399168
gene1122	LOC111826661	0.08	1.057	0.08	0.985443379885268	NA
gene11220	RCN1	4124.77	1.31	0.389	0.00232628364585426	0.0313752385268641
gene11221	WT1	6.15	0.483	-1.051	0.196160215766654	NA
gene11222	LOC111826648	5.21	0.831	-0.266	0.77831401832921	NA
gene11223	EIF3M	5900.42	0.876	-0.191	0.200041374762848	0.490897331267777
gene11224	CCDC73	5.14	1.225	0.292	0.732595296848294	NA
gene11225	LOC102428284	0.27	1.971	0.979	0.823868048846933	NA
gene11226	LOC102423592	1.83	1.235	0.305	0.804205968297935	NA
gene11227	LOC102423291	0.75	0.455	-1.136	0.65474025324635	NA
gene11228	LOC102428903	0.14	1.057	0.08	0.985437689432405	NA
gene11229	MS4A1	0.07	0.55	-0.861	0.844977451805605	NA
gene11230	MS4A5	0.06	1.057	0.08	0.985441878417188	NA
gene11231	LOC106697680	6.83	0.645	-0.633	0.356518937426527	NA
gene11232	DTNA	438.58	0.903	-0.147	0.342469049734768	0.643395581510704
gene11233	LOC111826649	4	0.357	-1.488	0.108154634516562	NA
gene11234	NOL4	2.91	0.947	-0.079	0.937658297807858	NA
gene11235	LOC111826651	0	NA	NA	NA	NA
gene11236	ASXL3	4.03	0.678	-0.56	0.581554341362293	NA
gene11237	CCDC178	7.15	1.161	0.216	0.78499215672976	NA
gene11238	KLHL14	2.16	0.571	-0.808	0.509531814797322	NA
gene11239	GAREM1	439.18	1.391	0.476	0.000445825979524298	0.00905046436194835
gene1124	VGLL1	1.24	0.71	-0.494	0.757882686453953	NA
gene11240	MEP1B	1.69	2.765	1.467	0.326890736987081	NA
gene11241	RNF138	1091.01	0.997	-0.004	0.97588717763283	0.9911309207553
gene11242	LOC111826652	0	NA	NA	NA	NA
gene11243	RNF125	7.59	0.536	-0.9	0.167586633822827	NA
gene11244	LOC106697682	1.85	0.894	-0.161	0.896353688547071	NA
gene11245	TRAPPC8	3555.73	1.255	0.328	0.0143855868559345	0.106620418767549
gene11246	LOC111826653	0	NA	NA	NA	NA
gene11247	B4GALT6	16.46	0.99	-0.014	0.975056231791119	0.990728025159518
gene11248	TTR	0.21	1.057	0.08	0.985441344586299	NA
gene11249	DSG2	2.19	0.858	-0.221	0.881438154906973	NA
gene1125	HTATSF1	2964.95	0.967	-0.048	0.765985169959951	0.911562913138659
gene11250	DSG3	0.85	2.884	1.528	0.480489792453851	NA
gene11251	DSG4	0.49	2.093	1.066	0.735448098725519	NA
gene11252	DSG1	0.27	0.602	-0.733	0.866766759241383	NA
gene11253	DSC1	4.55	1.618	0.694	0.5200698405239	NA
gene11254	DSC2	4.27	1.086	0.119	0.900538442239562	NA
gene11255	LOC102439871	264.5	2.51	1.328	1.69898106956697E-07	1.60402431937747E-05
gene11256	LOC111826650	0.8	1.448	0.534	0.799075387343074	NA
gene11257	LOC111826658	0	NA	NA	NA	NA
gene1126	BRS3	0.15	2.059	1.042	0.813070969721816	NA
gene11260	CDH2	66.82	0.802	-0.319	0.484841334381212	0.754552388062968
gene11262	LOC111826656	0	NA	NA	NA	NA
gene11263	DNMT3A	526.88	0.759	-0.397	0.0391152565264508	0.202238490644347
gene11264	POMC	1.06	0.356	-1.49	0.526687658871857	NA
gene11265	EFR3B	87.71	0.88	-0.184	0.428072066218759	0.714787631812554
gene11266	DNAJC27	1004.61	1.061	0.085	0.503507071115134	0.768076745047699
gene11267	ADCY3	2673.46	1.026	0.037	0.790651788280642	0.923275520981055
gene11268	CENPO	2236.72	1.132	0.179	0.207572825700333	0.501082982391136
gene11269	PTRHD1	500.58	1.087	0.12	0.421340398703757	0.709024254760944
gene1127	ADGRG4	8.4	1.581	0.661	0.344242539483456	NA
gene11270	NCOA1	1559.89	0.952	-0.071	0.643952930154897	0.852747352219724
gene11271	LOC111826666	0	NA	NA	NA	NA
gene11273	ITSN2	2436.44	1.223	0.29	0.0532602366987048	0.242290132889421
gene11274	LOC102418570	13.49	0.508	-0.977	0.0744719008098819	0.289731095084139
gene11275	LOC111826668	0.89	1.373	0.457	0.827315746896223	NA
gene11276	TP53I3	244.18	0.715	-0.484	0.0714580869285041	0.281986335591898
gene11277	SF3B6	2786.35	0.848	-0.238	0.196942967483845	0.48702222170745
gene11278	FKBP1B	29.23	0.708	-0.498	0.162696181289975	0.442502794573997
gene11279	WDCP	435.44	1.11	0.151	0.502823093981044	0.767288113299537
gene1128	MAP7D3	874.73	0.806	-0.311	0.0410924218007143	0.208625393039059
gene11281	MFSD2B	35.14	0.805	-0.313	0.361799809935973	0.660273875302192
gene11282	UBXN2A	1378.73	1.042	0.059	0.697490684854725	0.880422307695744
gene11283	ATAD2B	1454.4	1.033	0.047	0.796534332796367	0.92519839763728
gene11284	LOC111826667	0	NA	NA	NA	NA
gene11285	KLHL29	130.63	1.459	0.545	0.0119953921009041	0.0937327010877902
gene11286	TDRD15	0	NA	NA	NA	NA
gene11288	APOB	0.17	2.059	1.042	0.813072243560862	NA
gene11290	LDAH	644.52	0.944	-0.084	0.523228922126418	0.783677872714391
gene11291	GDF7	0.55	0.116	-3.107	0.469709537170061	NA
gene11292	HS1BP3	95.3	0.933	-0.101	0.708065439441144	0.885740449882632
gene11295	LOC111826665	1.15	1.104	0.143	0.933213677373699	NA
gene11297	RHOB	4186.84	2.403	1.265	3.50594633491151E-13	1.51018638376313E-10
gene11298	LOC102432110	0.18	0.543	-0.881	0.841503050066835	NA
gene11299	PUM2	5017.75	1.013	0.019	0.907453424432694	0.970441159912422
gene1130	FHL1	1587.3	0.781	-0.357	0.0711708178144877	0.281255319023767
gene11301	SDC1	4984.47	1.43	0.516	6.92444442998146E-05	0.00232230029252712
gene11302	LOC111826663	108.11	0.943	-0.085	0.692131828901751	0.877831685228693
gene11303	MATN3	309.11	1.088	0.122	0.533116797011733	0.790896044014037
gene11304	WDR35	1273.56	0.782	-0.355	0.150714117717932	0.427193789558704
gene11305	TTC32	339.61	1.007	0.01	0.945449919170219	0.982106323059241
gene11306	LOC111826664	2.41	2.053	1.038	0.418681151820614	NA
gene11307	OSR1	704.66	1.749	0.807	1.24783666362529E-06	9.05272661653212E-05
gene11308	LOC111826659	54.26	0.719	-0.476	0.0914932201366983	0.326720866933743
gene11309	LOC102427533	348.23	0.949	-0.076	0.6894202255939	0.87609185854027
gene1131	SLC9A6	1127.56	1.064	0.089	0.522109892842182	0.782587782184478
gene11310	LOC111826670	0	NA	NA	NA	NA
gene11311	LOC111826669	0	NA	NA	NA	NA
gene11312	KIF13A	887.36	0.936	-0.095	0.476527036596964	0.750070017957905
gene11313	NUP153	4626.11	1.205	0.269	0.106059566860365	0.353804184328492
gene11314	FAM8A1	299.86	1.247	0.319	0.0918805133997538	0.327425283532111
gene11315	CAP2	43.96	1.259	0.332	0.312032257476768	0.613909882537791
gene11316	RBM24	4.7	0.8	-0.321	0.699193756612685	NA
gene11317	STMND1	0.24	1.896	0.923	0.832711409867991	NA
gene11318	LOC111826671	11.6	1.313	0.393	0.539612176683378	0.795600784968237
gene11319	LOC111826676	0.62	1.783	0.834	0.752376155748597	NA
gene1132	MMGT1	152.65	0.848	-0.238	0.214340655767256	0.508602444327055
gene11320	LOC111826680	0	NA	NA	NA	NA
gene11322	LOC111826682	0	NA	NA	NA	NA
gene11323	ATXN1	1338.87	1.269	0.344	0.0123178361271894	0.0952367418793343
gene11324	GMPR	2021.8	0.925	-0.112	0.540805681609294	0.796077052039994
gene11326	LOC111826681	0	NA	NA	NA	NA
gene11327	MYLIP	846.93	0.704	-0.506	0.000847113077195637	0.0150119698954482
gene11328	LOC111826675	0.15	0.389	-1.362	0.756119726265415	NA
gene1133	LOC102436717	62.98	0.702	-0.51	0.0717350718539271	0.282593949824101
gene11332	DTNBP1	583.9	0.836	-0.258	0.108969211166906	0.358052826394429
gene11334	JARID2	457.99	0.92	-0.12	0.336532163668611	0.637542515669068
gene11335	LOC111826677	0	NA	NA	NA	NA
gene11336	LOC111826678	0.08	1.057	0.08	0.985433657575569	NA
gene1134	LOC106697671	38.26	0.574	-0.801	0.0299734407033401	0.170443030798202
gene11344	CD83	11.17	1.463	0.549	0.310043760385706	0.612006758292506
gene11345	RNF182	15.59	0.611	-0.71	0.138313533741911	0.408739851807438
gene11347	MCUR1	258.8	0.768	-0.381	0.0361216983322517	0.192910302135512
gene11348	TRNAC-GCA	0	NA	NA	NA	NA
gene11349	RANBP9	1698.53	0.877	-0.19	0.153291645518079	0.430339313152369
gene1135	LOC102422227	0.72	0.802	-0.318	0.887680018260839	NA
gene11350	NOL7	2956.65	1.186	0.246	0.210738033928636	0.504758972343479
gene11351	SIRT5	318.04	0.867	-0.206	0.273284040464132	0.577841266107931
gene11352	GFOD1	403.67	0.559	-0.839	0.00707785469164345	0.0670062837016575
gene11353	LOC111826683	0	NA	NA	NA	NA
gene11354	LOC102442563	785.6	0.995	-0.007	0.956884521495868	0.985482385258447
gene11355	PHACTR1	25.78	1.027	0.038	0.925818889173325	0.977496127955705
gene11356	LOC111826679	0	NA	NA	NA	NA
gene11357	LOC102422793	59.76	0.862	-0.214	0.55060777964875	0.800159272663586
gene1136	ZNF75D	671.81	1.075	0.104	0.436234323821327	0.721808415624121
gene11362	PNRC1	670.88	0.634	-0.657	0.00078271098955924	0.0140847105484133
gene11363	SRSF12	305.22	0.974	-0.038	0.830587287236314	0.938252425404262
gene11364	LOC111826687	0.22	0.374	-1.418	0.746481836769922	NA
gene11365	PM20D2	80.09	1.015	0.021	0.939973306540482	0.980790620008565
gene11366	GABRR1	0.07	0.544	-0.879	0.841901850640996	NA
gene11367	LOC111826686	4.51	1.649	0.721	0.385094244492778	NA
gene11368	GABRR2	1.62	0.724	-0.465	0.787564501734875	NA
gene11369	UBE2J1	3700.78	1.202	0.266	0.0890939668951726	0.321737290983248
gene11370	RRAGD	49.32	0.812	-0.3	0.448975252763152	0.731613126250383
gene11371	LOC111826690	0	NA	NA	NA	NA
gene11372	ANKRD6	18.37	0.968	-0.047	0.910789153765966	0.972298458450284
gene11374	LYRM2	320.93	1.078	0.108	0.479577732718588	0.751449297236901
gene11375	MDN1	3175.11	1.009	0.013	0.947634089357822	0.982761809662493
gene11376	CASP8AP2	1348.4	0.784	-0.351	0.176823922824155	0.462230410052751
gene11377	LOC111826691	0	NA	NA	NA	NA
gene11378	GJA10	13.77	0.522	-0.939	0.0788687768251497	0.299931543832254
gene11379	BACH2	69.4	1.479	0.565	0.0267796089714912	0.158902337521754
gene1138	ZNF449	556.03	0.91	-0.136	0.342235484586743	0.64330750300609
gene11380	LOC111826688	0	NA	NA	NA	NA
gene11381	MAP3K7	2576.31	1.3	0.379	0.0195808055334268	0.130198660623616
gene11385	EPHA7	358.49	0.779	-0.361	0.0216409790218134	0.139392175157325
gene11386	LOC111826692	0	NA	NA	NA	NA
gene1139	LOC102438042	29.78	0.684	-0.548	0.191330220893788	0.479770013607418
gene11390	LOC102437713	0.48	0.271	-1.886	0.539818024079428	NA
gene11392	MS4A2	1.17	0.156	-2.677	0.156282330268859	NA
gene11393	TCN1	0.53	0.212	-2.237	0.510148640456594	NA
gene11394	GIF	0.21	1.458	0.544	0.900655090029239	NA
gene11395	MRPL16	1274.79	1.088	0.122	0.516098611095005	0.777645742821769
gene11396	STX3	502.24	1.059	0.083	0.612312529495441	0.834317801929543
gene11397	LOC102435843	18.49	1.292	0.369	0.398426841880373	0.692461932729675
gene11398	PATL1	1815.18	1.017	0.024	0.861372303581045	0.95190858915747
gene11399	OSBP	2467.69	1.14	0.189	0.0974151130807494	0.337811877538792
gene1140	LOC102438350	443.61	0.837	-0.257	0.318387669233626	0.620041767832199
gene11400	TRNAF-GAA	0.07	0.544	-0.879	0.841901850640996	NA
gene11401	TRNAF-GAA	0.42	1.057	0.08	0.985444992698046	NA
gene11402	TRNAK-UUU	0	NA	NA	NA	NA
gene11403	TRNAR-UCU	0	NA	NA	NA	NA
gene11404	TRNAV-UAC	0	NA	NA	NA	NA
gene11405	LOC102436572	0	NA	NA	NA	NA
gene11406	LOC102436885	0	NA	NA	NA	NA
gene11407	LOC102437196	0	NA	NA	NA	NA
gene11408	LOC102437508	0	NA	NA	NA	NA
gene1141	LOC102438663	318.16	0.906	-0.142	0.405740126950359	0.697983012140814
gene11410	LOC102439248	0	NA	NA	NA	NA
gene11412	LOC102439873	0	NA	NA	NA	NA
gene11413	LOC102440193	0	NA	NA	NA	NA
gene11414	LOC102440512	0	NA	NA	NA	NA
gene11415	LOC102437806	0.1	2.059	1.042	0.813065665611979	NA
gene11416	DTX4	48.15	2.13	1.091	0.00234529911387236	0.0315699247906413
gene11417	LOC102440820	21.86	0.846	-0.242	0.586975063915602	0.820843471468688
gene11418	LOC111826693	0	NA	NA	NA	NA
gene11419	LOC111826696	0	NA	NA	NA	NA
gene1142	LOC102438955	0.41	1.602	0.68	0.85050010006981	NA
gene11420	GLYATL2	0.46	0.403	-1.31	0.706804373728353	NA
gene11421	LOC102438929	0.38	0.497	-1.009	0.818406151462172	NA
gene11422	LOC111822960	1.45	0.623	-0.682	0.680110199294961	NA
gene11424	LOC102441742	1	0.412	-1.278	0.540615939645849	NA
gene11427	LOC102442368	0.62	1.125	0.17	0.94955082030925	NA
gene11430	LOC102442997	128.26	0.835	-0.26	0.239818685993489	0.539259505340008
gene11432	CNTF	79.22	1.446	0.532	0.0355025884918418	0.191003741410599
gene11433	ZFP91	6747.33	1.167	0.223	0.0960507539420658	0.335350453986179
gene11434	LPXN	25.43	1.276	0.352	0.374005886263896	0.671833641073908
gene11435	LOC102442063	0	NA	NA	NA	NA
gene11436	LOC102418571	0	NA	NA	NA	NA
gene11437	LOC102442370	0	NA	NA	NA	NA
gene11438	LOC102442685	0	NA	NA	NA	NA
gene11439	LOC102442999	0	NA	NA	NA	NA
gene11440	LOC106694333	0	NA	NA	NA	NA
gene11442	LOC102443321	0	NA	NA	NA	NA
gene11443	LOC106697701	0	NA	NA	NA	NA
gene11444	LOC102417095	0.06	1.057	0.08	0.985441878417188	NA
gene11445	LOC102417406	0	NA	NA	NA	NA
gene11446	LOC102417725	0	NA	NA	NA	NA
gene11447	LOC102418036	0	NA	NA	NA	NA
gene11448	LOC102419516	0	NA	NA	NA	NA
gene11449	LOC102418359	0.1	2.059	1.042	0.813065665611979	NA
gene11450	LOC102418987	0	NA	NA	NA	NA
gene11451	LOC102419832	0	NA	NA	NA	NA
gene11453	LOC102419609	0	NA	NA	NA	NA
gene11454	LOC102419922	0.24	3.404	1.767	0.685754699745543	NA
gene11455	CTNND1	7394.76	1.162	0.216	0.240650077901541	0.540039099833393
gene11456	BTBD18	0.73	0.433	-1.208	0.58261222331959	NA
gene11457	SELENOH	1578.68	1.109	0.15	0.529864219824598	0.78910353156736
gene11458	TMX2	1621.97	0.99	-0.014	0.911616834617432	0.972328881649719
gene11459	MED19	877.55	0.858	-0.221	0.186906634175983	0.47385335275769
gene1146	MOSPD1	138.21	0.863	-0.213	0.346959419633021	0.646991319254421
gene11460	ZDHHC5	3362.1	1.164	0.22	0.0440903848854505	0.2171848603363
gene11461	CLP1	526.48	0.926	-0.111	0.390992627644815	0.686980446170829
gene11462	LOC102427857	1920.49	0.838	-0.254	0.051262333421883	0.23700728512138
gene11463	YPEL4	5.02	0.185	-2.438	0.0404313396705057	NA
gene11464	SERPING1	97.1	0.474	-1.076	7.82856914114702E-05	0.00256315907462163
gene11465	UBE2L6	286.93	0.587	-0.768	5.62877348838286E-05	0.00198941060932998
gene11466	SMTNL1	1.04	1.478	0.563	0.74771972214919	NA
gene11467	TIMM10	591.42	1.061	0.086	0.686596255177713	0.874955010830186
gene11468	SLC43A1	10.81	0.52	-0.944	0.12389511298527	0.386060300442615
gene11469	RTN4RL2	7	0.406	-1.301	0.156822117504181	NA
gene1147	LOC102439585	33.66	0.802	-0.319	0.299632779229154	0.602526650122068
gene11470	SLC43A3	1474.78	1.093	0.129	0.406874641692303	0.69842591047157
gene11471	LOC102431588	0.38	0.556	-0.847	0.82593366331695	NA
gene11472	LOC102431903	0	NA	NA	NA	NA
gene11474	LOC102432549	0.19	3.042	1.605	0.714667076376124	NA
gene11475	LOC102432851	0	NA	NA	NA	NA
gene11476	P2RX3	0.15	2.059	1.042	0.813070969721816	NA
gene11477	SSRP1	10481.45	0.896	-0.159	0.206133698540887	0.499621399804392
gene11478	TNKS1BP1	4127.92	1.081	0.112	0.533384331482479	0.790896044014037
gene11479	APLNR	1.09	4.355	2.123	0.327061789874919	NA
gene11480	LOC102420874	10.94	2.428	1.28	0.0903490120953809	0.324598069384587
gene11481	LRRC55	0.07	0.55	-0.861	0.844977451805605	NA
gene11482	LOC102421175	0	NA	NA	NA	NA
gene11483	LOC102421478	0.47	0.799	-0.324	0.924205888782529	NA
gene11484	LOC102421776	0.33	0.897	-0.156	0.971521305484326	NA
gene11485	LOC102435643	0	NA	NA	NA	NA
gene11486	LOC102422089	0	NA	NA	NA	NA
gene11487	LOC102422383	0	NA	NA	NA	NA
gene11488	LOC102422989	0	NA	NA	NA	NA
gene11489	LOC102423292	0	NA	NA	NA	NA
gene1149	FAM122B	520.06	0.79	-0.339	0.0438641688809877	0.216454765840981
gene11490	LOC102423594	0	NA	NA	NA	NA
gene11491	LOC102423898	0	NA	NA	NA	NA
gene11492	LOC102424208	0	NA	NA	NA	NA
gene11495	LOC102435954	0	NA	NA	NA	NA
gene11496	LOC102436266	0	NA	NA	NA	NA
gene11497	LOC102424827	0	NA	NA	NA	NA
gene11498	LOC102436573	0	NA	NA	NA	NA
gene11499	LOC102437197	0	NA	NA	NA	NA
gene115	ZNF608	132.19	1.064	0.089	0.778228285831842	0.916846042043257
gene11500	LOC102436886	0	NA	NA	NA	NA
gene11501	LOC102425149	0	NA	NA	NA	NA
gene11502	LOC106697703	0	NA	NA	NA	NA
gene11503	LOC102437509	0	NA	NA	NA	NA
gene11504	LOC102425448	0	NA	NA	NA	NA
gene11505	LOC102425769	0	NA	NA	NA	NA
gene11507	LOC102426401	0.07	2.025	1.018	0.817243926996944	NA
gene11508	LOC102438013	0.06	1.057	0.08	0.985441878417188	NA
gene11509	LOC102426713	0	NA	NA	NA	NA
gene11510	LOC102438323	0	NA	NA	NA	NA
gene11511	LOC102427027	0	NA	NA	NA	NA
gene11512	LOC102438633	0	NA	NA	NA	NA
gene11513	LOC102427342	0	NA	NA	NA	NA
gene11515	LOC102427968	0	NA	NA	NA	NA
gene11516	LOC102428286	0	NA	NA	NA	NA
gene11517	LOC102428602	0	NA	NA	NA	NA
gene11518	LOC102438930	0	NA	NA	NA	NA
gene11519	LOC102428904	0	NA	NA	NA	NA
gene1152	PLAC1	5.14	0.538	-0.895	0.308304486720284	NA
gene11520	LOC102429204	0	NA	NA	NA	NA
gene11521	LOC102429505	0	NA	NA	NA	NA
gene11522	LOC102429814	0.08	1.057	0.08	0.985433657575569	NA
gene11523	LOC102439247	0	NA	NA	NA	NA
gene11524	LOC102430116	0	NA	NA	NA	NA
gene11525	LOC102430422	0	NA	NA	NA	NA
gene11526	LOC102430742	0	NA	NA	NA	NA
gene11527	LOC102439548	0	NA	NA	NA	NA
gene11528	LOC102439872	0.07	2.025	1.018	0.817243926996944	NA
gene11529	LOC102431064	0	NA	NA	NA	NA
gene1153	LOC106698085	0.23	1.057	0.08	0.985446523673593	NA
gene11530	LOC102431380	0	NA	NA	NA	NA
gene11531	LOC102431688	0	NA	NA	NA	NA
gene11532	LOC111826694	0	NA	NA	NA	NA
gene11533	LOC102432318	0	NA	NA	NA	NA
gene11534	LOC102432637	0	NA	NA	NA	NA
gene11535	LOC102432956	0	NA	NA	NA	NA
gene11536	LOC102433272	0	NA	NA	NA	NA
gene11537	LOC102433584	0.1	0.543	-0.881	0.841508437397595	NA
gene11538	LOC102433890	0	NA	NA	NA	NA
gene11539	LOC102434196	0	NA	NA	NA	NA
gene1154	LOC111826673	5.44	0.7	-0.514	0.507851419721904	NA
gene11540	LOC102434509	0	NA	NA	NA	NA
gene11541	LOC102434823	0	NA	NA	NA	NA
gene11542	LOC102435127	0	NA	NA	NA	NA
gene11543	LOC102435435	0	NA	NA	NA	NA
gene11544	LOC102440192	0	NA	NA	NA	NA
gene11545	LOC102435741	0	NA	NA	NA	NA
gene11546	LOC102436059	0	NA	NA	NA	NA
gene11547	LOC102436361	0	NA	NA	NA	NA
gene11549	LOC102436675	0	NA	NA	NA	NA
gene1155	HPRT1	1121.13	0.803	-0.317	0.195599096982662	0.48492578126603
gene11551	LOC102440511	0	NA	NA	NA	NA
gene11552	LOC102437291	0	NA	NA	NA	NA
gene11553	LOC102437598	0	NA	NA	NA	NA
gene11554	LOC102437897	0	NA	NA	NA	NA
gene11555	LOC102438215	0	NA	NA	NA	NA
gene11556	LOC102438524	0	NA	NA	NA	NA
gene11557	LOC102440819	0	NA	NA	NA	NA
gene11558	LOC102438827	0	NA	NA	NA	NA
gene11559	LOC102439126	0	NA	NA	NA	NA
gene11560	LOC102439427	0.07	2.025	1.018	0.817243926996944	NA
gene11561	LOC102441126	0	NA	NA	NA	NA
gene11563	LOC102440084	0	NA	NA	NA	NA
gene11564	LOC102440395	0	NA	NA	NA	NA
gene11565	LOC102440706	0	NA	NA	NA	NA
gene11566	LOC102441743	0	NA	NA	NA	NA
gene11567	LOC102441430	0	NA	NA	NA	NA
gene11568	LOC102442062	0	NA	NA	NA	NA
gene11569	PTPRJ	521	1.197	0.259	0.268174747678401	0.572660065375534
gene1157	PHF6	2922.41	0.887	-0.173	0.420125254605686	0.708509143787577
gene11570	NUP160	4200.83	1.262	0.336	0.0233577539195878	0.14634694546709
gene11571	FNBP4	3736.05	0.939	-0.091	0.501490508725532	0.766017860402563
gene11572	AGBL2	149.08	1.109	0.149	0.572559457831231	0.811792819694239
gene11574	MTCH2	6202.2	0.9	-0.151	0.142234287406979	0.413916494018649
gene11575	C1QTNF4	1.91	0.359	-1.477	0.269079977131872	NA
gene11576	FAM180B	0.72	3.254	1.702	0.510770450025776	NA
gene11577	NDUFS3	1893.81	0.9	-0.153	0.368057425651225	0.665875253337246
gene11578	KBTBD4	653.16	0.91	-0.136	0.378162509708244	0.675524566301288
gene11579	PTPMT1	572.07	1.136	0.184	0.342595905799981	0.643456626449499
gene1158	CCDC160	0	NA	NA	NA	NA
gene11580	CELF1	6320.91	1.008	0.011	0.924230895124894	0.976503770576865
gene11581	RAPSN	13.24	0.869	-0.203	0.722098187682141	0.892460943798728
gene11582	PSMC3	6996.58	0.98	-0.029	0.880512553272046	0.960476857858173
gene11583	SLC39A13	712.12	1.261	0.335	0.0224353277544104	0.142314108498294
gene11584	MYBPC3	9.53	0.49	-1.029	0.202209111028914	0.494213741911099
gene11585	MADD	1533.54	0.69	-0.535	0.000156897302745689	0.00420872860862517
gene11586	NR1H3	32.85	0.493	-1.02	0.00298535156362738	0.0371390667446207
gene11587	ACP2	734.43	0.853	-0.229	0.125301256830699	0.38821140124845
gene11588	DDB2	638.43	0.706	-0.502	0.002822706532484	0.0358348503480907
gene11589	LOC111826698	14.46	0.581	-0.783	0.121020850718129	0.380769551768704
gene11590	PACSIN3	1381.96	0.782	-0.354	0.0314254978486878	0.176228259701511
gene11591	ARFGAP2	3192.49	1.039	0.055	0.687879973654023	0.875345171738195
gene11592	CUNH11orf49	480.08	0.672	-0.575	0.0098085840808919	0.0831692619908066
gene11593	LOC111826699	5.29	0.675	-0.567	0.473848899495264	NA
gene11594	LRP4	73.65	0.653	-0.615	0.049824902944096	0.233759857788094
gene11595	CKAP5	13184.88	1.006	0.008	0.96372847478594	0.987514716075563
gene11597	LOC111826705	0	NA	NA	NA	NA
gene11598	F2	13.89	0.644	-0.635	0.2297243715551	0.527401855015906
gene11599	ZNF408	509.73	0.884	-0.178	0.211505152884557	0.505616896871442
gene11600	ARHGAP1	1991.5	0.923	-0.115	0.39600902639903	0.690785677029135
gene11601	ATG13	784.04	0.893	-0.163	0.352290103047482	0.65084663991509
gene11602	HARBI1	168.57	1.049	0.069	0.696554685926264	0.879966070095098
gene11603	AMBRA1	1562.51	0.917	-0.124	0.279537696788981	0.584341463836718
gene11605	CHRM4	3.69	1.205	0.269	0.788551947604395	NA
gene11606	MDK	2051.59	0.495	-1.015	3.80789967856515E-05	0.00149538715582171
gene11607	DGKZ	2481.09	0.984	-0.023	0.847982719421682	0.946060549885847
gene11608	CREB3L1	2328.02	2.075	1.053	8.08361210108049E-05	0.00262175315767749
gene11609	LOC111826702	66.82	1.379	0.464	0.0721610599578167	0.283785463754221
gene1161	LOC111827214	0	NA	NA	NA	NA
gene11610	LOC102433162	6.42	0.738	-0.438	0.558177234178035	NA
gene11611	PHF21A	1352.21	0.868	-0.204	0.0723552345075132	0.284386812789154
gene11613	LARGE2	92.02	0.71	-0.494	0.0476778135397798	0.227659666570928
gene11614	PEX16	454.36	0.98	-0.029	0.888764652377659	0.963127261278418
gene11615	CUNH11orf94	1.12	1.827	0.87	0.683567660049185	NA
gene11616	MAPK8IP1	1150.27	0.995	-0.008	0.949404269415877	0.983338407352175
gene11617	CRY2	481.63	0.86	-0.217	0.100370465134147	0.342961450522827
gene11618	SLC35C1	1287.63	1.436	0.522	0.00036482511589807	0.00784516286667551
gene11619	LOC106697706	0.22	1.961	0.972	0.825100610140663	NA
gene1162	LOC102424347	25.92	0.846	-0.241	0.656256389201738	0.858320340521563
gene11620	CHST1	22.13	0.577	-0.793	0.0485836319048789	0.229874433905193
gene11622	WASF3	39.47	0.857	-0.222	0.608994568253817	0.833224500466867
gene11623	CDK8	979.23	1.14	0.19	0.179925714623154	0.465920730859581
gene11626	RNF6	340.68	0.966	-0.051	0.772181620051807	0.913783606695923
gene11627	SHISA2	8.48	0.901	-0.15	0.802315299568811	NA
gene11628	ATP8A2	17.82	1.019	0.027	0.951705420631185	0.984008877636953
gene1163	GPC3	412.85	0.654	-0.612	0.000280049337147905	0.00646599675585715
gene11634	NUP58	3906.4	1.262	0.336	0.0411590163976334	0.20880967317813
gene11635	MTMR6	2883.31	1.086	0.119	0.550149852409476	0.799992595489212
gene11636	LOC102434301	9.32	1.079	0.11	0.888895495610677	0.963127261278418
gene11637	AMER2	0.52	0.602	-0.731	0.824551841695736	NA
gene11639	SPATA13	121.96	0.959	-0.06	0.763782038411716	0.910857609779805
gene1164	LOC111827266	0	NA	NA	NA	NA
gene11640	C1QTNF9	2634.98	1.739	0.798	0.000844817422078448	0.0150063960643419
gene11642	CACNA1C	18.43	0.797	-0.327	0.498839471596697	0.763915484556036
gene11644	DCP1B	229.94	0.787	-0.345	0.0334382049964117	0.183338193186372
gene11645	CACNA2D4	2.78	6.666	2.737	0.0631192768442722	NA
gene11646	LRTM2	0.24	0.57	-0.812	0.852607697203931	NA
gene11647	ADIPOR2	2343.31	0.984	-0.024	0.8559948244357	0.948780368287366
gene11649	LOC111826717	0	NA	NA	NA	NA
gene11651	WNT5B	44.08	0.822	-0.282	0.389583099619918	0.685737893648441
gene11652	FBXL14	823.07	1.068	0.095	0.569906714240619	0.810176132114707
gene11653	ERC1	4370.18	1.319	0.399	0.00635535301059517	0.0616715780572185
gene11656	RAD52	924.02	1.084	0.117	0.480014969458893	0.751536385622601
gene11657	WNK1	6271.91	1.152	0.204	0.293179067997344	0.597277604681553
gene11658	LOC111826715	0	NA	NA	NA	NA
gene11659	LOC106697720	0.21	1.921	0.942	0.830161951133714	NA
gene1166	GPC4	4731.54	0.913	-0.132	0.292592917723209	0.59708779651157
gene11660	LOC102428798	35.54	0.911	-0.135	0.678020187801932	0.869826660680628
gene11661	NINJ2	4.96	0.511	-0.967	0.235773985043417	NA
gene11662	B4GALNT3	15.2	0.638	-0.648	0.249256938658789	0.551012176722235
gene11663	LOC106697721	0	NA	NA	NA	NA
gene11665	CCDC77	427.2	1.009	0.013	0.919945301409849	0.975439433239213
gene11666	KDM5A	2273.55	0.993	-0.009	0.95332243047555	0.984095861911188
gene11669	SLC6A13	2.3	2.121	1.085	0.40022161286664	NA
gene1167	LOC102417543	1.85	1.56	0.642	0.671172297164008	NA
gene11671	IQSEC3	0.86	0.26	-1.945	0.410808372599804	NA
gene11673	WASHC1	1089.44	1.05	0.07	0.687330779145207	0.87527491551881
gene11674	LOC102432435	1293.4	0.749	-0.417	0.00824484931677832	0.074531811151751
gene11675	LOC111826714	0.56	1.088	0.121	0.963276641654663	NA
gene11676	SCN4A	1.38	3.876	1.955	0.241013564270401	NA
gene11677	CD79B	0.09	2.02	1.014	0.817835446165867	NA
gene11678	LOC102442251	0.09	2.02	1.014	0.817835446165867	NA
gene11679	LOC102442565	2.1	1.205	0.269	0.8134170695604	NA
gene1168	USP26	0	NA	NA	NA	NA
gene11680	LYZL6	32.91	1.261	0.334	0.40927956236962	0.700547558388532
gene11681	SMARCD2	2954.66	0.881	-0.183	0.169771033257345	0.453600295099679
gene11682	PSMC5	6560.72	1.062	0.087	0.602747976623734	0.82999781316499
gene11683	FTSJ3	4399.39	1.301	0.379	0.0488488838866898	0.230672495886993
gene11684	DDX42	5760.71	1.061	0.085	0.444828748106626	0.728914284438728
gene11685	CCDC47	3004.13	1.281	0.357	0.009810883632984	0.0831692619908066
gene11686	STRADA	1887.67	0.795	-0.33	0.00606034119401404	0.0601842528950212
gene11687	LIMD2	1431.58	0.878	-0.188	0.387512922332794	0.68342126877971
gene11688	MAP3K3	2589.1	0.938	-0.092	0.466702800090828	0.743338261314155
gene1169	HS6ST2	599.1	1.166	0.222	0.251729628853929	0.553933780990192
gene11690	LOC102443205	774.32	1.046	0.065	0.690503983052556	0.876778314987053
gene11692	DCAF7	3138.46	0.962	-0.056	0.647462567682476	0.854276254708074
gene11693	KCNH6	0.4	1.952	0.965	0.766623212739827	NA
gene11694	ACE	12.11	0.546	-0.872	0.157257334843363	0.435880776891396
gene11695	LOC111826718	2.23	0.408	-1.294	0.273126813633919	NA
gene11696	LOC102418255	2.1	0.99	-0.015	0.990445650631421	NA
gene11697	LOC111826720	0.41	1.069	0.097	0.975834398216406	NA
gene11698	TANC2	366.35	1.333	0.414	0.185012596843442	0.471594193108809
gene11699	LOC111826729	0	NA	NA	NA	NA
gene11700	MARCH10	2.5	0.482	-1.054	0.465128562145087	NA
gene11701	LOC111826731	0	NA	NA	NA	NA
gene11702	MRC2	3211.52	0.852	-0.231	0.205509474413687	0.498722287908144
gene11703	TLK2	2148.44	1.095	0.13	0.251061540326826	0.552816656847438
gene11704	METTL2A	1357.83	0.978	-0.033	0.766039618670563	0.911562913138659
gene11705	EFCAB3	1.49	3.882	1.957	0.243582132053082	NA
gene11706	ITGB3	509.58	1.407	0.493	0.0203867380401177	0.134648201794433
gene11708	MYL4	2.42	0.867	-0.206	0.860339624715592	NA
gene11709	LOC111826724	0.35	5.046	2.335	0.548521902641394	NA
gene1171	MBNL3	175.49	1.06	0.084	0.741029424847274	0.902038557140782
gene11710	CDC27	4956.01	1.172	0.229	0.264750910037511	0.568793071124062
gene11711	LOC111826727	0	NA	NA	NA	NA
gene11712	KANSL1	3530.97	0.884	-0.178	0.223859505600138	0.520526218824611
gene11713	LOC111826726	0	NA	NA	NA	NA
gene11715	MAPT	33.79	0.666	-0.587	0.151948002642289	0.428488393703215
gene11717	SPPL2C	0	NA	NA	NA	NA
gene11718	CRHR1	5.37	1.559	0.641	0.468297843003371	NA
gene11719	LOC102427969	107.75	0.868	-0.204	0.313164284320553	0.614445706109445
gene11720	NSF	3026.98	1.008	0.012	0.917357494975446	0.974240960767124
gene11722	WNT3	88.16	0.775	-0.368	0.0974909785874431	0.337811877538792
gene11723	WNT9B	0.29	1.815	0.86	0.83426560014326	NA
gene11724	LOC102429604	1128.3	1.163	0.218	0.0477168293567928	0.227659666570928
gene11725	GDPD1	1417.54	0.94	-0.089	0.623044680963903	0.840628198259049
gene11726	LOC102417932	51.63	1.285	0.361	0.341891775773843	0.643099923207786
gene11727	LOC111826732	0	NA	NA	NA	NA
gene11728	YPEL2	237.56	0.603	-0.73	2.06905574771053E-05	0.000919995626659415
gene11729	LOC106697727	2.27	1.216	0.282	0.818298534184078	NA
gene1173	LOC111827239	0	NA	NA	NA	NA
gene11732	DHX40	1859.85	0.877	-0.189	0.324394286386663	0.625788335530911
gene11733	CLTC	18277.19	1.148	0.199	0.195044459621151	0.484608936218731
gene11734	LOC111826730	0	NA	NA	NA	NA
gene11735	PTRH2	863.57	1.041	0.058	0.742036973431045	0.902373625715064
gene11736	VMP1	3510.97	1.294	0.372	0.00819836461402841	0.074346222263005
gene11737	TUBD1	431.3	0.917	-0.125	0.513717747385952	0.775414523649579
gene11738	RPS6KB1	2533.33	0.975	-0.036	0.761169206873752	0.910352086294224
gene11739	RNFT1	2896.79	1.13	0.176	0.261567995703296	0.564587105038245
gene1174	CCDC169	0.78	1.052	0.073	0.975916070250256	NA
gene11740	LOC111826725	0	NA	NA	NA	NA
gene11742	LOC106697723	0.23	1.057	0.08	0.985446523673593	NA
gene11743	MED13	4035.74	1.21	0.275	0.117600375998205	0.374538720600569
gene11744	INTS2	2253.81	1.05	0.07	0.646846984905872	0.854227228938169
gene11745	BRIP1	1343.21	0.897	-0.157	0.406833538324305	0.69842591047157
gene11747	LOC111826728	0	NA	NA	NA	NA
gene11749	TBX4	0.17	0.321	-1.637	0.708332555930059	NA
gene1175	LOC111826993	0.15	2.059	1.042	0.813062787739281	NA
gene11750	TBX2	935.6	1.424	0.51	0.00962011391607927	0.0822093305760922
gene11751	BCAS3	527.53	0.758	-0.4	0.00954690710924963	0.0819393322502471
gene11752	LOC102435533	656.8	0.608	-0.718	0.315266616522498	0.616402133637746
gene11753	LOC102435845	7.54	0.547	-0.87	0.202304793287761	NA
gene11754	PPM1D	646.82	0.773	-0.371	0.00435913754347371	0.048026214252639
gene11755	LOC111826723	0	NA	NA	NA	NA
gene11756	LOC111826733	0	NA	NA	NA	NA
gene11757	APPBP2	5095.91	1.277	0.353	0.0452203956430485	0.219942813529916
gene11759	CUNH17orf64	0.64	0.138	-2.859	0.260980472833424	NA
gene1176	LOC106697704	7.24	1.16	0.214	0.745570803053668	NA
gene11760	USP32	1397.58	1.095	0.131	0.513353804641654	0.775120071156536
gene11761	CA4	0.51	0.253	-1.98	0.611871839400363	NA
gene11762	ZNHIT3	530.75	1.322	0.403	0.028495429083544	0.165242319935873
gene11763	MYO19	1459.65	1.242	0.313	0.037819736110764	0.198140343044763
gene11764	PIGW	594.88	1.332	0.413	0.0144035222972858	0.106620418767549
gene11765	GGNBP2	3270.64	1.045	0.064	0.510233515952097	0.773026164059335
gene11766	DHRS11	453.67	0.982	-0.026	0.898259093641881	0.966331331207343
gene11767	MRM1	866.99	1.204	0.267	0.0657185441737412	0.269875075941188
gene11768	LHX1	2.76	0.977	-0.033	0.976516521507992	NA
gene11769	AATF	2101.43	1.21	0.275	0.168307359804768	0.451351876955042
gene1177	RAP2C	1615.57	1.241	0.312	0.0178354662686885	0.122605045643771
gene11770	ACACA	4724.24	1.417	0.503	0.0154982724647766	0.111555189375708
gene11772	CUNH17orf78	18.85	1.027	0.038	0.930880678878979	0.97823105902156
gene11774	GPATCH8	2370.81	0.895	-0.16	0.371946370666632	0.670295294347613
gene11775	LOC111826758	0	NA	NA	NA	NA
gene11776	ITGA2B	58.08	0.965	-0.051	0.876803239054792	0.958649115227527
gene11777	FAM171A2	443.98	0.803	-0.316	0.162400375719003	0.442222270074984
gene11778	GRN	4624.26	0.866	-0.208	0.223078146219959	0.519059616390262
gene11779	SLC25A39	2401.12	0.822	-0.282	0.0699165643074302	0.278615184276848
gene1178	LOC111827259	0	NA	NA	NA	NA
gene11780	RUNDC3A	3.05	1.178	0.236	0.830639453348284	NA
gene11781	SLC4A1	1.15	3.212	1.683	0.374169050760549	NA
gene11782	UBTF	5757.63	1.042	0.06	0.535940595451072	0.792640039452529
gene11783	LOC106697739	0.36	1.057	0.08	0.983389239070581	NA
gene11784	ATXN7L3	512.69	1.063	0.089	0.714815873748417	0.888860803224915
gene11785	TMUB2	643.47	1.035	0.049	0.73368116648135	0.89790119850652
gene11786	LOC111826738	3.13	1.289	0.366	0.763517478100893	NA
gene11787	ASB16	3.14	3.825	1.935	0.112136012716122	NA
gene11788	LOC111826757	0	NA	NA	NA	NA
gene11789	CUNH17orf53	293.15	0.921	-0.119	0.471461731862112	0.746317005577649
gene1179	FRMD7	7.97	1.323	0.404	0.547790062810343	NA
gene11791	HDAC5	2320.83	0.865	-0.209	0.107534595942553	0.356163278824807
gene11792	G6PC3	1106.6	1.04	0.056	0.739463178838935	0.901414136034935
gene11793	LSM12	4902.83	1.069	0.096	0.359162433929137	0.657846457020682
gene11794	TMEM101	1503.42	1.011	0.016	0.936192753991649	0.979076812426602
gene11795	NAGS	1.21	1.358	0.441	0.793206834104189	NA
gene11796	LOC102427237	0.11	1.057	0.08	0.985443379885268	NA
gene11797	LOC102421891	0	NA	NA	NA	NA
gene11798	LOC102427534	0	NA	NA	NA	NA
gene11799	MPP2	361.28	0.63	-0.667	0.00138277867846732	0.0211310657472211
gene1180	STK26	277.29	0.894	-0.161	0.6489064464728	0.854517233918907
gene11800	CD300LG	0.81	3.03	1.599	0.460353484950942	NA
gene11801	MPP3	259.58	1.106	0.145	0.488651404132819	0.756806194317344
gene11802	CFAP97D1	0.41	1.05	0.071	0.984990975534712	NA
gene11803	DUSP3	1718.39	1.552	0.634	1.71280082251789E-07	1.6060711930331E-05
gene11804	SOST	0.17	0.543	-0.881	0.841504334110473	NA
gene11806	MEOX1	33.41	1.04	0.057	0.902859953137744	0.968861159521266
gene11808	ETV4	136.51	2.261	1.177	3.46569128003274E-05	0.00139681545625647
gene11809	LOC106697740	1.05	0.434	-1.203	0.578552723314265	NA
gene11810	DHX8	2150.18	0.935	-0.096	0.323281980587532	0.625507975915012
gene11812	ARL4D	109.77	0.812	-0.301	0.208326431016651	0.501790332871725
gene11814	LOC111826764	19.86	0.557	-0.844	0.35677820893461	0.655446125607401
gene11815	LOC106697741	9.04	0.412	-1.278	0.110882206967802	0.362266020584068
gene11816	LOC111826763	1.93	0.172	-2.538	0.15678126566968	NA
gene11817	LOC111826750	7.56	1.296	0.374	0.745037112997869	NA
gene11818	LOC111826765	34.64	0.95	-0.074	0.957962428408844	0.985959890677801
gene11819	LOC102433891	663.23	1.025	0.035	0.794110319252252	0.924550070682382
gene1182	LOC111827261	3.01	0.762	-0.391	0.709435609665536	NA
gene11820	LOC106697736	0	NA	NA	NA	NA
gene11821	TMEM106A	688.47	0.896	-0.158	0.205662862417499	0.498831056759249
gene11822	NBR1	3258.42	0.83	-0.27	0.230292666128184	0.528144498222706
gene11823	BRCA1	4220.49	0.787	-0.346	0.0302190217630555	0.171408101935006
gene11824	RND2	197.04	0.638	-0.648	0.0132368882116541	0.100472063386255
gene11825	LOC111826745	65.82	0.858	-0.221	0.533350979068551	0.790896044014037
gene11826	LOC102437198	2784.81	0.725	-0.465	0.000250038867094113	0.00594230300694008
gene11827	IFI35	1016.47	0.939	-0.091	0.668005555093782	0.863707531307242
gene11828	LOC111826739	16.82	0.721	-0.472	0.31737047077294	0.619022862478309
gene11829	RPL27	12760.52	0.884	-0.178	0.271735369081066	0.575891809257905
gene11830	RUNDC1	716.67	1.095	0.132	0.347122339605383	0.646992322918831
gene11831	LOC102422794	1901.5	0.928	-0.108	0.553648730815797	0.801611351381643
gene11832	LOC111826755	0	NA	NA	NA	NA
gene11833	G6PC	0.76	0.383	-1.383	0.528473157406435	NA
gene11835	AOC3	5.67	0.489	-1.031	0.156226197038765	NA
gene11836	AOC2	364.3	1.007	0.01	0.967867374714772	0.988448091655065
gene11837	PSME3	2361.72	1.083	0.115	0.568655332549462	0.809579126612455
gene11838	LOC111826741	28.92	1.132	0.179	0.632829904072638	0.846419011095652
gene11839	BECN1	3003.46	1	0	0.997245677480026	0.999246581054153
gene1184	LOC102426855	0	NA	NA	NA	NA
gene11840	CNTD1	19.58	0.878	-0.188	0.660230366524397	0.859842676642915
gene11841	LOC102442371	2337.57	1.031	0.043	0.802230504333707	0.926603629706031
gene11842	WNK4	11.77	0.384	-1.38	0.00982440100101633	0.08317233416253
gene11843	VPS25	2367.3	1.015	0.021	0.909190649058067	0.9711411678685
gene11844	RAMP2	15.32	0.559	-0.839	0.100235358305477	0.342669687222891
gene11847	EZH1	406.92	0.579	-0.788	2.85617573905715E-06	0.000181426388880939
gene11848	CNTNAP1	11	0.641	-0.643	0.272114749421071	0.576429953284162
gene11849	CCR10	0.83	0.569	-0.814	0.744440073786843	NA
gene1185	LOC102427176	0.78	0.109	-3.193	0.185289497172378	NA
gene11850	PLEKHH3	628.55	1.121	0.165	0.340232618598637	0.641349024767803
gene11851	TUBG2	360.68	0.979	-0.03	0.881167854595422	0.960476857858173
gene11852	LOC111826752	0.1	2.059	1.042	0.813065665611979	NA
gene11853	LOC102418360	2802.48	1.012	0.017	0.928470413741065	0.977756606040032
gene11854	RETREG3	1122.08	0.939	-0.092	0.438946706501837	0.72425681139829
gene11855	PSMC3IP	340.07	0.877	-0.19	0.211411860877355	0.505481542122022
gene11856	MLX	1105.64	1.028	0.04	0.766072604889598	0.911562913138659
gene11857	COASY	1202.96	0.866	-0.207	0.199865038030608	0.490639302620462
gene11858	HSD17B1	0.56	0.981	-0.027	0.993644343698288	NA
gene11859	NAGLU	497.41	0.919	-0.122	0.446163413718431	0.72935442299512
gene1186	IGSF1	0.08	1.057	0.08	0.985433657575569	NA
gene11860	ATP6V0A1	2021.36	0.932	-0.102	0.348873368940451	0.648233363284027
gene11861	LOC106697747	11.75	0.75	-0.415	0.453780102447556	0.734963847954011
gene11862	CAVIN1	5666.58	1.214	0.279	0.106356806300491	0.354368435592449
gene11863	STAT3	2398.73	0.944	-0.084	0.485404269308459	0.754552388062968
gene11864	STAT5A	951.82	0.782	-0.355	0.00674205965272283	0.0645364932313413
gene11865	LOC102424720	672.43	0.828	-0.272	0.0260838596343112	0.155835941350516
gene11866	LOC106697748	0	NA	NA	NA	NA
gene11867	GHDC	362.56	0.648	-0.627	0.000502530850191897	0.0100230020517149
gene11868	HCRT	1.82	0.248	-2.012	0.206765914827796	NA
gene11869	KCNH4	22.46	0.505	-0.986	0.0343490264104127	0.186624745778923
gene1187	ARHGAP36	10.06	0.481	-1.056	0.0954661553313237	0.334155785954029
gene11870	RAB5C	3275.85	0.953	-0.069	0.56918814264481	0.80975223018021
gene11871	HSPB9	1.34	1.085	0.117	0.939742717849549	NA
gene11872	KAT2A	2534.46	1.1	0.137	0.269363714553157	0.574220451809575
gene11873	DHX58	196.27	0.874	-0.194	0.791713479675668	0.923778743820341
gene11874	ZNF385C	12.98	0.656	-0.609	0.20756193010498	0.501082982391136
gene11875	LOC111826743	0	NA	NA	NA	NA
gene11876	NKIRAS2	1061.75	1.227	0.296	0.0405144347833425	0.206604132095299
gene11877	DNAJC7	4692.2	0.966	-0.05	0.654893154852874	0.857440216809728
gene11878	CNP	6560.13	0.975	-0.036	0.876222462360058	0.958324410703156
gene11879	TTC25	13.62	0.42	-1.251	0.0133053612576038	0.100936213304794
gene1188	ENOX2	1884.38	1.012	0.017	0.869409450465218	0.955047024333384
gene11880	ACLY	11254.72	1.151	0.203	0.0521907902074128	0.239559724348644
gene11882	KLHL11	796.99	1.234	0.304	0.273140927777386	0.577799361379029
gene11883	KLHL10	2.4	1.809	0.855	0.464993950245049	NA
gene11884	NT5C3B	1672.58	0.908	-0.14	0.47850513512143	0.750983565877459
gene11885	FKBP10	7593.9	1.367	0.451	0.00616366629250664	0.060903208728252
gene11886	P3H4	1711.87	0.987	-0.018	0.933620975225407	0.978684606985383
gene11888	LOC106697749	5	1.273	0.348	0.686552520450869	NA
gene11889	FAM20A	526.38	1.879	0.91	1.98023381072506E-05	0.000889105630196553
gene1189	RBMX2	100.75	0.929	-0.107	0.658841725844027	0.859448977448852
gene11890	LOC106697751	5.65	1.959	0.97	0.260224985893319	NA
gene11891	PRKAR1A	11841.64	1.012	0.017	0.86953530276841	0.955047024333384
gene11892	WIPI1	280.98	0.491	-1.027	8.49485316483207E-05	0.00269799668258169
gene11893	ARSG	45.24	0.792	-0.336	0.229834298524917	0.527566356514148
gene11894	SLC16A6	1.07	5.811	2.539	0.194814183372496	NA
gene11895	AMZ2	611.13	0.736	-0.442	0.0018668105053795	0.0268042875064072
gene11896	GNA13	4120.17	1.085	0.118	0.354068302529796	0.652470251613732
gene11897	RGS9	147.72	0.432	-1.21	2.7196565651154E-05	0.00112914897872141
gene11898	CEP112	495.7	0.847	-0.239	0.121775054669143	0.382357028145665
gene11899	APOH	0.16	1.926	0.945	0.829634337834571	NA
gene1190	GPR119	0	NA	NA	NA	NA
gene11900	PRKCA	1073.7	1.647	0.72	0.00158192555195102	0.0234717565210903
gene11901	CACNG4	1.25	1.261	0.334	0.853062639792022	NA
gene11902	CACNG1	0.14	1.057	0.08	0.985437689432405	NA
gene11903	HELZ	1432.5	1.321	0.401	0.050594127947322	0.235183042092319
gene11904	LOC111826754	0	NA	NA	NA	NA
gene11905	PSMD12	4330.57	1.237	0.307	0.0118139289900899	0.0926298050053466
gene11906	PITPNC1	817.02	1.169	0.226	0.168732017553285	0.452050948484835
gene11907	LOC111826753	0	NA	NA	NA	NA
gene11908	NOL11	1576.41	1.153	0.205	0.110239637917131	0.36078810009219
gene11909	BPTF	4202.47	1.032	0.045	0.796728451824907	0.92519839763728
gene1191	SLC25A14	588.94	0.914	-0.13	0.281579879866831	0.585944605085204
gene11910	LOC111826749	0	NA	NA	NA	NA
gene11912	CUNH17orf58	156.87	0.784	-0.352	0.101938574178995	0.345578284919642
gene11913	LOC111826746	9.66	0.892	-0.166	0.795357302594632	0.925008864239318
gene11914	TRNAR-CCG	0	NA	NA	NA	NA
gene11915	KPNA2	10191.76	1.357	0.44	0.000186833979801285	0.00478683936353328
gene11916	SMURF2	4130.76	1.54	0.623	0.00183000405122901	0.02638574878885
gene11918	CEP95	1196.4	0.757	-0.401	0.00147336720902474	0.0221229777877963
gene11919	DDX5	26349.97	0.999	-0.002	0.990078905151104	0.996044901273545
gene1192	ZNF280C	1798.3	0.912	-0.133	0.612543249820587	0.834317801929543
gene11920	POLG2	517.85	0.748	-0.419	0.00505919565919397	0.05339659492062
gene11921	MILR1	0.43	0.543	-0.881	0.784917130027756	NA
gene11922	PECAM1	9.98	1.721	0.783	0.23450783605168	0.533151085527915
gene11923	TEX2	1321.67	0.951	-0.073	0.598030592970452	0.827250862077076
gene11924	LOC111826762	0	NA	NA	NA	NA
gene11925	LOC111826761	3.64	0.65	-0.622	0.705671223745624	NA
gene11926	LOC106697760	7.32	0.598	-0.742	0.465946004898951	NA
gene11927	LOC111826756	0	NA	NA	NA	NA
gene11928	ERN1	608.55	1.172	0.229	0.137882894708838	0.408462888602326
gene11929	LOC111826747	0	NA	NA	NA	NA
gene11930	ICAM2	8.22	0.58	-0.785	0.303942184097363	NA
gene11931	PRR29	0	NA	NA	NA	NA
gene11932	LOC102442781	0.66	0.657	-0.605	0.778152343094418	NA
gene11933	LOC102443105	110.25	1.663	0.734	0.00112527842474809	0.0180358579147997
gene11934	NGF	325.38	1.418	0.504	0.0499832458467972	0.234263536467954
gene11935	TSPAN2	62.93	0.987	-0.019	0.941210980778373	0.980790620008565
gene11936	LOC106697762	0	NA	NA	NA	NA
gene11937	TSHB	0.3	2.2	1.137	0.795845829489692	NA
gene11938	SYCP1	13.35	0.597	-0.745	0.163219902435406	0.44332034169059
gene11939	SIKE1	1618.99	1.172	0.229	0.0511083586150905	0.236599757630769
gene1194	RAB33A	0.29	0.334	-1.581	0.717807290958227	NA
gene11940	LOC111826784	0	NA	NA	NA	NA
gene11941	CSDE1	19306.02	1.012	0.018	0.934493255491771	0.978746146755451
gene11942	NRAS	2879.37	1.374	0.458	0.0104364757190253	0.0862965694727321
gene11943	LOC106697763	1.13	1.484	0.57	0.795669676227299	NA
gene11944	AMPD1	0.86	0.185	-2.436	0.256848748707394	NA
gene11945	DENND2C	318.95	0.907	-0.141	0.387572842284605	0.68342126877971
gene11946	BCAS2	1549.44	0.985	-0.022	0.876186657786361	0.958324410703156
gene11947	LOC111826771	53.1	0.992	-0.012	0.966680367092587	0.988448091655065
gene11948	TRIM33	2597.6	1.158	0.212	0.141680989662329	0.413056421638227
gene11949	SYT6	19.73	1.374	0.458	0.375227988488254	0.67319310078382
gene1195	AIFM1	465.44	0.885	-0.176	0.430021086019147	0.716996570665044
gene11951	OLFML3	7217.87	1.185	0.245	0.225085574871822	0.522319791924781
gene11952	HIPK1	3969.58	1.059	0.083	0.599494413146409	0.828269977897247
gene11953	LOC111826770	2.08	0.811	-0.302	0.816006363641687	NA
gene11954	DCLRE1B	663.53	0.962	-0.056	0.702454923543104	0.883592308904762
gene11956	AP4B1	367.1	0.819	-0.287	0.093819095829234	0.331250619085595
gene11957	BCL2L15	1.06	0.58	-0.787	0.720135259067431	NA
gene11958	PTPN22	6.73	2.706	1.436	0.0508541711150833	NA
gene11959	LOC111826779	0	NA	NA	NA	NA
gene1196	LOC111827014	463.86	0.856	-0.224	0.172249451033773	0.456620278814354
gene11960	RSBN1	535.73	1.161	0.216	0.359636631744459	0.658505756105954
gene11961	PHTF1	424.14	1.012	0.018	0.896345665913863	0.966075705451937
gene11962	MAGI3	667.25	1.496	0.581	0.0135047917542405	0.101888368659251
gene11963	LRIG2	594.84	0.917	-0.125	0.509247623538104	0.772303800511522
gene11964	LOC111826786	0	NA	NA	NA	NA
gene11965	SLC16A1	3147.02	1.422	0.508	0.00262146642319594	0.0341211455876609
gene11966	LOC111826787	0.06	1.057	0.08	0.985441878417188	NA
gene11967	FAM19A3	4.98	1.045	0.063	0.937727114064844	NA
gene11968	PPM1J	142.95	0.696	-0.522	0.023769959421853	0.147622046383697
gene11969	RHOC	4736.54	1.38	0.465	0.0478574022010731	0.227864052483451
gene1197	ELF4	1371.41	1.189	0.249	0.122670273702265	0.383534497969808
gene11970	MOV10	720.99	1.038	0.053	0.745699778546784	0.903385985892851
gene11971	CAPZA1	10233.34	1.122	0.166	0.304580227951938	0.606257597413647
gene11972	ST7L	655.2	0.982	-0.026	0.842825765439298	0.943884258814187
gene11974	WNT2B	390.91	2.58	1.367	5.62842258384091E-06	0.000324611618810306
gene11975	CTTNBP2NL	514.88	1.049	0.069	0.765611603498916	0.911511357666758
gene11976	KCND3	9.41	0.769	-0.378	0.559764842579258	0.804674606706889
gene11977	DDX20	1023.77	1.133	0.18	0.247992892039019	0.55001351952789
gene11978	LOC102417832	1.45	1.641	0.715	0.651135260003201	NA
gene11979	LOC106697767	0	NA	NA	NA	NA
gene1198	BCORL1	415.37	0.743	-0.429	0.162455090097704	0.442283421273308
gene11980	FAM212B	182.95	0.779	-0.36	0.0577073784301251	0.25329871454962
gene11981	LOC111826772	0.33	0.19	-2.397	0.540615764767238	NA
gene11982	RAP1A	2352.25	0.971	-0.042	0.758859555038992	0.90972493788237
gene11983	LOC111826789	1.29	0.757	-0.402	0.848142298733169	NA
gene11984	ADORA3	0	NA	NA	NA	NA
gene11985	TMIGD3	0.32	0.151	-2.725	0.527327850211453	NA
gene11986	CUNH1orf162	97.92	0.731	-0.453	0.0586929309946624	0.255796103148026
gene11987	ATP5PB	4550.55	1.032	0.046	0.772003412200378	0.913783606695923
gene11988	WDR77	1345.35	1.217	0.284	0.142816652299542	0.415400872609599
gene11989	OVGP1	57.07	0.958	-0.062	0.857709012107456	0.9494588036371
gene1199	LOC102427477	0.86	1.115	0.157	0.938240348725425	NA
gene11990	LOC102420032	1.96	1.25	0.321	0.871263847783016	NA
gene11991	PIFO	0.07	2.025	1.018	0.817243926996944	NA
gene11992	CHIA	0.39	0.576	-0.797	0.854865431496696	NA
gene11993	DENND2D	1.18	6.391	2.676	0.205021732501214	NA
gene11994	CEPT1	1626.92	0.965	-0.051	0.721799969586355	0.892313074509266
gene11995	DRAM2	944.87	1.183	0.242	0.127879770352713	0.392264625215999
gene11996	LRIF1	1218.69	1.076	0.105	0.412133329099136	0.702987972813078
gene11997	CD53	0.3	1.897	0.924	0.833297574725858	NA
gene11998	LOC102419719	0	NA	NA	NA	NA
gene11999	KCNA3	0.28	0.621	-0.687	0.87516608117833	NA
gene12	GNB2	9194.81	0.905	-0.144	0.43219735159648	0.718888201784019
gene1200	UTP14A	2207.44	1.122	0.167	0.301810051779842	0.603707698989021
gene12000	KCNA2	0.09	2.02	1.014	0.817835446165867	NA
gene12001	KCNA10	0	NA	NA	NA	NA
gene12002	LOC102420033	1.19	1.991	0.993	0.640194062267068	NA
gene12003	LOC111826769	0.17	1.057	0.08	0.985434080289461	NA
gene12004	PROK1	6.51	0.819	-0.289	0.672000557663745	NA
gene12005	LOC111826774	5.9	0.495	-1.015	0.191585215031073	NA
gene12006	LAMTOR5	945.29	0.963	-0.054	0.715568597736894	0.889235264263013
gene12007	SLC16A4	1.11	3.168	1.663	0.432256245186867	NA
gene12008	RBM15	1729.12	1.069	0.097	0.498179409874266	0.763413561501598
gene1201	LOC102427796	0.15	1.057	0.08	0.985439258852493	NA
gene12010	LOC106697769	11.57	0.692	-0.532	0.352454131535091	0.650975177419227
gene12011	KCNC4	10.45	1.162	0.217	0.705116165849292	0.884470871181646
gene12012	SLC6A17	165.67	1.162	0.217	0.284785795249075	0.588793670573459
gene12013	ALX3	28	1.026	0.038	0.938628950186765	0.980298883638649
gene12014	STRIP1	1009.39	0.9	-0.153	0.275238206721375	0.57957278360028
gene12015	AHCYL1	5947.92	1.49	0.575	0.0112036291405838	0.089271737904303
gene12016	LOC111826775	104.41	0.841	-0.249	0.281023877124855	0.585406244867613
gene12017	LOC111826778	1.94	1.278	0.354	0.787577083940505	NA
gene12018	LOC111826777	39.62	1.561	0.642	0.0442421348326363	0.217331998051696
gene12019	CSF1	3412.55	1.436	0.522	8.48815425018451E-05	0.00269799668258169
gene1202	ZDHHC9	1286.45	1.206	0.27	0.0284447632575703	0.165084209940503
gene12020	LOC111826776	9.43	0.645	-0.632	0.400555453037281	0.693142032165724
gene12021	EPS8L3	7.53	0.771	-0.376	0.670927182873617	NA
gene12022	GSTM3	2511.31	0.726	-0.462	0.0358302662620831	0.191948849652761
gene12023	PRPF31	2925.28	0.993	-0.01	0.961246263216443	0.987172759001821
gene12024	LOC102421283	81.01	1.341	0.423	0.0951064143214166	0.333722659002118
gene12025	LOC106697771	0.08	1.057	0.08	0.985433657575569	NA
gene12026	LOC102430222	10810.04	0.863	-0.212	0.194461104854928	0.484010810639278
gene12027	AMPD2	2029.21	1.093	0.129	0.323768796175945	0.625788335530911
gene12028	GNAT2	0.91	2.733	1.451	0.563243419839201	NA
gene12029	LOC111826781	0	NA	NA	NA	NA
gene1203	SASH3	0.08	1.057	0.08	0.985434925692623	NA
gene12030	GNAI3	5302.69	1.102	0.14	0.200343271079426	0.491288320327132
gene12031	GPR61	0.56	0.295	-1.763	0.540217225264479	NA
gene12032	AMIGO1	496.64	1.049	0.069	0.677287003163082	0.869361990680171
gene12033	LOC102432226	99.3	0.989	-0.017	0.942002473343471	0.980903409190442
gene12034	ATXN7L2	365.03	0.94	-0.089	0.545205291860918	0.79721263591748
gene12035	SYPL2	46.14	0.531	-0.913	0.0017842268866645	0.0258881930587195
gene12036	PSMA5	5379.7	1.072	0.1	0.496318918642999	0.762087554258115
gene12038	SORT1	2808.75	0.825	-0.278	0.153322429403024	0.430339313152369
gene12039	MYBPHL	1.23	0.888	-0.171	0.923171814102404	NA
gene1204	XPNPEP2	0.79	0.412	-1.28	0.554691257711525	NA
gene12040	PSRC1	1229.99	0.879	-0.186	0.345392817457366	0.645384859342482
gene12041	CELSR2	339.76	0.691	-0.532	0.0797760511107214	0.302263080953871
gene12042	SARS	7964.23	1.42	0.506	0.00217161974552416	0.0299037028694356
gene12043	KIAA1324	32.41	0.806	-0.31	0.370274024681314	0.668517023722968
gene12044	CUNH1orf194	20.88	0.994	-0.008	0.985240051913059	0.994738685229016
gene12045	LOC111826785	8.71	1.309	0.389	0.738105136980484	NA
gene12046	TMEM167B	1947.22	1.195	0.257	0.0200337353678475	0.132762023226159
gene12047	TAF13	744.03	1.014	0.02	0.896555382462045	0.966075705451937
gene12048	WDR47	1041.36	0.926	-0.11	0.400483272099889	0.693142032165724
gene12049	CLCC1	1085.02	1.301	0.379	0.0211684167115119	0.137569757638605
gene12050	GPSM2	1326.56	1.271	0.347	0.0152755230063015	0.110471043609056
gene12051	AKNAD1	0.65	1.76	0.816	0.703625406842567	NA
gene12052	STXBP3	1451.5	0.946	-0.08	0.635918764788106	0.848349827501014
gene12053	FNDC7	3.24	2.337	1.225	0.270381479328447	NA
gene12054	PRPF38B	2900.08	0.954	-0.069	0.556311967362191	0.803183387690523
gene12055	LOC111826783	0	NA	NA	NA	NA
gene12056	HENMT1	138.82	1.018	0.026	0.893749997753869	0.965051315370114
gene12057	FAM102B	644.99	1.575	0.655	0.0506403544949053	0.235263446699621
gene12058	LOC111826768	0	NA	NA	NA	NA
gene12059	LOC102423693	0.44	0.213	-2.233	0.530272039704321	NA
gene12061	LOC102441625	2900.48	1.244	0.315	0.0175875443456317	0.121456268166427
gene12062	VAV3	283.39	1.182	0.241	0.179229685096318	0.465486240327544
gene12063	FGL1	25.96	0.727	-0.46	0.260712528933715	0.563543488500626
gene12065	PCM1	9308.14	0.989	-0.016	0.925042737134442	0.976922240933278
gene12066	LOC111826795	0	NA	NA	NA	NA
gene12067	LOC106697779	1.11	0.181	-2.466	0.254194953699389	NA
gene12068	ASAH1	4828.08	0.888	-0.171	0.199335318425772	0.490299434186445
gene12069	FRG1	1093.68	0.936	-0.095	0.466905300816741	0.743338261314155
gene1207	APLN	4.55	1.736	0.795	0.362928623020173	NA
gene12070	LOC111826796	0	NA	NA	NA	NA
gene12073	TRIML1	0.1	2.059	1.042	0.813065665611979	NA
gene12074	TRIML2	0.33	1.807	0.854	0.828936575216316	NA
gene12075	ZFP42	0	NA	NA	NA	NA
gene12076	LOC111826790	0.65	2.534	1.342	0.679916234360136	NA
gene12078	FAT1	9328.6	1.477	0.563	0.0429758453012417	0.213932485240995
gene12079	MTNR1A	37.7	1.091	0.125	0.718451478277319	0.890423633718685
gene1208	OCRL	678.06	1.098	0.134	0.646503651113928	0.853976000778889
gene12081	KLKB1	0.2	1.057	0.08	0.985448083223208	NA
gene12082	LOC102427238	54.81	0.881	-0.183	0.4791605095921	0.751229396135989
gene12084	LOC111826798	0.07	0.544	-0.879	0.841901850640996	NA
gene12085	LOC102427536	102.99	0.803	-0.317	0.16330388382879	0.44332034169059
gene12086	LOC106694358	5.75	0.949	-0.075	0.925572551717459	NA
gene12087	LOC102427859	153.72	0.93	-0.104	0.572421169302298	0.811754464780131
gene12089	LOC111826792	0.17	1.057	0.08	0.985446617873835	NA
gene12091	LOC102428489	291.24	0.847	-0.24	0.108521445099721	0.357388477025091
gene12092	LOC102428801	50.79	0.929	-0.106	0.735549118091289	0.89938872028478
gene12093	LOC102429106	14.88	0.673	-0.572	0.203774007386015	0.495907647918227
gene12094	FAM149A	29.48	0.848	-0.238	0.490374802148232	0.758121462804238
gene12095	LOC102429710	72.83	0.719	-0.475	0.0511485141200371	0.236667042172068
gene12096	TLR3	149.47	0.889	-0.169	0.568983398070454	0.80975223018021
gene12097	SORBS2	67.18	0.695	-0.525	0.051832754209839	0.238472190930714
gene12098	PDLIM3	18.81	0.976	-0.035	0.952000633747309	0.984008877636953
gene12099	CCDC110	0.1	0.543	-0.881	0.841508437397595	NA
gene1210	SMARCA1	967.66	0.827	-0.274	0.213795220278517	0.508220784888793
gene12100	CUNH4orf47	1.48	0.704	-0.507	0.760382950537569	NA
gene12101	UFSP2	1037.87	1.218	0.284	0.0734285987878256	0.287337480422276
gene12102	LOC111826797	0	NA	NA	NA	NA
gene12103	ANKRD37	28.32	1.652	0.725	0.0478747023568409	0.227867713151483
gene12104	LRP2BP	252.21	1.08	0.111	0.575579685040916	0.813555206993846
gene12105	SNX25	2322.18	1.091	0.125	0.251380312152743	0.553430158555089
gene12106	CFAP97	1252.98	0.864	-0.211	0.330701398258933	0.632056027953568
gene12107	SLC25A4	189	0.684	-0.549	0.171576516501696	0.455510536105427
gene12108	LOC102436267	0.57	0.222	-2.173	0.443405757210194	NA
gene12110	HELT	0.71	0.94	-0.09	0.972272991159103	NA
gene12111	LOC106697792	0.41	3.611	1.853	0.664128712743679	NA
gene12112	LOC111826793	0.07	0.544	-0.879	0.841901850640996	NA
gene12114	ACSL1	477.86	1.042	0.06	0.621233921990845	0.839683112445755
gene12115	CENPU	2513.6	0.878	-0.187	0.106391877868244	0.354399624102435
gene12116	PRIMPOL	389.97	0.792	-0.337	0.0133206869943017	0.100974403672761
gene12117	CASP3	1642.47	1.056	0.079	0.694225153760971	0.878770301143086
gene12119	IRF2	837.15	0.997	-0.004	0.982134859139626	0.993450275070126
gene1212	LOC102432038	0	NA	NA	NA	NA
gene12120	ENPP6	56.42	1.335	0.417	0.238549759048883	0.537546162944221
gene12121	STOX2	22.77	1	0	0.999709445982419	0.99992707375529
gene12123	LOC106697796	23.11	0.931	-0.103	0.809835574228689	0.929998629939869
gene12124	LOC102435026	0.06	1.057	0.08	0.985441878417188	NA
gene12126	LOC102418989	493.57	1.24	0.311	0.254556940437541	0.556202489999661
gene12127	RBFOX2	7425.3	0.976	-0.036	0.762380027158046	0.910549783154745
gene12128	LOC102419305	1117.82	1.378	0.462	0.0602981230164483	0.258166798735975
gene12129	LOC106697802	0.53	1.203	0.267	0.925960978518014	NA
gene12130	APOL5	1275.99	0.818	-0.289	0.0143307700102519	0.10637336231627
gene12131	APOL6	0.22	0.906	-0.142	0.974200462442789	NA
gene12132	MB	5.76	0.32	-1.646	0.0384836529850272	NA
gene12133	RASD2	11.68	0.372	-1.426	0.00730785254921204	0.0686649212940278
gene12134	MCM5	6199.02	0.874	-0.194	0.249383602394718	0.551012176722235
gene12135	HMOX1	1930.96	0.996	-0.006	0.97862594067597	0.991940733411568
gene12136	LOC111826805	0	NA	NA	NA	NA
gene12137	TOM1	565.64	1.051	0.071	0.759078418656541	0.909764466564745
gene12138	LOC106697803	1.92	1.844	0.883	0.4827283850977	NA
gene12139	HMGXB4	2084.23	0.927	-0.11	0.366305535685517	0.664416518921018
gene12140	ISX	0.18	0.543	-0.881	0.841503050066835	NA
gene12141	LARGE1	1637.64	1.205	0.269	0.0341958168776203	0.186156865933093
gene12142	LOC111826808	0	NA	NA	NA	NA
gene12143	SYN3	36.07	1.694	0.761	0.0576171383416769	0.253031993209787
gene12144	LOC106697805	1.87	0.238	-2.068	0.144114082835212	NA
gene12145	FBXO7	645.98	0.91	-0.136	0.291706970877772	0.596217213312456
gene12146	BPIFC	1.5	1.829	0.871	0.644624471532731	NA
gene12147	RTCB	891.31	0.998	-0.002	0.991665490438788	0.996613289211121
gene12148	ASCL4	0.19	1.057	0.08	0.98544813556141	NA
gene12149	PRDM4	835.71	1.125	0.17	0.137487830464925	0.407855121135272
gene12150	PWP1	3007.14	1.005	0.008	0.940251851118909	0.980790620008565
gene12151	BTBD11	239.81	2.282	1.19	1.29470059864688E-06	9.29487138111904E-05
gene12152	LOC106697798	59.75	2.138	1.096	0.00375189713194918	0.0430506808066215
gene12153	LOC111826801	0	NA	NA	NA	NA
gene12154	LOC111826802	3.91	1.711	0.775	0.429069158435406	NA
gene12156	LOC102426714	1.05	1.918	0.939	0.570398276354142	NA
gene12157	CRY1	1110.67	1.304	0.383	0.00107566570469521	0.0177168982831795
gene12158	MTERF2	198.99	0.84	-0.252	0.170896631580985	0.454682672186858
gene12159	LOC102428078	494.44	0.716	-0.481	0.0237671779433447	0.147622046383697
gene12160	TMEM263	948.28	1.112	0.153	0.300935073812094	0.603145642907529
gene12161	RIC8B	1108.14	0.954	-0.067	0.682643235992621	0.872162282203973
gene12162	LOC111826804	0.19	1.057	0.08	0.985439258852493	NA
gene12163	RFX4	9.35	0.765	-0.386	0.651062332659223	0.855877533243003
gene12164	POLR3B	2184.93	1.005	0.008	0.940983600310073	0.980790620008565
gene12165	TCP11L2	135.43	0.603	-0.729	0.000102136854609226	0.00308477564404068
gene12166	CKAP4	5167.08	1.333	0.414	0.00195544263029181	0.027660336114528
gene12167	LOC111826799	0.59	0.222	-2.17	0.506628463523123	NA
gene12168	NUAK1	1126.48	1.534	0.617	3.05092738463674E-06	0.000192027319953574
gene1217	LOC111827222	0	NA	NA	NA	NA
gene12170	LOC106697809	0.06	1.057	0.08	0.985441878417188	NA
gene12171	LOC111826800	0.67	1.032	0.046	0.985816145871986	NA
gene12172	CUNH12orf75	692.58	0.716	-0.483	0.00112140323757848	0.0180156436209577
gene12173	LOC111826803	0	NA	NA	NA	NA
gene12175	APPL2	1392.12	0.799	-0.324	0.00743393076101747	0.0692305871930543
gene12176	WASHC4	2579.23	1.163	0.218	0.264261205938134	0.568495395884567
gene12177	LOC111826807	0.56	0.271	-1.884	0.615719328609672	NA
gene12178	ALDH1L2	1344.73	1.054	0.076	0.518979222761018	0.780110098859092
gene12179	LOC111826806	0	NA	NA	NA	NA
gene1218	LOC111827247	0	NA	NA	NA	NA
gene12180	LOC102434087	0.77	2.692	1.429	0.532222032882021	NA
gene12182	LOC102437512	90.69	1.315	0.395	0.188612521052308	0.476579361786522
gene12186	FAT3	9.28	1.172	0.229	0.70885248515589	0.885972037562972
gene1219	PRR32	0	NA	NA	NA	NA
gene12190	MTNR1B	0	NA	NA	NA	NA
gene12192	SLC36A4	1394.67	1.13	0.177	0.329393471186364	0.630080433920739
gene12194	DEUP1	1.5	1.756	0.813	0.607953811223831	NA
gene12195	LOC102440196	349.15	1.029	0.041	0.855942927927542	0.948780368287366
gene12196	LOC106697816	116.27	1.206	0.27	0.295918435851739	0.599495268025445
gene12197	CEP295	1937.73	0.944	-0.083	0.642573080484264	0.852148099037435
gene12198	LOC111826819	0	NA	NA	NA	NA
gene12199	LOC111826818	0	NA	NA	NA	NA
gene122	CSNK1G3	1832.55	1.056	0.079	0.545876973154497	0.797346389827641
gene12200	TAF1D	2204.85	1.091	0.126	0.445543719335585	0.728914284438728
gene12201	LOC111826825	0	NA	NA	NA	NA
gene12202	LOC111826816	0	NA	NA	NA	NA
gene12203	LOC111826823	0	NA	NA	NA	NA
gene12204	LOC111826826	0	NA	NA	NA	NA
gene12205	LOC111826824	0	NA	NA	NA	NA
gene12206	LOC111826822	0	NA	NA	NA	NA
gene12207	LOC111826817	0	NA	NA	NA	NA
gene12208	LOC111826821	0	NA	NA	NA	NA
gene12209	CUNH11orf54	440.88	0.95	-0.074	0.761719398239485	0.910548971063487
gene12210	LOC106697818	2686.18	0.873	-0.196	0.104460870709625	0.35033786906605
gene12211	MED17	2048.57	1.009	0.013	0.91810495539926	0.97467334451813
gene12212	VSTM5	36.47	1.122	0.166	0.674704599589755	0.867873105705971
gene12213	LOC102425037	0.39	3.511	1.812	0.62606872841858	NA
gene12214	HEPHL1	1.94	1.261	0.335	0.804728656358151	NA
gene12215	PANX1	279.1	1.227	0.296	0.100260721835644	0.342671408326933
gene12217	IZUMO1R	0.09	2.02	1.014	0.817835446165867	NA
gene12218	GPR83	1.48	1.843	0.882	0.571698441214651	NA
gene1222	LOC102429040	1.79	1.061	0.086	0.953915633570362	NA
gene12220	MRE11	1160.17	1.082	0.114	0.515101296596432	0.77657558862046
gene12222	ANKRD49	239.29	0.986	-0.02	0.927867430380933	0.977590949639053
gene12223	CUNH11orf97	40.57	1.075	0.104	0.755290816871212	0.908378729583177
gene12224	FUT4	98.55	1.045	0.063	0.788919194590417	0.922544764512968
gene12225	PIWIL4	3.36	1.042	0.059	0.957865135351593	NA
gene12226	LOC102418573	8.13	1.897	0.924	0.172607254548991	NA
gene12227	LOC106697820	2.16	1.732	0.792	0.504937819460142	NA
gene12228	AMOTL1	1784.51	1.586	0.666	1.57348279400205E-05	0.000732732663260953
gene12229	CWC15	1724.2	1.094	0.13	0.270406124645508	0.574853059416755
gene12231	KDM4D	1.8	0.857	-0.222	0.868563073031999	NA
gene12235	ENDOD1	650.69	0.997	-0.005	0.979346077258858	0.992231262692841
gene12236	LOC111826811	0.48	3.865	1.951	0.583327087284179	NA
gene12237	SESN3	2256.98	0.773	-0.371	0.0579475869953155	0.25359146483332
gene1224	LOC102433620	0.1	0.543	-0.881	0.841508437397595	NA
gene12241	LOC111826814	1.56	0.59	-0.76	0.671849322692526	NA
gene12242	FAM76B	901.46	0.79	-0.34	0.0500325427316868	0.234365113740678
gene12243	CEP57	2506.17	1.037	0.053	0.792408305406446	0.92402148860599
gene12246	LOC102429411	2435.97	1.179	0.237	0.0204936813300923	0.135250483578052
gene12248	PIGX	571.57	1.241	0.312	0.025649490358077	0.154463708783046
gene12249	CEP19	371.53	0.987	-0.019	0.885898649148384	0.962543173267956
gene1225	LOC111827257	0	NA	NA	NA	NA
gene12250	LOC111826829	1.93	1.181	0.24	0.843670783145196	NA
gene12251	NRROS	5.68	0.609	-0.717	0.364569972931296	NA
gene12252	FBXO45	1083.26	0.962	-0.056	0.733661088437093	0.89790119850652
gene12253	WDR53	523.81	1.338	0.42	0.0248702179441335	0.151859858253911
gene12257	SMCO1	5.3	1.084	0.117	0.897175928003449	NA
gene12258	RNF168	1004.61	1.018	0.026	0.888825868127449	0.963127261278418
gene12259	UBXN7	1721.03	1.035	0.049	0.798229825128624	0.925805831711046
gene12261	TM4SF19	1.18	0.984	-0.023	0.989495075515119	NA
gene12262	TCTEX1D2	57.14	0.832	-0.266	0.397008274823746	0.691163263455313
gene12263	LOC111826837	0.25	1.057	0.08	0.985431021178381	NA
gene12264	PCYT1A	2505.24	1.242	0.313	0.00869783111954239	0.0773989051980454
gene12265	SLC51A	2.64	0.555	-0.851	0.569054461696103	NA
gene12266	LOC111826845	0	NA	NA	NA	NA
gene12267	ZDHHC19	3.28	0.673	-0.571	0.633420461719593	NA
gene12268	TFRC	5477.42	1.819	0.863	0.000330055201349162	0.00731602295859995
[truncated: 22,860 more rows]
