# Supplementary material for: Transcriptomic responses of bat cells to European bat lyssavirus 1 infection under conditions simulating euthermia and hibernation
Source: BMC Immunol. 2023 Apr 21;24:7. doi: 10.1186/s12865-023-00542-7 (PMC10120247; doi:10.1186/s12865-023-00542-7)
Supplement: Supplementary file 2 — Additional file 2. Pathways overrepresented in the upregulated genes in infected cells cultivated at 37 °C compared to noninfected controls cultivated at 37 °C. [file 12865_2023_542_MOESM2_ESM.csv]

Pathway identifier	Pathway name	#Entities found	#Entities total	Entities ratio	Entities pValue	Entities FDR	#Reactions found	#Reactions total	Reactions ratio	Species identifier	Species name	Submitted entities found	Mapped entities	Found reaction identifiers
R-HSA-428359	Insulin-like Growth Factor-2 mRNA Binding Proteins (IGF2BPs/IMPs/VICKZs) bind RNA	6	13	8.951934995179727E-4	1.0986006770963286E-7	5.909745732202154E-5	2	3	2.2344704305079697E-4	9606	Homo sapiens	MYC;CD44		R-HSA-428287;R-HSA-428296
R-HSA-1474244	Extracellular matrix organization	21	329	0.022655281641647155	2.023885524726765E-7	5.909745732202154E-5	94	319	0.02375986891106808	9606	Homo sapiens	TGFB2;COL16A1;MMP7;SERPINE1;TNC;LOXL4;LTBP2;THBS1;LOXL2;ADAM19;MFAP5;LOX;ADAM12;SPP1;COL8A1;CAPN3;TLL1;CD44		R-HSA-8948232;R-HSA-8944265;R-HSA-8948234;R-HSA-2002460;R-HSA-4086205;R-HSA-1604763;R-HSA-216064;R-HSA-3791295;R-HSA-216068;R-HSA-8948224;R-HSA-8948226;R-HSA-2396079;R-HSA-8948228;R-HSA-8948230;R-HSA-8948231;R-HSA-1566981;R-HSA-2424246;R-HSA-1566979;R-HSA-3791149;R-HSA-8848658;R-HSA-2002440;R-HSA-2327733;R-HSA-8940561;R-HSA-2327738;R-HSA-2214330;R-HSA-1564169;R-HSA-3814820;R-HSA-1604359;R-HSA-248…
R-HSA-9648895	Response of EIF2AK1 (HRI) to heme deficiency	7	29	0.001996970114309324	7.227060307979372E-7	1.4092767600559775E-4	6	20	0.0014896469536719798	9606	Homo sapiens	ASNS;TRIB3;CHAC1;ATF3		R-HSA-9635927;R-HSA-9653894;R-HSA-1791118;R-HSA-9653893;R-HSA-9635915;R-HSA-9635912
R-HSA-1566948	Elastic fibre formation	7	46	0.0031676077675251344	1.439020256888135E-5	0.002100969575056677	8	17	0.0012661999106211828	9606	Homo sapiens	MFAP5;TGFB2;LOX;LOXL4;LTBP2;LOXL2		R-HSA-2161282;R-HSA-2328033;R-HSA-2328048;R-HSA-2395328;R-HSA-2129353;R-HSA-2129385;R-HSA-1592387;R-HSA-2129375
R-HSA-9006936	Signaling by TGFB family members	10	114	0.007850158380388376	2.5933881569240036E-5	0.002624797115287847	14	107	0.007969611202145092	9606	Homo sapiens	ACVR1C;MYC;SERPINE1;NOG;PMEPA1;ATP1B4;INHBB;INHBA		R-HSA-1549526;R-HSA-2473184;R-HSA-2473186;R-HSA-2470508;R-HSA-1181149;R-HSA-5252001;R-HSA-201810;R-HSA-1181153;R-HSA-1484099;R-HSA-2470483;R-HSA-2106586;R-HSA-2187355;R-HSA-2187358;R-HSA-2106591
R-HSA-8951430	RUNX3 regulates WNT signaling	4	10	6.886103842445945E-4	2.7059764075132442E-5	0.002624797115287847	4	5	3.7241173841799495E-4	9606	Homo sapiens	CCND1;MYC		R-HSA-4411367;R-HSA-8951442;R-HSA-8951443;R-HSA-4411357
R-HSA-2243919	Crosslinking of collagen fibrils	5	24	0.0016526649221870265	5.795748459747063E-5	0.0048104712215900625	4	13	9.682705198867869E-4	9606	Homo sapiens	COL16A1;LOX;LOXL4;TLL1;LOXL2		R-HSA-2559639;R-HSA-2022141;R-HSA-2395340;R-HSA-2002466
R-HSA-1474290	Collagen formation	9	104	0.007161547996143782	7.271460401347962E-5	0.005308166092984012	31	77	0.005735140771637122	9606	Homo sapiens	COL16A1;MMP7;LOX;LOXL4;COL8A1;TLL1;LOXL2		R-HSA-8948232;R-HSA-8944265;R-HSA-8948234;R-HSA-2002460;R-HSA-8948224;R-HSA-8948226;R-HSA-8948228;R-HSA-8948230;R-HSA-8948231;R-HSA-8944218;R-HSA-8944219;R-HSA-1981128;R-HSA-2002440;R-HSA-1980233;R-HSA-2214330;R-HSA-1981120;R-HSA-1650808;R-HSA-2022141;R-HSA-2022073;R-HSA-2395340;R-HSA-2089971;R-HSA-1981104;R-HSA-2396234;R-HSA-2559639;R-HSA-2213200;R-HSA-8948219;R-HSA-2213207;R-HSA-8948222;R-HSA-1…
R-HSA-2022090	Assembly of collagen fibrils and other multimeric structures	7	67	0.004613689574438783	1.4928356424726008E-4	0.009703431676071905	8	26	0.0019365410397735737	9606	Homo sapiens	COL16A1;MMP7;LOX;LOXL4;COL8A1;TLL1;LOXL2		R-HSA-2559639;R-HSA-2213200;R-HSA-2022141;R-HSA-2213207;R-HSA-2395340;R-HSA-2214330;R-HSA-2002466;R-HSA-2396234
R-HSA-2173796	SMAD2/SMAD3:SMAD4 heterotrimer regulates transcription	5	39	0.002685580498553918	5.371780309437746E-4	0.028470435640020053	4	17	0.0012661999106211828	9606	Homo sapiens	MYC;SERPINE1;ATP1B4		R-HSA-5252001;R-HSA-1484099;R-HSA-2106586;R-HSA-2106591
R-HSA-216083	Integrin cell surface interactions	7	86	0.005922049304503512	6.581223159277672E-4	0.029952439682927046	13	55	0.004096529122597945	9606	Homo sapiens	COL16A1;TNC;SPP1;COL8A1;THBS1;CD44		R-HSA-216064;R-HSA-349603;R-HSA-4539779;R-HSA-216068;R-HSA-216040;R-HSA-2327695;R-HSA-265429;R-HSA-265424;R-HSA-2752125;R-HSA-265426;R-HSA-2752115;R-HSA-216061;R-HSA-2752118
R-HSA-209822	Glycoprotein hormones	3	10	6.886103842445945E-4	6.656097707317121E-4	0.029952439682927046	1	4	2.9792939073439596E-4	9606	Homo sapiens	INHBB;INHBA;INHBE		R-HSA-378975
R-HSA-1253288	Downregulation of ERBB4 signaling	3	11	7.574714226690538E-4	8.751915122631182E-4	0.03503639831042482	5	5	3.7241173841799495E-4	9606	Homo sapiens	ERBB4		R-HSA-1253282;R-HSA-1253300;R-HSA-9612219;R-HSA-1973956;R-HSA-1977296
R-HSA-8878159	Transcriptional regulation by RUNX3	8	118	0.008125602534086214	8.983691874467903E-4	0.03503639831042482	10	47	0.0035006703411291523	9606	Homo sapiens	CCND1;MYC;SPP1;CTGF		R-HSA-8952442;R-HSA-8952058;R-HSA-4411367;R-HSA-8952062;R-HSA-8951695;R-HSA-1989766;R-HSA-8951442;R-HSA-8951443;R-HSA-8952069;R-HSA-4411357
R-HSA-209952	Peptide hormone biosynthesis	3	13	8.951934995179727E-4	0.0014098681303530425	0.05075525269270953	1	5	3.7241173841799495E-4	9606	Homo sapiens	INHBB;INHBA;INHBE		R-HSA-378975
R-HSA-9620244	Long-term potentiation	4	31	0.0021346921911582425	0.0019051594789522008	0.06341381329652895	2	7	5.213764337851929E-4	9606	Homo sapiens	GRIA1;ERBB4		R-HSA-9612085;R-HSA-9618750
R-HSA-2473224	Antagonism of Activin by Follistatin	2	4	2.754441536978378E-4	0.002100176609455162	0.06341381329652895	2	2	1.4896469536719798E-4	9606	Homo sapiens	INHBB;INHBA		R-HSA-2473184;R-HSA-2473186
R-HSA-1502540	Signaling by Activin	3	15	0.0010329155763668916	0.002113793776550965	0.06341381329652895	7	10	7.448234768359899E-4	9606	Homo sapiens	ACVR1C;INHBB;INHBA		R-HSA-1549526;R-HSA-1181153;R-HSA-2473184;R-HSA-2470483;R-HSA-2473186;R-HSA-2470508;R-HSA-1181149
R-HSA-2173793	Transcriptional activity of SMAD2/SMAD3:SMAD4 heterotrimer	5	55	0.0037873571133452692	0.0024214845218296643	0.06538008208940094	4	38	0.0028303292119767616	9606	Homo sapiens	MYC;SERPINE1;ATP1B4		R-HSA-5252001;R-HSA-1484099;R-HSA-2106586;R-HSA-2106591
R-HSA-380994	ATF4 activates genes in response to endoplasmic reticulum stress	4	34	0.002341275306431621	0.0026526144232694726	0.06896797500500629	2	7	5.213764337851929E-4	9606	Homo sapiens	ASNS;ATF3		R-HSA-1791118;R-HSA-1791173
R-HSA-170834	Signaling by TGF-beta Receptor Complex	6	85	0.0058531882660790525	0.0032016335532685236	0.07596752838733489	6	82	0.006107552510055117	9606	Homo sapiens	MYC;SERPINE1;PMEPA1;ATP1B4		R-HSA-5252001;R-HSA-1484099;R-HSA-2106586;R-HSA-2187355;R-HSA-2187358;R-HSA-2106591
R-HSA-8941237	Invadopodia formation	2	5	3.4430519212229723E-4	0.0032459310280776865	0.07596752838733489	1	1	7.448234768359899E-5	9606	Homo sapiens	ADAM19;ADAM12		R-HSA-8941234
R-HSA-8847993	ERBB2 Activates PTK6 Signaling	3	18	0.00123949869164027	0.003522078835329734	0.07596752838733489	2	2	1.4896469536719798E-4	9606	Homo sapiens	ERBB4		R-HSA-8848005;R-HSA-8847995
R-HSA-1474228	Degradation of the extracellular matrix	8	148	0.010191433686819996	0.003617501351777852	0.07596752838733489	28	105	0.007820646506777894	9606	Homo sapiens	COL16A1;MMP7;SPP1;CAPN3;COL8A1;TLL1;CD44		R-HSA-4086205;R-HSA-1604763;R-HSA-3791295;R-HSA-1604690;R-HSA-2534248;R-HSA-1454791;R-HSA-1566981;R-HSA-1566979;R-HSA-3791149;R-HSA-8848658;R-HSA-8940561;R-HSA-1564169;R-HSA-3814820;R-HSA-1604359;R-HSA-2482180;R-HSA-1566962;R-HSA-1454781;R-HSA-1592436;R-HSA-1454843;R-HSA-1604712;R-HSA-1592297;R-HSA-1592362;R-HSA-1454757;R-HSA-2533970;R-HSA-2168982;R-HSA-1564142;R-HSA-2168923;R-HSA-2537499
R-HSA-2129379	Molecules associated with elastic fibres	4	38	0.002616719460129459	0.00393219208818274	0.0786438417636548	5	10	7.448234768359899E-4	9606	Homo sapiens	MFAP5;TGFB2;LTBP2		R-HSA-2161282;R-HSA-2328033;R-HSA-2328048;R-HSA-2395328;R-HSA-1592387
R-HSA-6785631	ERBB2 Regulates Cell Motility	3	19	0.0013083597300647294	0.004092435887019907	0.08184871774039815	2	2	1.4896469536719798E-4	9606	Homo sapiens	ERBB4		R-HSA-6785636;R-HSA-6785648
R-HSA-1250347	SHC1 events in ERBB4 signaling	3	21	0.0014460818069136482	0.005393504185083664	0.09708307533150595	4	4	2.9792939073439596E-4	9606	Homo sapiens	ERBB4		R-HSA-1250357;R-HSA-1250383;R-HSA-1250380;R-HSA-1250348
R-HSA-1963640	GRB2 events in ERBB2 signaling	3	21	0.0014460818069136482	0.005393504185083664	0.09708307533150595	2	4	2.9792939073439596E-4	9606	Homo sapiens	ERBB4		R-HSA-1306969;R-HSA-1306972
R-HSA-381042	PERK regulates gene expression	4	42	0.0028921636138272964	0.005575573142242329	0.10036031656036193	2	11	8.193058245195889E-4	9606	Homo sapiens	ASNS;ATF3		R-HSA-1791118;R-HSA-1791173
R-HSA-1368108	BMAL1:CLOCK,NPAS2 activates circadian gene expression	4	43	0.002961024652251756	0.006048143583660903	0.10281844092223535	4	20	0.0014896469536719798	9606	Homo sapiens	SERPINE1;BHLHE40		R-HSA-5663124;R-HSA-5663170;R-HSA-879798;R-HSA-549364
R-HSA-8866376	Reelin signalling pathway	2	7	4.8202726897121607E-4	0.006225028822710699	0.1047461473894078	4	4	2.9792939073439596E-4	9606	Homo sapiens	RELN;DAB1		R-HSA-8855237;R-HSA-8854466;R-HSA-8855232;R-HSA-8855259
R-HSA-8948216	Collagen chain trimerization	4	44	0.0030298856906762154	0.006546634211837987	0.1047461473894078	4	28	0.0020855057351407717	9606	Homo sapiens	COL16A1;COL8A1		R-HSA-8944265;R-HSA-8944218;R-HSA-8944219;R-HSA-2002401
R-HSA-1251985	Nuclear signaling by ERBB4	4	47	0.0032364688059495937	0.008203426844921258	0.13125482951874012	34	34	0.0025323998212423656	9606	Homo sapiens	ERBB4		R-HSA-1254291;R-HSA-8954185;R-HSA-1254290;R-HSA-9612243;R-HSA-9612246;R-HSA-9612440;R-HSA-1251992;R-HSA-8954179;R-HSA-1253343;R-HSA-9612255;R-HSA-1251997;R-HSA-8954182;R-HSA-9612444;R-HSA-9612445;R-HSA-9612672;R-HSA-1253319;R-HSA-8954207;R-HSA-1253321;R-HSA-1253325;R-HSA-1254285;R-HSA-8954199;R-HSA-1254386;R-HSA-9612278;R-HSA-9612277;R-HSA-8954208;R-HSA-1254392;R-HSA-9612671;R-HSA-9612448;R-HSA-9…
R-HSA-1650814	Collagen biosynthesis and modifying enzymes	5	76	0.005233438920258918	0.009242836078224292	0.1386425411733644	23	51	0.0037985997318635482	9606	Homo sapiens	COL16A1;COL8A1;TLL1		R-HSA-8948232;R-HSA-1650808;R-HSA-8944265;R-HSA-8948234;R-HSA-2002460;R-HSA-2022073;R-HSA-8948224;R-HSA-8948226;R-HSA-2089971;R-HSA-8948228;R-HSA-1981104;R-HSA-8948230;R-HSA-8948231;R-HSA-8944218;R-HSA-8948219;R-HSA-8944219;R-HSA-8948222;R-HSA-1981128;R-HSA-2002440;R-HSA-1980233;R-HSA-1981157;R-HSA-1981120;R-HSA-2002401
R-HSA-350864	Regulation of thyroid hormone activity	2	9	6.19749345820135E-4	0.010069360973819053	0.1510404146072858	2	2	1.4896469536719798E-4	9606	Homo sapiens	DIO3		R-HSA-350869;R-HSA-209772
R-HSA-8951671	RUNX3 regulates YAP1-mediated transcription	2	9	6.19749345820135E-4	0.010069360973819053	0.1510404146072858	2	3	2.2344704305079697E-4	9606	Homo sapiens	CTGF		R-HSA-8951695;R-HSA-1989766
R-HSA-4411364	Binding of TCF/LEF:CTNNB1 to target gene promoters	2	10	6.886103842445945E-4	0.012297372569812115	0.17030644369788994	2	4	2.9792939073439596E-4	9606	Homo sapiens	MYC		R-HSA-4411367;R-HSA-4411357
R-HSA-8949275	RUNX3 Regulates Immune Response and Cell Migration	2	10	6.886103842445945E-4	0.012297372569812115	0.17030644369788994	1	5	3.7241173841799495E-4	9606	Homo sapiens	SPP1		R-HSA-8952442
R-HSA-9633012	Response of EIF2AK4 (GCN2) to amino acid deficiency	6	115	0.007919019418812836	0.013100495669068457	0.17030644369788994	6	16	0.0011917175629375838	9606	Homo sapiens	ASNS;TRIB3;ATF3		R-HSA-9635927;R-HSA-1791118;R-HSA-9635892;R-HSA-9635915;R-HSA-9635912;R-HSA-1791173
R-HSA-9665686	Signaling by ERBB2 TMD/JMD mutants	3	30	0.0020658311527337833	0.014109394074102166	0.18342212296332816	6	13	9.682705198867869E-4	9606	Homo sapiens	ERBB4		R-HSA-9665699;R-HSA-9665697;R-HSA-9665701;R-HSA-9665700;R-HSA-9665705;R-HSA-9665709
R-HSA-9022702	MECP2 regulates transcription of neuronal ligands	2	13	8.951934995179727E-4	0.020119819906408654	0.25392616536625556	2	8	5.958587814687919E-4	9606	Homo sapiens	BDNF		R-HSA-9006122;R-HSA-9006050
R-HSA-9664565	Signaling by ERBB2 KD Mutants	3	35	0.0024101363448560805	0.02110355427751953	0.25392616536625556	6	17	0.0012661999106211828	9606	Homo sapiens	ERBB4		R-HSA-9664976;R-HSA-9664567;R-HSA-9664983;R-HSA-9664950;R-HSA-9664991;R-HSA-9664588
R-HSA-1250196	SHC1 events in ERBB2 signaling	3	36	0.00247899738328054	0.02269206007644753	0.25392616536625556	4	6	4.4689408610159393E-4	9606	Homo sapiens	ERBB4		R-HSA-1250195;R-HSA-1250486;R-HSA-1963578;R-HSA-1250463
R-HSA-1227990	Signaling by ERBB2 in Cancer	3	36	0.00247899738328054	0.02269206007644753	0.25392616536625556	12	62	0.004617905556383137	9606	Homo sapiens	ERBB4		R-HSA-9665699;R-HSA-9665697;R-HSA-9664976;R-HSA-9664567;R-HSA-9664983;R-HSA-9664950;R-HSA-9665701;R-HSA-9665700;R-HSA-9665705;R-HSA-9664991;R-HSA-9665709;R-HSA-9664588
R-HSA-8863795	Downregulation of ERBB2 signaling	3	36	0.00247899738328054	0.02269206007644753	0.25392616536625556	2	14	0.0010427528675703858	9606	Homo sapiens	ERBB4		R-HSA-1963563;R-HSA-8863804
R-HSA-75205	Dissolution of Fibrin Clot	2	14	9.640545379424321E-4	0.02308419685147778	0.25392616536625556	8	19	0.0014151646059883808	9606	Homo sapiens	SERPINE1;PLAUR		R-HSA-158800;R-HSA-158982;R-HSA-158795;R-HSA-159001;R-HSA-158942;R-HSA-158959;R-HSA-159005;R-HSA-158925
R-HSA-1250342	PI3K events in ERBB4 signaling	2	15	0.0010329155763668916	0.026216157383643468	0.28425221184509475	2	2	1.4896469536719798E-4	9606	Homo sapiens	ERBB4		R-HSA-1250370;R-HSA-1250353
R-HSA-2214320	Anchoring fibril formation	2	15	0.0010329155763668916	0.026216157383643468	0.28425221184509475	2	4	2.9792939073439596E-4	9606	Homo sapiens	COL16A1;TLL1		R-HSA-2214330;R-HSA-2396234
R-HSA-352230	Amino acid transport across the plasma membrane	4	68	0.004682550612863242	0.027557742488835912	0.28425221184509475	7	36	0.0026813645166095636	9606	Homo sapiens	SLC7A5;SLC38A1;SLC1A4;SLC7A11		R-HSA-352119;R-HSA-378513;R-HSA-352371;R-HSA-352354;R-HSA-352364;R-HSA-352232;R-HSA-352347
R-HSA-5083635	Defective B3GALTL causes Peters-plus syndrome (PpS)	3	39	0.002685580498553918	0.027837644263213557	0.28425221184509475	1	1	7.448234768359899E-5	9606	Homo sapiens	SBSPON;THBS2;THBS1		R-HSA-6785565
R-HSA-9711097	Cellular response to starvation	7	176	0.012119542762704862	0.028804693077623233	0.28425221184509475	7	28	0.0020855057351407717	9606	Homo sapiens	ASNS;SH3BP4;TRIB3;ATF3		R-HSA-9640167;R-HSA-9635927;R-HSA-1791118;R-HSA-9635892;R-HSA-9635915;R-HSA-9635912;R-HSA-1791173
R-HSA-1442490	Collagen degradation	4	69	0.004751411651287701	0.028850040678246924	0.28425221184509475	7	34	0.0025323998212423656	9606	Homo sapiens	COL16A1;MMP7;COL8A1		R-HSA-2482180;R-HSA-1454757;R-HSA-2168982;R-HSA-1564142;R-HSA-2168923;R-HSA-2537499;R-HSA-1564169
R-HSA-4641265	Repression of WNT target genes	2	16	0.0011017766147913511	0.02950943020925123	0.28425221184509475	4	7	5.213764337851929E-4	9606	Homo sapiens	MYC		R-HSA-8944349;R-HSA-8944352;R-HSA-4641231;R-HSA-5229348
R-HSA-9006927	Signaling by Non-Receptor Tyrosine Kinases	4	71	0.00488913372813662	0.03154118446582499	0.28425221184509475	4	53	0.003947564427230746	9606	Homo sapiens	CCND1;ERBB4		R-HSA-8848005;R-HSA-8848436;R-HSA-8848414;R-HSA-8847995
R-HSA-8848021	Signaling by PTK6	4	71	0.00488913372813662	0.03154118446582499	0.28425221184509475	4	53	0.003947564427230746	9606	Homo sapiens	CCND1;ERBB4		R-HSA-8848005;R-HSA-8848436;R-HSA-8848414;R-HSA-8847995
R-HSA-5173214	O-glycosylation of TSR domain-containing proteins	3	41	0.002823302575402837	0.03158357909389942	0.28425221184509475	2	2	1.4896469536719798E-4	9606	Homo sapiens	SBSPON;THBS2;THBS1		R-HSA-5173005;R-HSA-5173192
R-HSA-2032785	YAP1- and WWTR1 (TAZ)-stimulated gene expression	2	18	0.00123949869164027	0.03655562175536975	0.32900059579832774	1	9	6.703411291523909E-4	9606	Homo sapiens	CTGF		R-HSA-1989766
R-HSA-452723	Transcriptional regulation of pluripotent stem cells	3	45	0.0030987467291006747	0.0398240210671339	0.35841618960420507	3	35	0.0026068821689259644	9606	Homo sapiens	EPHA1;DKK1		R-HSA-480509;R-HSA-2972967;R-HSA-2972977
R-HSA-3000178	ECM proteoglycans	4	79	0.005440022035532296	0.04373921832271732	0.3885791124152096	6	23	0.0017130939967227767	9606	Homo sapiens	TGFB2;COL16A1;SERPINE1;TNC		R-HSA-2424246;R-HSA-2681681;R-HSA-2396079;R-HSA-2681667;R-HSA-2327886;R-HSA-2465883
R-HSA-9018519	Estrogen-dependent gene expression	6	154	0.010604599917366755	0.044928536320461454	0.3885791124152096	16	66	0.004915834947117533	9606	Homo sapiens	CCND1;ERBB4;MYC		R-HSA-9009065;R-HSA-1254386;R-HSA-9011981;R-HSA-9011949;R-HSA-9011983;R-HSA-8954208;R-HSA-9009378;R-HSA-1254392;R-HSA-9011975;R-HSA-9009371;R-HSA-9011997;R-HSA-8954207;R-HSA-9011985;R-HSA-9011984;R-HSA-9011952;R-HSA-8954199
R-HSA-9690406	Transcriptional regulation of testis differentiation	2	21	0.0014460818069136482	0.04818695639191184	0.3885791124152096	14	18	0.0013406822583047818	9606	Homo sapiens	SOX9		R-HSA-9692146;R-HSA-9693009;R-HSA-9690896;R-HSA-9692150;R-HSA-9690395;R-HSA-9692154;R-HSA-9690877;R-HSA-9692131;R-HSA-9692129;R-HSA-9692135;R-HSA-9692134;R-HSA-9690404;R-HSA-9692228;R-HSA-9690414
R-HSA-2892247	POU5F1 (OCT4), SOX2, NANOG activate genes related to proliferation	2	21	0.0014460818069136482	0.04818695639191184	0.3885791124152096	2	16	0.0011917175629375838	9606	Homo sapiens	EPHA1		R-HSA-480509;R-HSA-2972967
R-HSA-190827	Transport of connexins along the secretory pathway	1	3	2.065831152733783E-4	0.0485723890519012	0.3885791124152096	1	2	1.4896469536719798E-4	9606	Homo sapiens	GJA1		R-HSA-190686
R-HSA-190704	Oligomerization of connexins into connexons	1	3	2.065831152733783E-4	0.0485723890519012	0.3885791124152096	1	3	2.2344704305079697E-4	9606	Homo sapiens	GJA1		R-HSA-190662
R-HSA-1236394	Signaling by ERBB4	4	82	0.005646605150805674	0.04890697459682125	0.39125579677457	52	52	0.0038730820795471474	9606	Homo sapiens	ERBB4		R-HSA-1254291;R-HSA-1254290;R-HSA-9612440;R-HSA-1251992;R-HSA-1251997;R-HSA-9612444;R-HSA-9612445;R-HSA-9612672;R-HSA-1250315;R-HSA-1254285;R-HSA-1250353;R-HSA-9612593;R-HSA-1250357;R-HSA-1253300;R-HSA-9612219;R-HSA-1253282;R-HSA-9612448;R-HSA-1236398;R-HSA-1252013;R-HSA-1250220;R-HSA-1250348;R-HSA-8954185;R-HSA-9612243;R-HSA-9612246;R-HSA-8954179;R-HSA-1253343;R-HSA-9612639;R-HSA-9612255;R-HSA-8…
R-HSA-1963642	PI3K events in ERBB2 signaling	2	22	0.0015149428453381077	0.0523250979081884	0.4186007832655072	2	7	5.213764337851929E-4	9606	Homo sapiens	ERBB4		R-HSA-1306979;R-HSA-1250346
R-HSA-5683057	MAPK family signaling cascades	11	380	0.02616719460129459	0.05415547761817241	0.4332438209453793	8	122	0.009086846417399076	9606	Homo sapiens	DUSP5;ANGPT1;ERBB4;HSPB8;MYC;ETV4;MET;RASGRP3		R-HSA-5672965;R-HSA-5687121;R-HSA-5675373;R-HSA-5687099;R-HSA-5687115;R-HSA-5687083;R-HSA-5687097;R-HSA-5687113
R-HSA-2980736	Peptide hormone metabolism	5	126	0.00867649084148189	0.06042097635212118	0.4409654165189232	3	63	0.0046923879040667365	9606	Homo sapiens	ACHE;ANPEP;INHBB;INHBA;INHBE		R-HSA-2022393;R-HSA-9023617;R-HSA-378975
R-HSA-9024909	BDNF activates NTRK2 (TRKB) signaling	1	4	2.754441536978378E-4	0.06423526443715888	0.4409654165189232	3	3	2.2344704305079697E-4	9606	Homo sapiens	BDNF		R-HSA-9024906;R-HSA-9026464;R-HSA-9024967
R-HSA-977347	Serine biosynthesis	2	25	0.001721525960611486	0.06544942803540976	0.4409654165189232	2	7	5.213764337851929E-4	9606	Homo sapiens	PSAT1;PHGDH		R-HSA-977348;R-HSA-977333
R-HSA-8939211	ESR-mediated signaling	8	256	0.017628425836661618	0.0655891315271736	0.4409654165189232	20	111	0.008267540592879487	9606	Homo sapiens	MMP7;CCND1;ERBB4;HSPB8;MYC		R-HSA-9009065;R-HSA-1254386;R-HSA-9624272;R-HSA-9011981;R-HSA-9011949;R-HSA-9011983;R-HSA-8954208;R-HSA-9623355;R-HSA-9009378;R-HSA-1254392;R-HSA-9011975;R-HSA-9009371;R-HSA-9011997;R-HSA-8954207;R-HSA-9011985;R-HSA-9021072;R-HSA-9011984;R-HSA-9011952;R-HSA-8954199;R-HSA-9623341
R-HSA-9031628	NGF-stimulated transcription	3	56	0.0038562181517697285	0.06742232941928195	0.4409654165189232	4	37	0.0027558468642931624	9606	Homo sapiens	FOSL1;TRIB1		R-HSA-9031624;R-HSA-9621386;R-HSA-9621385;R-HSA-9031575
R-HSA-210991	Basigin interactions	2	26	0.0017903869990359455	0.07004431636031927	0.4409654165189232	1	10	7.448234768359899E-4	9606	Homo sapiens	SLC7A5;SLC7A11		R-HSA-375131
R-HSA-9006934	Signaling by Receptor Tyrosine Kinases	15	593	0.04083459578570445	0.07123659595647003	0.4409654165189232	155	704	0.05243557276925369	9606	Homo sapiens	FOSL1;ERBB4;BDNF;HSPB8;ADAM12;SPP1;TRIB3;TRIB1;THBS2;MET;THBS1		R-HSA-9032073;R-HSA-9032841;R-HSA-8848005;R-HSA-9024906;R-HSA-6785636;R-HSA-8851842;R-HSA-9032067;R-HSA-9612440;R-HSA-8875661;R-HSA-8875659;R-HSA-9612444;R-HSA-9032582;R-HSA-9612445;R-HSA-9028505;R-HSA-9032601;R-HSA-9612672;R-HSA-8851859;R-HSA-9032863;R-HSA-6785648;R-HSA-1250315;R-HSA-177946;R-HSA-9621386;R-HSA-9621385;R-HSA-8851866;R-HSA-9031575;R-HSA-9032854;R-HSA-1963581;R-HSA-8875431;R-HSA-12…
R-HSA-1989781	PPARA activates gene expression	6	175	0.012050681724280402	0.07337129155764321	0.4409654165189232	3	41	0.0030537762550275583	9606	Homo sapiens	GLIPR1;ANKRD1;TRIB3		R-HSA-1989772;R-HSA-1989767;R-HSA-1989779
R-HSA-209968	Thyroxine biosynthesis	2	27	0.001859248037460405	0.07474132317121629	0.4409654165189232	2	11	8.193058245195889E-4	9606	Homo sapiens	DIO3		R-HSA-350869;R-HSA-209772
R-HSA-400206	Regulation of lipid metabolism by PPARalpha	6	177	0.012188403801129321	0.07651649179480391	0.4409654165189232	3	44	0.0032772232980783555	9606	Homo sapiens	GLIPR1;ANKRD1;TRIB3		R-HSA-1989772;R-HSA-1989767;R-HSA-1989779
R-HSA-438064	Post NMDA receptor activation events	4	96	0.006610659688748106	0.07723461717701308	0.4409654165189232	2	39	0.0029048115596603604	9606	Homo sapiens	GRIA1;ERBB4		R-HSA-9612085;R-HSA-9618750
R-HSA-6804115	TP53 regulates transcription of additional cell cycle genes whose exact role in the p53 pathway remain uncertain	2	28	0.0019281090758848643	0.079535874666677	0.4409654165189232	4	14	0.0010427528675703858	9606	Homo sapiens	PLK2		R-HSA-6801637;R-HSA-6801666;R-HSA-6801675;R-HSA-6801641
R-HSA-191650	Regulation of gap junction activity	1	5	3.4430519212229723E-4	0.07964134211515406	0.4409654165189232	4	4	2.9792939073439596E-4	9606	Homo sapiens	GJA1		R-HSA-191654;R-HSA-191636;R-HSA-191656;R-HSA-190541
R-HSA-8875513	MET interacts with TNS proteins	1	5	3.4430519212229723E-4	0.07964134211515406	0.4409654165189232	2	2	1.4896469536719798E-4	9606	Homo sapiens	MET		R-HSA-8875523;R-HSA-8875531
R-HSA-8865999	MET activates PTPN11	1	5	3.4430519212229723E-4	0.07964134211515406	0.4409654165189232	1	1	7.448234768359899E-5	9606	Homo sapiens	MET		R-HSA-8865994
R-HSA-8875791	MET activates STAT3	1	5	3.4430519212229723E-4	0.07964134211515406	0.4409654165189232	2	4	2.9792939073439596E-4	9606	Homo sapiens	MET		R-HSA-8875817;R-HSA-8875816
R-HSA-111446	Activation of BIM and translocation to mitochondria	1	5	3.4430519212229723E-4	0.07964134211515406	0.4409654165189232	1	2	1.4896469536719798E-4	9606	Homo sapiens	DYNLL1		R-HSA-139918
R-HSA-9022538	Loss of MECP2 binding ability to 5mC-DNA	1	5	3.4430519212229723E-4	0.07964134211515406	0.4409654165189232	1	2	1.4896469536719798E-4	9606	Homo sapiens	BDNF		R-HSA-9023461
R-HSA-417973	Adenosine P1 receptors	1	5	3.4430519212229723E-4	0.07964134211515406	0.4409654165189232	1	2	1.4896469536719798E-4	9606	Homo sapiens	ADORA2B		R-HSA-418925
R-HSA-3000171	Non-integrin membrane-ECM interactions	3	61	0.004200523343892026	0.08219483951642881	0.4409654165189232	3	22	0.0016386116490391778	9606	Homo sapiens	COL16A1;TNC;THBS1		R-HSA-2681675;R-HSA-2681694;R-HSA-2327738
R-HSA-9634638	Estrogen-dependent nuclear events downstream of ESR-membrane signaling	2	29	0.001996970114309324	0.08442351882560262	0.4409654165189232	2	12	8.937881722031879E-4	9606	Homo sapiens	CCND1		R-HSA-9623355;R-HSA-9623341
R-HSA-3000170	Syndecan interactions	2	29	0.001996970114309324	0.08442351882560262	0.4409654165189232	2	15	0.0011172352152539848	9606	Homo sapiens	TNC;THBS1		R-HSA-2681675;R-HSA-2681694
R-HSA-8986944	Transcriptional Regulation by MECP2	4	100	0.006886103842445944	0.08656074814390069	0.4409654165189232	4	77	0.005735140771637122	9606	Homo sapiens	BDNF;MET		R-HSA-9006122;R-HSA-8986940;R-HSA-8986943;R-HSA-9006050
R-HSA-400685	Sema4D in semaphorin signaling	2	30	0.0020658311527337833	0.08939992266508079	0.4409654165189232	10	13	9.682705198867869E-4	9606	Homo sapiens	MET;RHOB		R-HSA-400677;R-HSA-416562;R-HSA-416546;R-HSA-419646;R-HSA-419087;R-HSA-416559;R-HSA-416588;R-HSA-419197;R-HSA-400682;R-HSA-419049
R-HSA-9026527	Activated NTRK2 signals through PLCG1	1	6	4.131662305467566E-4	0.09479481510812504	0.4409654165189232	3	3	2.2344704305079697E-4	9606	Homo sapiens	BDNF		R-HSA-9026894;R-HSA-9026579;R-HSA-9026531
R-HSA-5339717	Signaling by LRP5 mutants	1	6	4.131662305467566E-4	0.09479481510812504	0.4409654165189232	1	1	7.448234768359899E-5	9606	Homo sapiens	DKK1		R-HSA-5339711
R-HSA-8866911	TFAP2 (AP-2) family regulates transcription of cell cycle factors	1	6	4.131662305467566E-4	0.09479481510812504	0.4409654165189232	3	4	2.9792939073439596E-4	9606	Homo sapiens	MYC		R-HSA-8865265;R-HSA-8865280;R-HSA-8865256
R-HSA-400253	Circadian Clock	4	105	0.007230409034568242	0.09894773896220876	0.4409654165189232	4	59	0.004394458513332341	9606	Homo sapiens	SERPINE1;BHLHE40		R-HSA-5663124;R-HSA-5663170;R-HSA-879798;R-HSA-549364
R-HSA-9022699	MECP2 regulates neuronal receptors and channels	2	32	0.0022035532295827023	0.09960225658812238	0.4409654165189232	2	26	0.0019365410397735737	9606	Homo sapiens	MET		R-HSA-8986940;R-HSA-8986943
R-HSA-5687128	MAPK6/MAPK4 signaling	4	106	0.0072992700729927005	0.10151942512565781	0.4409654165189232	6	40	0.0029792939073439596	9606	Homo sapiens	HSPB8;MYC;ETV4		R-HSA-5687121;R-HSA-5687099;R-HSA-5687115;R-HSA-5687083;R-HSA-5687097;R-HSA-5687113
R-HSA-1227986	Signaling by ERBB2	3	68	0.004682550612863242	0.10496602832995328	0.4409654165189232	18	46	0.0034261879934455535	9606	Homo sapiens	ERBB4		R-HSA-1963581;R-HSA-1250195;R-HSA-8848005;R-HSA-1963582;R-HSA-6785636;R-HSA-1250486;R-HSA-1963578;R-HSA-1306969;R-HSA-1250463;R-HSA-1306972;R-HSA-1306979;R-HSA-1963563;R-HSA-6785648;R-HSA-1963589;R-HSA-1250346;R-HSA-8863804;R-HSA-8847995;R-HSA-1963586
R-HSA-8957275	Post-translational protein phosphorylation	4	109	0.007505853188266079	0.10941726492199089	0.4409654165189232	1	1	7.448234768359899E-5	9606	Homo sapiens	EVA1A;TNC;SPP1;FAM20C		R-HSA-8952289
R-HSA-399710	Activation of AMPA receptors	1	7	4.8202726897121607E-4	0.1096998082558639	0.4409654165189232	5	5	3.7241173841799495E-4	9606	Homo sapiens	GRIA1		R-HSA-420980;R-HSA-399712;R-HSA-420977;R-HSA-399711;R-HSA-420975
R-HSA-9032759	NTRK2 activates RAC1	1	7	4.8202726897121607E-4	0.1096998082558639	0.4409654165189232	2	2	1.4896469536719798E-4	9606	Homo sapiens	BDNF		R-HSA-9032761;R-HSA-9032798
R-HSA-165158	Activation of AKT2	1	7	4.8202726897121607E-4	0.1096998082558639	0.4409654165189232	1	3	2.2344704305079697E-4	9606	Homo sapiens	TRIB3		R-HSA-109700
R-HSA-1606341	IRF3 mediated activation of type 1 IFN	1	7	4.8202726897121607E-4	0.1096998082558639	0.4409654165189232	1	6	4.4689408610159393E-4	9606	Homo sapiens	DTX4		R-HSA-1606327
R-HSA-373755	Semaphorin interactions	3	70	0.004820272689712161	0.11188337665487047	0.4409654165189232	25	41	0.0030537762550275583	9606	Homo sapiens	NOV;MET;RHOB		R-HSA-399942;R-HSA-399941;R-HSA-399939;R-HSA-399951;R-HSA-419087;R-HSA-416588;R-HSA-399946;R-HSA-399947;R-HSA-399944;R-HSA-416725;R-HSA-399952;R-HSA-400677;R-HSA-416546;R-HSA-416559;R-HSA-400682;R-HSA-419049;R-HSA-416562;R-HSA-399934;R-HSA-419646;R-HSA-399935;R-HSA-399933;R-HSA-419197;R-HSA-399930;R-HSA-399931;R-HSA-399928
R-HSA-186797	Signaling by PDGF	3	70	0.004820272689712161	0.11188337665487047	0.4409654165189232	1	31	0.0023089527781915684	9606	Homo sapiens	SPP1;THBS2;THBS1		R-HSA-382054
R-HSA-9009391	Extra-nuclear estrogen signaling	4	110	0.0075747142266905385	0.11210967105058711	0.4409654165189232	4	38	0.0028303292119767616	9606	Homo sapiens	MMP7;CCND1;HSPB8		R-HSA-9624272;R-HSA-9623355;R-HSA-9021072;R-HSA-9623341
R-HSA-381119	Unfolded Protein Response (UPR)	5	155	0.010673460955791213	0.11761882857832429	0.4409654165189232	6	94	0.0070013406822583045	9606	Homo sapiens	CREB3L1;ASNS;ATF3		R-HSA-8874212;R-HSA-1791118;R-HSA-8874194;R-HSA-8874193;R-HSA-1791173;R-HSA-8874184
R-HSA-442755	Activation of NMDA receptors and postsynaptic events	4	113	0.007781297341963917	0.12036131842639686	0.4409654165189232	4	71	0.0052882466855355284	9606	Homo sapiens	GRIA1;ERBB4		R-HSA-438037;R-HSA-432162;R-HSA-9612085;R-HSA-9618750
R-HSA-114452	Activation of BH3-only proteins	2	36	0.00247899738328054	0.12089398557444153	0.4409654165189232	3	19	0.0014151646059883808	9606	Homo sapiens	DYNLL1;TP63		R-HSA-139913;R-HSA-139918;R-HSA-4331340
R-HSA-8849470	PTK6 Regulates Cell Cycle	1	8	5.508883073956756E-4	0.12436037932003685	0.4409654165189232	2	2	1.4896469536719798E-4	9606	Homo sapiens	CCND1		R-HSA-8848436;R-HSA-8848414
R-HSA-5635851	GLI proteins bind promoters of Hh responsive genes to promote transcription	1	8	5.508883073956756E-4	0.12436037932003685	0.4409654165189232	1	4	2.9792939073439596E-4	9606	Homo sapiens	HHIP		R-HSA-5635850
R-HSA-5632681	Ligand-receptor interactions	1	8	5.508883073956756E-4	0.12436037932003685	0.4409654165189232	1	4	2.9792939073439596E-4	9606	Homo sapiens	HHIP		R-HSA-445448
R-HSA-9619665	EGR2 and SOX10-mediated initiation of Schwann cell myelination	2	39	0.002685580498553918	0.137522361929451	0.4409654165189232	17	26	0.0019365410397735737	9606	Homo sapiens	ADGRG6;SOX10		R-HSA-9619667;R-HSA-9613648;R-HSA-9615638;R-HSA-9616116;R-HSA-9614773;R-HSA-9614778;R-HSA-9618559;R-HSA-9614271;R-HSA-9614787;R-HSA-9613760;R-HSA-9614273;R-HSA-9614790;R-HSA-9618725;R-HSA-9615626;R-HSA-9613768;R-HSA-9619657;R-HSA-9613644
R-HSA-3595174	Defective CHST14 causes EDS, musculocontractural type	1	9	6.19749345820135E-4	0.13878052007030972	0.4409654165189232	1	1	7.448234768359899E-5	9606	Homo sapiens	CSPG4		R-HSA-3636919
R-HSA-3595172	Defective CHST3 causes SEDCJD	1	9	6.19749345820135E-4	0.13878052007030972	0.4409654165189232	1	1	7.448234768359899E-5	9606	Homo sapiens	CSPG4		R-HSA-3595175
R-HSA-6806942	MET Receptor Activation	1	9	6.19749345820135E-4	0.13878052007030972	0.4409654165189232	3	5	3.7241173841799495E-4	9606	Homo sapiens	MET		R-HSA-6806974;R-HSA-6806957;R-HSA-6800298
R-HSA-8874211	CREB3 factors activate genes	1	9	6.19749345820135E-4	0.13878052007030972	0.4409654165189232	4	21	0.0015641293013555788	9606	Homo sapiens	CREB3L1		R-HSA-8874212;R-HSA-8874194;R-HSA-8874193;R-HSA-8874184
R-HSA-425393	Transport of inorganic cations/anions and amino acids/oligopeptides	5	164	0.011293210301611348	0.1392371826229004	0.4409654165189232	8	75	0.005586176076269924	9606	Homo sapiens	SLC7A5;SLC38A1;SLC1A4;SLC7A11;SLC8A1		R-HSA-352119;R-HSA-378513;R-HSA-352371;R-HSA-352354;R-HSA-352364;R-HSA-425661;R-HSA-352232;R-HSA-352347
R-HSA-3906995	Diseases associated with O-glycosylation of proteins	3	78	0.005371160997107836	0.1411737309540506	0.4409654165189232	1	9	6.703411291523909E-4	9606	Homo sapiens	SBSPON;THBS2;THBS1		R-HSA-6785565
R-HSA-198725	Nuclear Events (kinase and transcription factor activation)	3	80	0.005508883073956756	0.1488642633640248	0.4409654165189232	4	48	0.0035751526888127515	9606	Homo sapiens	FOSL1;TRIB1		R-HSA-9031624;R-HSA-9621386;R-HSA-9621385;R-HSA-9031575
R-HSA-9032845	Activated NTRK2 signals through CDK5	1	10	6.886103842445945E-4	0.15296415735333613	0.4409654165189232	6	6	4.4689408610159393E-4	9606	Homo sapiens	BDNF		R-HSA-9032841;R-HSA-9033292;R-HSA-9033276;R-HSA-9032863;R-HSA-9033284;R-HSA-9032854
R-HSA-8851907	MET activates PI3K/AKT signaling	1	10	6.886103842445945E-4	0.15296415735333613	0.4409654165189232	5	5	3.7241173841799495E-4	9606	Homo sapiens	MET		R-HSA-8851908;R-HSA-8852019;R-HSA-8851954;R-HSA-8851919;R-HSA-8851933
R-HSA-162791	Attachment of GPI anchor to uPAR	1	10	6.886103842445945E-4	0.15296415735333613	0.4409654165189232	2	2	1.4896469536719798E-4	9606	Homo sapiens	PLAUR		R-HSA-162836;R-HSA-162729
R-HSA-3595177	Defective CHSY1 causes TPBS	1	10	6.886103842445945E-4	0.15296415735333613	0.4409654165189232	2	2	1.4896469536719798E-4	9606	Homo sapiens	CSPG4		R-HSA-3595178;R-HSA-3595176
R-HSA-139915	Activation of PUMA and translocation to mitochondria	1	10	6.886103842445945E-4	0.15296415735333613	0.4409654165189232	2	5	3.7241173841799495E-4	9606	Homo sapiens	TP63		R-HSA-139913;R-HSA-4331340
R-HSA-5666185	RHO GTPases Activate Rhotekin and Rhophilins	1	10	6.886103842445945E-4	0.15296415735333613	0.4409654165189232	2	6	4.4689408610159393E-4	9606	Homo sapiens	RHOB		R-HSA-5666178;R-HSA-5667037
R-HSA-112313	Neurotransmitter uptake and metabolism In glial cells	1	10	6.886103842445945E-4	0.15296415735333613	0.4409654165189232	1	3	2.2344704305079697E-4	9606	Homo sapiens	SLC38A1		R-HSA-212614
R-HSA-210455	Astrocytic Glutamate-Glutamine Uptake And Metabolism	1	10	6.886103842445945E-4	0.15296415735333613	0.4409654165189232	1	3	2.2344704305079697E-4	9606	Homo sapiens	SLC38A1		R-HSA-212614
R-HSA-2892245	POU5F1 (OCT4), SOX2, NANOG repress genes related to differentiation	1	10	6.886103842445945E-4	0.15296415735333613	0.4409654165189232	1	7	5.213764337851929E-4	9606	Homo sapiens	DKK1		R-HSA-2972977
R-HSA-163560	Triglyceride catabolism	2	42	0.0028921636138272964	0.15461400797457026	0.4409654165189232	1	17	0.0012661999106211828	9606	Homo sapiens	FABP3;FABP5		R-HSA-5334794
R-HSA-381426	Regulation of Insulin-like Growth Factor (IGF) transport and uptake by Insulin-like Growth Factor Binding Proteins (IGFBPs)	4	127	0.00874535187990635	0.16205545317427672	0.4409654165189232	1	14	0.0010427528675703858	9606	Homo sapiens	EVA1A;TNC;SPP1;FAM20C		R-HSA-8952289
R-HSA-162582	Signal Transduction	56	2974	0.2047927282743424	0.16309888067977407	0.4409654165189232	299	2402	0.17890659913600476	9606	Homo sapiens	PTGER4;WNT2B;HSPB8;HHIP;SERPINE1;TNFAIP3;DTX4;THBS2;THBS1;RASGRP3;GJA1;ACVR1C;CCND1;ERBB4;MYC;SPP1;EIF4EBP1;PMEPA1;BDKRB1;SOX9;SRGAP1;GABBR2;DUSP5;EDN1;MMP7;ANGPT1;BDNF;NOG;PDE2A;ATP1B4;INHBB;INHBA;DYNLL1;ETV4;DKK1;RHOB;FOSL1;FABP5;NOV;ADORA2B;ADAM12;RHOJ;TRIB3;TRIB1;LGR5;MET;F2RL2		R-HSA-3769401;R-HSA-9032841;R-HSA-8848005;R-HSA-6785636;R-HSA-9612440;R-HSA-8875661;R-HSA-8981637;R-HSA-8875659;R-HSA-445448;R-HSA-9612444;R-HSA-9612445;R-HSA-9032863;R-HSA-6785648;R-HSA-1250315;R-HSA-9017488;R-HSA-9021072;R-HSA-9017491;R-HSA-9032854;R-HSA-1963581;R-HSA-1250353;R-HSA-1963582;R-HSA-1250357;R-HSA-1963578;R-HSA-8875183;R-HSA-5693055;R-HSA-9017507;R-HSA-5218916;R-HSA-9612448;R-HSA-19…
R-HSA-1980143	Signaling by NOTCH1	3	84	0.005784327227654593	0.16463446775540014	0.4409654165189232	11	39	0.0029048115596603604	9606	Homo sapiens	MYC;DTX4		R-HSA-4396371;R-HSA-1980125;R-HSA-1980109;R-HSA-1912398;R-HSA-1980122;R-HSA-1980123;R-HSA-1980118;R-HSA-1912357;R-HSA-1980067;R-HSA-1980112;R-HSA-373706
R-HSA-1169092	Activation of RAS in B cells	1	11	7.574714226690538E-4	0.16691515414413138	0.4409654165189232	2	2	1.4896469536719798E-4	9606	Homo sapiens	RASGRP3		R-HSA-1168374;R-HSA-1168636
R-HSA-8875656	MET receptor recycling	1	11	7.574714226690538E-4	0.16691515414413138	0.4409654165189232	2	2	1.4896469536719798E-4	9606	Homo sapiens	MET		R-HSA-8875661;R-HSA-8875659
R-HSA-196025	Formation of annular gap junctions	1	11	7.574714226690538E-4	0.16691515414413138	0.4409654165189232	2	2	1.4896469536719798E-4	9606	Homo sapiens	GJA1		R-HSA-196017;R-HSA-196026
R-HSA-9028335	Activated NTRK2 signals through PI3K	1	11	7.574714226690538E-4	0.16691515414413138	0.4409654165189232	2	2	1.4896469536719798E-4	9606	Homo sapiens	BDNF		R-HSA-9028505;R-HSA-9028519
R-HSA-9032500	Activated NTRK2 signals through FYN	1	11	7.574714226690538E-4	0.16691515414413138	0.4409654165189232	6	7	5.213764337851929E-4	9606	Homo sapiens	BDNF		R-HSA-9032601;R-HSA-9032761;R-HSA-9032798;R-HSA-9032532;R-HSA-9032582;R-HSA-9032502
R-HSA-190873	Gap junction degradation	1	12	8.263324610935132E-4	0.18063731058085486	0.4409654165189232	4	4	2.9792939073439596E-4	9606	Homo sapiens	GJA1		R-HSA-196017;R-HSA-190519;R-HSA-196026;R-HSA-190829
R-HSA-428543	Inactivation of CDC42 and RAC1	1	12	8.263324610935132E-4	0.18063731058085486	0.4409654165189232	2	4	2.9792939073439596E-4	9606	Homo sapiens	SRGAP1		R-HSA-428533;R-HSA-376145
R-HSA-450341	Activation of the AP-1 family of transcription factors	1	12	8.263324610935132E-4	0.18063731058085486	0.4409654165189232	2	5	3.7241173841799495E-4	9606	Homo sapiens	ATF3		R-HSA-450292;R-HSA-450325
R-HSA-1433617	Regulation of signaling by NODAL	1	12	8.263324610935132E-4	0.18063731058085486	0.4409654165189232	1	3	2.2344704305079697E-4	9606	Homo sapiens	ACVR1C		R-HSA-1181351
R-HSA-8853884	Transcriptional Regulation by VENTX	2	48	0.003305329844374053	0.189859188478799	0.4409654165189232	2	13	9.682705198867869E-4	9606	Homo sapiens	CCND1		R-HSA-8853956;R-HSA-8853965
R-HSA-9006931	Signaling by Nuclear Receptors	9	384	0.026442638754992424	0.19099492831875597	0.4409654165189232	24	192	0.014300610755251006	9606	Homo sapiens	MMP7;CCND1;FABP5;ERBB4;HSPB8;MYC		R-HSA-9009065;R-HSA-5634100;R-HSA-1254386;R-HSA-9624272;R-HSA-5622129;R-HSA-9011981;R-HSA-9011949;R-HSA-9011983;R-HSA-8954208;R-HSA-9623355;R-HSA-9009378;R-HSA-1254392;R-HSA-5422942;R-HSA-9011975;R-HSA-9009371;R-HSA-9011997;R-HSA-8954207;R-HSA-9011985;R-HSA-9021072;R-HSA-9011984;R-HSA-9011952;R-HSA-5633256;R-HSA-8954199;R-HSA-9623341
R-HSA-8875555	MET activates RAP1 and RAC1	1	13	8.951934995179727E-4	0.1941343649825399	0.4409654165189232	5	5	3.7241173841799495E-4	9606	Homo sapiens	MET		R-HSA-8875591;R-HSA-8875558;R-HSA-8875540;R-HSA-8875568;R-HSA-8875576
R-HSA-2022923	Dermatan sulfate biosynthesis	1	13	8.951934995179727E-4	0.1941343649825399	0.4409654165189232	4	4	2.9792939073439596E-4	9606	Homo sapiens	CSPG4		R-HSA-2022063;R-HSA-2022061;R-HSA-2022052;R-HSA-2022065
R-HSA-199418	Negative regulation of the PI3K/AKT network	4	137	0.009433962264150943	0.1946067966130971	0.4409654165189232	2	10	7.448234768359899E-4	9606	Homo sapiens	ERBB4;TRIB3;MET		R-HSA-199443;R-HSA-2316434
R-HSA-114608	Platelet degranulation	4	137	0.009433962264150943	0.1946067966130971	0.4409654165189232	1	11	8.193058245195889E-4	9606	Homo sapiens	TGFB2;TG;SERPINE1;THBS1		R-HSA-481007
R-HSA-416550	Sema4D mediated inhibition of cell attachment and migration	1	14	9.640545379424321E-4	0.2074099948507595	0.4409654165189232	6	6	4.4689408610159393E-4	9606	Homo sapiens	MET		R-HSA-400677;R-HSA-416562;R-HSA-416546;R-HSA-419646;R-HSA-416559;R-HSA-400682
R-HSA-5357786	TNFR1-induced proapoptotic signaling	1	14	9.640545379424321E-4	0.2074099948507595	0.4409654165189232	1	3	2.2344704305079697E-4	9606	Homo sapiens	TNFAIP3		R-HSA-140978
R-HSA-391908	Prostanoid ligand receptors	1	14	9.640545379424321E-4	0.2074099948507595	0.4409654165189232	1	8	5.958587814687919E-4	9606	Homo sapiens	PTGER4		R-HSA-391940
R-HSA-9662834	CD163 mediating an anti-inflammatory response	1	14	9.640545379424321E-4	0.2074099948507595	0.4409654165189232	1	9	6.703411291523909E-4	9606	Homo sapiens	PLK2		R-HSA-9662823
R-HSA-2219530	Constitutive Signaling by Aberrant PI3K in Cancer	3	96	0.006610659688748106	0.21452788740432827	0.4409654165189232	1	2	1.4896469536719798E-4	9606	Homo sapiens	ERBB4;MET		R-HSA-2400009
R-HSA-76005	Response to elevated platelet cytosolic Ca2+	4	144	0.00991598953312216	0.2185006379436687	0.4409654165189232	1	14	0.0010427528675703858	9606	Homo sapiens	TGFB2;TG;SERPINE1;THBS1		R-HSA-481007
R-HSA-3214858	RMTs methylate histone arginines	2	53	0.0036496350364963502	0.2199673722147497	0.4409654165189232	7	22	0.0016386116490391778	9606	Homo sapiens	CCND1;ART3		R-HSA-3215426;R-HSA-8879123;R-HSA-5216234;R-HSA-5205799;R-HSA-3215385;R-HSA-5205861;R-HSA-5661117
R-HSA-9026519	Activated NTRK2 signals through RAS	1	15	0.0010329155763668916	0.22046781785478453	0.4409654165189232	4	4	2.9792939073439596E-4	9606	Homo sapiens	BDNF		R-HSA-9028328;R-HSA-9026891;R-HSA-9026890;R-HSA-9026493
R-HSA-3772470	Negative regulation of TCF-dependent signaling by WNT ligand antagonists	1	15	0.0010329155763668916	0.22046781785478453	0.4409654165189232	2	5	3.7241173841799495E-4	9606	Homo sapiens	DKK1		R-HSA-3769401;R-HSA-5368586
R-HSA-418359	Reduction of cytosolic Ca++ levels	1	15	0.0010329155763668916	0.22046781785478453	0.4409654165189232	1	3	2.2344704305079697E-4	9606	Homo sapiens	SLC8A1		R-HSA-425661
R-HSA-425561	Sodium/Calcium exchangers	1	15	0.0010329155763668916	0.22046781785478453	0.4409654165189232	1	4	2.9792939073439596E-4	9606	Homo sapiens	SLC8A1		R-HSA-425661
R-HSA-1483191	Synthesis of PC	2	55	0.0037873571133452692	0.23212611665324867	0.4409654165189232	2	18	0.0013406822583047818	9606	Homo sapiens	ACHE;MFSD2A		R-HSA-372519;R-HSA-8865637
R-HSA-8851805	MET activates RAS signaling	1	16	0.0011017766147913511	0.2333113928011894	0.4409654165189232	10	10	7.448234768359899E-4	9606	Homo sapiens	MET		R-HSA-8851877;R-HSA-8851859;R-HSA-8851827;R-HSA-8851890;R-HSA-8851842;R-HSA-8851888;R-HSA-8851900;R-HSA-8851804;R-HSA-8851899;R-HSA-8851866
R-HSA-9028731	Activated NTRK2 signals through FRS2 and FRS3	1	16	0.0011017766147913511	0.2333113928011894	0.4409654165189232	7	7	5.213764337851929E-4	9606	Homo sapiens	BDNF		R-HSA-9032073;R-HSA-9028728;R-HSA-9032426;R-HSA-9028730;R-HSA-9031981;R-HSA-9032067;R-HSA-9032402
R-HSA-8983432	Interleukin-15 signaling	1	16	0.0011017766147913511	0.2333113928011894	0.4409654165189232	14	17	0.0012661999106211828	9606	Homo sapiens	IL15RA		R-HSA-8983371;R-HSA-8983307;R-HSA-8983309;R-HSA-8983374;R-HSA-8983425;R-HSA-8983424;R-HSA-8983299;R-HSA-8983394;R-HSA-9009700;R-HSA-8983300;R-HSA-8983335;R-HSA-8983384;R-HSA-8983378;R-HSA-449115
R-HSA-8951936	RUNX3 regulates p14-ARF	1	16	0.0011017766147913511	0.2333113928011894	0.4409654165189232	3	8	5.958587814687919E-4	9606	Homo sapiens	CCND1		R-HSA-8952058;R-HSA-8952062;R-HSA-8952069
R-HSA-9005891	Loss of function of MECP2 in Rett syndrome	1	16	0.0011017766147913511	0.2333113928011894	0.4409654165189232	1	5	3.7241173841799495E-4	9606	Homo sapiens	BDNF		R-HSA-9023461
R-HSA-9697154	Disorders of Nervous System Development	1	16	0.0011017766147913511	0.2333113928011894	0.4409654165189232	1	5	3.7241173841799495E-4	9606	Homo sapiens	BDNF		R-HSA-9023461
R-HSA-9675151	Disorders of Developmental Biology	1	16	0.0011017766147913511	0.2333113928011894	0.4409654165189232	1	5	3.7241173841799495E-4	9606	Homo sapiens	BDNF		R-HSA-9023461
R-HSA-9005895	Pervasive developmental disorders	1	16	0.0011017766147913511	0.2333113928011894	0.4409654165189232	1	5	3.7241173841799495E-4	9606	Homo sapiens	BDNF		R-HSA-9023461
R-HSA-209776	Metabolism of amine-derived hormones	2	56	0.0038562181517697285	0.23822169414515826	0.4409654165189232	2	21	0.0015641293013555788	9606	Homo sapiens	DIO3		R-HSA-350869;R-HSA-209772
R-HSA-2122947	NOTCH1 Intracellular Domain Regulates Transcription	2	57	0.003925079190194188	0.24432542417471803	0.4409654165189232	2	18	0.0013406822583047818	9606	Homo sapiens	MYC		R-HSA-4396371;R-HSA-1980067
R-HSA-9661069	Defective binding of RB1 mutants to E2F1,(E2F2, E2F3)	1	17	0.0011706376532158104	0.24594422058747545	0.4409654165189232	1	1	7.448234768359899E-5	9606	Homo sapiens	CCND1		R-HSA-9659782
R-HSA-9659787	Aberrant regulation of mitotic G1/S transition in cancer due to RB1 defects	1	17	0.0011706376532158104	0.24594422058747545	0.4409654165189232	1	2	1.4896469536719798E-4	9606	Homo sapiens	CCND1		R-HSA-9659782
R-HSA-6804759	Regulation of TP53 Activity through Association with Co-factors	1	17	0.0011706376532158104	0.24594422058747545	0.4409654165189232	2	11	8.193058245195889E-4	9606	Homo sapiens	TP63		R-HSA-6799761;R-HSA-6799777
R-HSA-5676594	TNF receptor superfamily (TNFSF) members mediating non-canonical NF-kB pathway	1	17	0.0011706376532158104	0.24594422058747545	0.4409654165189232	2	12	8.937881722031879E-4	9606	Homo sapiens	TNFRSF12A		R-HSA-5676598;R-HSA-5669023
R-HSA-9013409	RHOJ GTPase cycle	2	59	0.004062801267043107	0.25654975894565313	0.4409654165189232	3	3	2.2344704305079697E-4	9606	Homo sapiens	GJA1;RHOJ		R-HSA-9017488;R-HSA-9017507;R-HSA-9017491
R-HSA-399956	CRMPs in Sema3A signaling	1	18	0.00123949869164027	0.25836974514063893	0.4409654165189232	5	5	3.7241173841799495E-4	9606	Homo sapiens	NOV		R-HSA-399951;R-HSA-399946;R-HSA-399947;R-HSA-399931;R-HSA-399944
R-HSA-2160916	Hyaluronan uptake and degradation	1	18	0.00123949869164027	0.25836974514063893	0.4409654165189232	3	10	7.448234768359899E-4	9606	Homo sapiens	CD44		R-HSA-2160915;R-HSA-2160884;R-HSA-2160892
R-HSA-6803211	TP53 Regulates Transcription of Death Receptors and Ligands	1	18	0.00123949869164027	0.25836974514063893	0.4409654165189232	2	7	5.213764337851929E-4	9606	Homo sapiens	TP63		R-HSA-6799815;R-HSA-6800001
R-HSA-418457	cGMP effects	1	18	0.00123949869164027	0.25836974514063893	0.4409654165189232	1	4	2.9792939073439596E-4	9606	Homo sapiens	PDE2A		R-HSA-418456
R-HSA-8875360	InlB-mediated entry of Listeria monocytogenes into host cell	1	19	0.0013083597300647294	0.2705913543402655	0.4409654165189232	8	8	5.958587814687919E-4	9606	Homo sapiens	MET		R-HSA-8876262;R-HSA-8876230;R-HSA-8876246;R-HSA-8876258;R-HSA-8876210;R-HSA-8876240;R-HSA-8876255;R-HSA-8875371
R-HSA-399955	SEMA3A-Plexin repulsion signaling by inhibiting Integrin adhesion	1	19	0.0013083597300647294	0.2705913543402655	0.4409654165189232	6	8	5.958587814687919E-4	9606	Homo sapiens	NOV		R-HSA-399942;R-HSA-399941;R-HSA-399934;R-HSA-399935;R-HSA-399933;R-HSA-399928
R-HSA-399954	Sema3A PAK dependent Axon repulsion	1	19	0.0013083597300647294	0.2705913543402655	0.4409654165189232	3	6	4.4689408610159393E-4	9606	Homo sapiens	NOV		R-HSA-399939;R-HSA-399952;R-HSA-399930
R-HSA-3270619	IRF3-mediated induction of type I IFN	1	19	0.0013083597300647294	0.2705913543402655	0.4409654165189232	1	5	3.7241173841799495E-4	9606	Homo sapiens	DTX4		R-HSA-2396007
R-HSA-8876725	Protein methylation	1	19	0.0013083597300647294	0.2705913543402655	0.4409654165189232	1	9	6.703411291523909E-4	9606	Homo sapiens	ART3		R-HSA-8879123
R-HSA-416700	Other semaphorin interactions	1	19	0.0013083597300647294	0.2705913543402655	0.4409654165189232	1	9	6.703411291523909E-4	9606	Homo sapiens	NOV		R-HSA-416725
R-HSA-6785807	Interleukin-4 and Interleukin-13 signaling	5	211	0.014529679107560941	0.27417205090184193	0.4409654165189232	2	47	0.0035006703411291523	9606	Homo sapiens	TG;CCND1;MYC		R-HSA-6785895;R-HSA-6790036
R-HSA-5576886	Phase 4 - resting membrane potential	1	20	0.001377220768489189	0.28261238092704866	0.4409654165189232	1	2	1.4896469536719798E-4	9606	Homo sapiens	KCNK5		R-HSA-5578910
R-HSA-6803207	TP53 Regulates Transcription of Caspase Activators and Caspases	1	20	0.001377220768489189	0.28261238092704866	0.4409654165189232	2	17	0.0012661999106211828	9606	Homo sapiens	TP63		R-HSA-6798082;R-HSA-6798081
R-HSA-109606	Intrinsic Pathway for Apoptosis	2	64	0.0044071064591654045	0.2871267039200993	0.4409654165189232	3	62	0.004617905556383137	9606	Homo sapiens	DYNLL1;TP63		R-HSA-139913;R-HSA-139918;R-HSA-4331340
R-HSA-5673001	RAF/MAP kinase cascade	7	322	0.02217325437267594	0.28845823373944945	0.4409654165189232	2	75	0.005586176076269924	9606	Homo sapiens	DUSP5;ANGPT1;ERBB4;MET;RASGRP3		R-HSA-5672965;R-HSA-5675373
R-HSA-201681	TCF dependent signaling in response to WNT	5	216	0.01487398429968324	0.29002474427931757	0.4409654165189232	10	71	0.0052882466855355284	9606	Homo sapiens	MYC;SOX9;LGR5;DKK1		R-HSA-3769401;R-HSA-4641206;R-HSA-4641205;R-HSA-4411367;R-HSA-4641246;R-HSA-3364026;R-HSA-5368586;R-HSA-1458875;R-HSA-4411357;R-HSA-5626938
R-HSA-6791312	TP53 Regulates Transcription of Cell Cycle Genes	2	65	0.004475967497589863	0.29323174326668067	0.4409654165189232	4	42	0.0031282586027111575	9606	Homo sapiens	PLK2		R-HSA-6801637;R-HSA-6801666;R-HSA-6801675;R-HSA-6801641
R-HSA-4420332	Defective B3GALT6 causes EDSP2 and SEMDJL1	1	21	0.0014460818069136482	0.29443610339632986	0.4409654165189232	1	1	7.448234768359899E-5	9606	Homo sapiens	CSPG4		R-HSA-4420365
R-HSA-3560783	Defective B4GALT7 causes EDS, progeroid type	1	21	0.0014460818069136482	0.29443610339632986	0.4409654165189232	1	1	7.448234768359899E-5	9606	Homo sapiens	CSPG4		R-HSA-3560804
R-HSA-3134975	Regulation of innate immune responses to cytosolic DNA	1	21	0.0014460818069136482	0.29443610339632986	0.4409654165189232	4	9	6.703411291523909E-4	9606	Homo sapiens	DTX4		R-HSA-3249392;R-HSA-8948703;R-HSA-3249386;R-HSA-8948709
R-HSA-166520	Signaling by NTRKs	4	166	0.011430932378460268	0.29772000636037455	0.4409654165189232	35	164	0.012215105020110233	9606	Homo sapiens	FOSL1;BDNF;TRIB1		R-HSA-9032073;R-HSA-9032841;R-HSA-9031624;R-HSA-9026891;R-HSA-9024906;R-HSA-9026890;R-HSA-9033292;R-HSA-9026894;R-HSA-9032067;R-HSA-9033284;R-HSA-9024967;R-HSA-9032582;R-HSA-9028505;R-HSA-9032601;R-HSA-9032863;R-HSA-9032798;R-HSA-9621386;R-HSA-9026579;R-HSA-9032402;R-HSA-9621385;R-HSA-9032532;R-HSA-9031575;R-HSA-9032854;R-HSA-9028328;R-HSA-9032426;R-HSA-9031981;R-HSA-9026464;R-HSA-9026531;R-HSA-9…
R-HSA-163125	Post-translational modification: synthesis of GPI-anchored proteins	3	115	0.007919019418812836	0.2984705462604613	0.4409654165189232	3	16	0.0011917175629375838	9606	Homo sapiens	CPM;PLAUR;ART3		R-HSA-162836;R-HSA-162729;R-HSA-8940388
R-HSA-8979227	Triglyceride metabolism	2	66	0.004544828536014323	0.2993297869594782	0.4409654165189232	1	24	0.0017875763444063757	9606	Homo sapiens	FABP3;FABP5		R-HSA-5334794
R-HSA-201722	Formation of the beta-catenin:TCF transactivating complex	2	67	0.004613689574438783	0.30541941624726254	0.4409654165189232	3	13	9.682705198867869E-4	9606	Homo sapiens	MYC		R-HSA-4411367;R-HSA-3364026;R-HSA-4411357
R-HSA-190840	Microtubule-dependent trafficking of connexons from Golgi to the plasma membrane	1	22	0.0015149428453381077	0.3060657468775253	0.4409654165189232	2	2	1.4896469536719798E-4	9606	Homo sapiens	GJA1		R-HSA-190520;R-HSA-190782
R-HSA-3560801	Defective B3GAT3 causes JDSSDHD	1	22	0.0015149428453381077	0.3060657468775253	0.4409654165189232	1	1	7.448234768359899E-5	9606	Homo sapiens	CSPG4		R-HSA-3560802
R-HSA-4641263	Regulation of FZD by ubiquitination	1	22	0.0015149428453381077	0.3060657468775253	0.4409654165189232	3	6	4.4689408610159393E-4	9606	Homo sapiens	LGR5		R-HSA-4641206;R-HSA-4641205;R-HSA-4641246
R-HSA-5684996	MAPK1/MAPK3 signaling	7	329	0.022655281641647155	0.3066974376110425	0.4409654165189232	2	82	0.006107552510055117	9606	Homo sapiens	DUSP5;ANGPT1;ERBB4;MET;RASGRP3		R-HSA-5672965;R-HSA-5675373
R-HSA-2894858	Signaling by NOTCH1 HD+PEST Domain Mutants in Cancer	2	68	0.004682550612863242	0.31149926058706656	0.4409654165189232	2	21	0.0015641293013555788	9606	Homo sapiens	MYC		R-HSA-2220985;R-HSA-4396393
R-HSA-2644602	Signaling by NOTCH1 PEST Domain Mutants in Cancer	2	68	0.004682550612863242	0.31149926058706656	0.4409654165189232	2	21	0.0015641293013555788	9606	Homo sapiens	MYC		R-HSA-2220985;R-HSA-4396393
R-HSA-2644606	Constitutive Signaling by NOTCH1 PEST Domain Mutants	2	68	0.004682550612863242	0.31149926058706656	0.4409654165189232	2	21	0.0015641293013555788	9606	Homo sapiens	MYC		R-HSA-2220985;R-HSA-4396393
R-HSA-2894862	Constitutive Signaling by NOTCH1 HD+PEST Domain Mutants	2	68	0.004682550612863242	0.31149926058706656	0.4409654165189232	2	21	0.0015641293013555788	9606	Homo sapiens	MYC		R-HSA-2220985;R-HSA-4396393
R-HSA-2644603	Signaling by NOTCH1 in Cancer	2	68	0.004682550612863242	0.31149926058706656	0.4409654165189232	2	39	0.0029048115596603604	9606	Homo sapiens	MYC		R-HSA-2220985;R-HSA-4396393
R-HSA-195721	Signaling by WNT	7	332	0.022861864756920536	0.3145859036117389	0.4409654165189232	24	157	0.011693728586325041	9606	Homo sapiens	WNT2B;MYC;SOX9;LGR5;DKK1		R-HSA-3769401;R-HSA-8944362;R-HSA-4411367;R-HSA-4411365;R-HSA-8944352;R-HSA-4641231;R-HSA-3364026;R-HSA-5229348;R-HSA-3781941;R-HSA-3247837;R-HSA-1458875;R-HSA-3781943;R-HSA-5626938;R-HSA-4641206;R-HSA-3247840;R-HSA-3238691;R-HSA-3247843;R-HSA-4641205;R-HSA-3247844;R-HSA-8944349;R-HSA-3238694;R-HSA-4641246;R-HSA-5368586;R-HSA-4411357
R-HSA-416993	Trafficking of GluR2-containing AMPA receptors	1	23	0.0015838038837625672	0.3175044839990533	0.4409654165189232	3	3	2.2344704305079697E-4	9606	Homo sapiens	GRIA1		R-HSA-421007;R-HSA-416639;R-HSA-416985
R-HSA-210993	Tie2 Signaling	1	23	0.0015838038837625672	0.3175044839990533	0.4409654165189232	12	14	0.0010427528675703858	9606	Homo sapiens	ANGPT1		R-HSA-204850;R-HSA-210977;R-HSA-210881;R-HSA-204871;R-HSA-204773;R-HSA-204779;R-HSA-204873;R-HSA-210872;R-HSA-210974;R-HSA-204798;R-HSA-204861;R-HSA-204813
R-HSA-5625900	RHO GTPases activate CIT	1	23	0.0015838038837625672	0.3175044839990533	0.4409654165189232	5	6	4.4689408610159393E-4	9606	Homo sapiens	RHOB		R-HSA-5671970;R-HSA-5625901;R-HSA-5671919;R-HSA-8981443;R-HSA-5671993
R-HSA-190872	Transport of connexons to the plasma membrane	1	23	0.0015838038837625672	0.3175044839990533	0.4409654165189232	2	3	2.2344704305079697E-4	9606	Homo sapiens	GJA1		R-HSA-190520;R-HSA-190782
R-HSA-1181150	Signaling by NODAL	1	23	0.0015838038837625672	0.3175044839990533	0.4409654165189232	4	12	8.937881722031879E-4	9606	Homo sapiens	ACVR1C		R-HSA-1181155;R-HSA-1225894;R-HSA-1181351;R-HSA-1181355
R-HSA-2142845	Hyaluronan metabolism	1	23	0.0015838038837625672	0.3175044839990533	0.4409654165189232	3	13	9.682705198867869E-4	9606	Homo sapiens	CD44		R-HSA-2160915;R-HSA-2160884;R-HSA-2160892
R-HSA-8849932	Synaptic adhesion-like molecules	1	23	0.0015838038837625672	0.3175044839990533	0.4409654165189232	1	8	5.958587814687919E-4	9606	Homo sapiens	GRIA1		R-HSA-8849881
R-HSA-1606322	ZBP1(DAI) mediated induction of type I IFNs	1	23	0.0015838038837625672	0.3175044839990533	0.4409654165189232	1	11	8.193058245195889E-4	9606	Homo sapiens	DTX4		R-HSA-1606327
R-HSA-418038	Nucleotide-like (purinergic) receptors	1	23	0.0015838038837625672	0.3175044839990533	0.4409654165189232	1	15	0.0011172352152539848	9606	Homo sapiens	ADORA2B		R-HSA-418925
R-HSA-5627117	RHO GTPases Activate ROCKs	1	24	0.0016526649221870265	0.32875543573959787	0.4409654165189232	4	7	5.213764337851929E-4	9606	Homo sapiens	RHOB		R-HSA-419087;R-HSA-419197;R-HSA-419083;R-HSA-419049
R-HSA-416572	Sema4D induced cell migration and growth-cone collapse	1	24	0.0016526649221870265	0.32875543573959787	0.4409654165189232	4	7	5.213764337851929E-4	9606	Homo sapiens	RHOB		R-HSA-419087;R-HSA-416588;R-HSA-419197;R-HSA-419049
R-HSA-8964058	HDL remodeling	1	24	0.0016526649221870265	0.32875543573959787	0.4409654165189232	1	13	9.682705198867869E-4	9606	Homo sapiens	LIPG		R-HSA-8980228
R-HSA-1834941	STING mediated induction of host immune responses	1	24	0.0016526649221870265	0.32875543573959787	0.4409654165189232	1	19	0.0014151646059883808	9606	Homo sapiens	DTX4		R-HSA-2396007
R-HSA-9616222	Transcriptional regulation of granulopoiesis	2	71	0.00488913372813662	0.32966707677737883	0.4409654165189232	4	27	0.0020110233874571725	9606	Homo sapiens	MYC		R-HSA-9618582;R-HSA-9618586;R-HSA-9618584;R-HSA-9634445
R-HSA-112314	Neurotransmitter receptors and postsynaptic signal transmission	5	231	0.01590689987605013	0.33841988987581195	0.4409654165189232	17	109	0.00811857589751229	9606	Homo sapiens	GRIA1;GABBR2;ERBB4		R-HSA-432162;R-HSA-416320;R-HSA-399712;R-HSA-9612085;R-HSA-421007;R-HSA-420975;R-HSA-9618750;R-HSA-420980;R-HSA-1013020;R-HSA-438037;R-HSA-420688;R-HSA-420977;R-HSA-416639;R-HSA-399711;R-HSA-1013013;R-HSA-1013012;R-HSA-416985
R-HSA-112315	Transmission across Chemical Synapses	7	341	0.023481614102740668	0.338461402857131	0.4409654165189232	20	163	0.012140622672426635	9606	Homo sapiens	GRIA1;ACHE;GABBR2;SLC38A1;ERBB4		R-HSA-9634834;R-HSA-372519;R-HSA-432162;R-HSA-212614;R-HSA-416320;R-HSA-399712;R-HSA-9612085;R-HSA-421007;R-HSA-420975;R-HSA-9618750;R-HSA-420980;R-HSA-1013020;R-HSA-438037;R-HSA-420688;R-HSA-420977;R-HSA-416639;R-HSA-399711;R-HSA-1013013;R-HSA-1013012;R-HSA-416985
R-HSA-2219528	PI3K/AKT Signaling in Cancer	3	124	0.00853876876463297	0.33904136014969277	0.4409654165189232	1	21	0.0015641293013555788	9606	Homo sapiens	ERBB4;MET		R-HSA-2400009
R-HSA-6807004	Negative regulation of MET activity	1	25	0.001721525960611486	0.3398216722653358	0.4409654165189232	10	10	7.448234768359899E-4	9606	Homo sapiens	MET		R-HSA-8875431;R-HSA-8875443;R-HSA-6807027;R-HSA-8875490;R-HSA-6807008;R-HSA-8875183;R-HSA-8875374;R-HSA-8874685;R-HSA-8875451;R-HSA-8875482
R-HSA-2022870	Chondroitin sulfate biosynthesis	1	25	0.001721525960611486	0.3398216722653358	0.4409654165189232	9	9	6.703411291523909E-4	9606	Homo sapiens	CSPG4		R-HSA-9632034;R-HSA-2022911;R-HSA-1971487;R-HSA-9632033;R-HSA-1971482;R-HSA-2018682;R-HSA-1971483;R-HSA-2018659;R-HSA-1971491
R-HSA-140875	Common Pathway of Fibrin Clot Formation	1	25	0.001721525960611486	0.3398216722653358	0.4409654165189232	3	29	0.0021599880828243705	9606	Homo sapiens	TG		R-HSA-140851;R-HSA-140599;R-HSA-140847
R-HSA-1362277	Transcription of E2F targets under negative control by DREAM complex	1	25	0.001721525960611486	0.3398216722653358	0.4409654165189232	1	12	8.937881722031879E-4	9606	Homo sapiens	MYC		R-HSA-188345
R-HSA-391903	Eicosanoid ligand-binding receptors	1	25	0.001721525960611486	0.3398216722653358	0.4409654165189232	1	14	0.0010427528675703858	9606	Homo sapiens	PTGER4		R-HSA-391940
R-HSA-422085	Synthesis, secretion, and deacylation of Ghrelin	1	26	0.0017903869990359455	0.35070621375393485	0.4409654165189232	1	8	5.958587814687919E-4	9606	Homo sapiens	ACHE		R-HSA-9023617
R-HSA-174403	Glutathione synthesis and recycling	1	26	0.0017903869990359455	0.35070621375393485	0.4409654165189232	1	9	6.703411291523909E-4	9606	Homo sapiens	CHAC1		R-HSA-6785928
R-HSA-389357	CD28 dependent PI3K/Akt signaling	1	26	0.0017903869990359455	0.35070621375393485	0.4409654165189232	1	9	6.703411291523909E-4	9606	Homo sapiens	TRIB3		R-HSA-198640
R-HSA-109582	Hemostasis	15	801	0.05515769177799201	0.3529387940724036	0.4409654165189232	41	334	0.02487710412632206	9606	Homo sapiens	TGFB2;ANGPT1;PDE2A;SERPINE1;PLAUR;SLC7A11;THBS1;SLC8A1;RHOB;SLC7A5;TG;MAFF;KIF21A;CD44;F2RL2		R-HSA-210881;R-HSA-396996;R-HSA-204871;R-HSA-158982;R-HSA-397891;R-HSA-1008200;R-HSA-114697;R-HSA-158795;R-HSA-204873;R-HSA-396941;R-HSA-397835;R-HSA-204813;R-HSA-158925;R-HSA-158800;R-HSA-1008220;R-HSA-983259;R-HSA-159001;R-HSA-158942;R-HSA-210974;R-HSA-375131;R-HSA-418456;R-HSA-159005;R-HSA-210977;R-HSA-204773;R-HSA-2870221;R-HSA-481007;R-HSA-204779;R-HSA-140847;R-HSA-158959;R-HSA-983266;R-HSA-…
R-HSA-76002	Platelet activation, signaling and aggregation	6	291	0.020038562181517696	0.35380551117999204	0.4409654165189232	9	116	0.008639952331297482	9606	Homo sapiens	TGFB2;TG;SERPINE1;THBS1;F2RL2;RHOB		R-HSA-396996;R-HSA-442291;R-HSA-397891;R-HSA-481007;R-HSA-114697;R-HSA-114552;R-HSA-396941;R-HSA-397835;R-HSA-114558
R-HSA-8876384	Listeria monocytogenes entry into host cells	1	27	0.001859248037460405	0.36141203120496435	0.4409654165189232	8	13	9.682705198867869E-4	9606	Homo sapiens	MET		R-HSA-8876262;R-HSA-8876230;R-HSA-8876246;R-HSA-8876258;R-HSA-8876210;R-HSA-8876240;R-HSA-8876255;R-HSA-8875371
R-HSA-438066	Unblocking of NMDA receptors, glutamate binding and activation	1	27	0.001859248037460405	0.36141203120496435	0.4409654165189232	2	5	3.7241173841799495E-4	9606	Homo sapiens	GRIA1		R-HSA-438037;R-HSA-432162
R-HSA-2022377	Metabolism of Angiotensinogen to Angiotensins	1	27	0.001859248037460405	0.36141203120496435	0.4409654165189232	1	20	0.0014896469536719798	9606	Homo sapiens	ANPEP		R-HSA-2022393
R-HSA-6811558	PI5P, PP2A and IER3 Regulate PI3K/AKT Signaling	3	129	0.008883073956755267	0.36154680601755307	0.4409654165189232	1	7	5.213764337851929E-4	9606	Homo sapiens	ERBB4;MET		R-HSA-2316434
R-HSA-8936459	RUNX1 regulates genes involved in megakaryocyte differentiation and platelet function	2	78	0.005371160997107836	0.3714901724708104	0.4409654165189232	5	33	0.0024579174735587664	9606	Homo sapiens	THBS1		R-HSA-8937016;R-HSA-8936989;R-HSA-8937022;R-HSA-8936995;R-HSA-8936979
R-HSA-3238698	WNT ligand biogenesis and trafficking	1	28	0.0019281090758848643	0.3719420472374809	0.4409654165189232	8	12	8.937881722031879E-4	9606	Homo sapiens	WNT2B		R-HSA-3247840;R-HSA-3238691;R-HSA-3247843;R-HSA-3247844;R-HSA-3238694;R-HSA-3781941;R-HSA-3247837;R-HSA-3781943
R-HSA-166208	mTORC1-mediated signalling	1	28	0.0019281090758848643	0.3719420472374809	0.4409654165189232	2	8	5.958587814687919E-4	9606	Homo sapiens	EIF4EBP1		R-HSA-165692;R-HSA-165708
R-HSA-6803205	TP53 regulates transcription of several additional cell death genes whose specific roles in p53-dependent apoptosis remain uncertain	1	28	0.0019281090758848643	0.3719420472374809	0.4409654165189232	4	19	0.0014151646059883808	9606	Homo sapiens	TP63		R-HSA-6799462;R-HSA-6800836;R-HSA-6799441;R-HSA-6800816
R-HSA-112409	RAF-independent MAPK1/3 activation	1	28	0.0019281090758848643	0.3719420472374809	0.4409654165189232	1	12	8.937881722031879E-4	9606	Homo sapiens	DUSP5		R-HSA-5675373
R-HSA-2173788	Downregulation of TGF-beta receptor signaling	1	28	0.0019281090758848643	0.3719420472374809	0.4409654165189232	2	28	0.0020855057351407717	9606	Homo sapiens	PMEPA1		R-HSA-2187355;R-HSA-2187358
R-HSA-8964038	LDL clearance	1	28	0.0019281090758848643	0.3719420472374809	0.4409654165189232	1	19	0.0014151646059883808	9606	Homo sapiens	NCEH1		R-HSA-6813720
R-HSA-5173105	O-linked glycosylation	3	132	0.009089657072028646	0.37499896344730166	0.4409654165189232	2	28	0.0020855057351407717	9606	Homo sapiens	SBSPON;THBS2;THBS1		R-HSA-5173005;R-HSA-5173192
R-HSA-2024101	CS/DS degradation	1	29	0.001996970114309324	0.3822991368745615	0.4409654165189232	3	10	7.448234768359899E-4	9606	Homo sapiens	CSPG4		R-HSA-1793176;R-HSA-2022056;R-HSA-2065233
R-HSA-4086398	Ca2+ pathway	2	81	0.0055777441123812145	0.38910388798616546	0.4409654165189232	2	27	0.0020110233874571725	9606	Homo sapiens	MYC		R-HSA-8944362;R-HSA-4411365
R-HSA-5357956	TNFR1-induced NFkappaB signaling pathway	1	30	0.0020658311527337833	0.39248612831516894	0.4409654165189232	2	5	3.7241173841799495E-4	9606	Homo sapiens	TNFAIP3		R-HSA-5357776;R-HSA-5357860
R-HSA-5669034	TNFs bind their physiological receptors	1	30	0.0020658311527337833	0.39248612831516894	0.4409654165189232	1	13	9.682705198867869E-4	9606	Homo sapiens	TNFSF18		R-HSA-5675947
R-HSA-201451	Signaling by BMP	1	30	0.0020658311527337833	0.39248612831516894	0.4409654165189232	1	17	0.0012661999106211828	9606	Homo sapiens	NOG		R-HSA-201810
R-HSA-1971475	A tetrasaccharide linker sequence is required for GAG synthesis	1	31	0.0021346921911582425	0.40250580369371625	0.4409654165189232	5	5	3.7241173841799495E-4	9606	Homo sapiens	CSPG4		R-HSA-1889981;R-HSA-9638064;R-HSA-1889978;R-HSA-1878002;R-HSA-1889955
R-HSA-1296059	G protein gated Potassium channels	1	31	0.0021346921911582425	0.40250580369371625	0.4409654165189232	3	3	2.2344704305079697E-4	9606	Homo sapiens	GABBR2		R-HSA-1013020;R-HSA-1013013;R-HSA-1013012
R-HSA-997272	Inhibition of voltage gated Ca2+ channels via Gbeta/gamma subunits	1	31	0.0021346921911582425	0.40250580369371625	0.4409654165189232	3	3	2.2344704305079697E-4	9606	Homo sapiens	GABBR2		R-HSA-1013020;R-HSA-1013013;R-HSA-1013012
R-HSA-1296041	Activation of G protein gated Potassium channels	1	31	0.0021346921911582425	0.40250580369371625	0.4409654165189232	3	3	2.2344704305079697E-4	9606	Homo sapiens	GABBR2		R-HSA-1013020;R-HSA-1013013;R-HSA-1013012
R-HSA-3000157	Laminin interactions	1	31	0.0021346921911582425	0.40250580369371625	0.4409654165189232	3	15	0.0011172352152539848	9606	Homo sapiens	COL16A1		R-HSA-2328145;R-HSA-2426450;R-HSA-4084501
R-HSA-8874081	MET activates PTK2 signaling	1	32	0.0022035532295827023	0.41236089982711643	0.4409654165189232	5	5	3.7241173841799495E-4	9606	Homo sapiens	MET		R-HSA-8874083;R-HSA-8874082;R-HSA-8874080;R-HSA-8874079;R-HSA-8874078
R-HSA-2122948	Activated NOTCH1 Transmits Signal to the Nucleus	1	32	0.0022035532295827023	0.41236089982711643	0.4409654165189232	9	21	0.0015641293013555788	9606	Homo sapiens	DTX4		R-HSA-1980125;R-HSA-1980109;R-HSA-1912398;R-HSA-1980122;R-HSA-1980123;R-HSA-1980118;R-HSA-1912357;R-HSA-1980112;R-HSA-373706
R-HSA-8934593	Regulation of RUNX1 Expression and Activity	1	32	0.0022035532295827023	0.41236089982711643	0.4409654165189232	2	19	0.0014151646059883808	9606	Homo sapiens	CCND1		R-HSA-8938867;R-HSA-8865320
R-HSA-9006115	Signaling by NTRK2 (TRKB)	1	33	0.0022724142680071615	0.4220541089500247	0.4409654165189232	31	38	0.0028303292119767616	9606	Homo sapiens	BDNF		R-HSA-9032073;R-HSA-9032841;R-HSA-9026891;R-HSA-9024906;R-HSA-9026890;R-HSA-9033292;R-HSA-9026894;R-HSA-9032067;R-HSA-9033284;R-HSA-9024967;R-HSA-9032582;R-HSA-9028505;R-HSA-9032601;R-HSA-9032863;R-HSA-9032798;R-HSA-9026579;R-HSA-9032402;R-HSA-9032532;R-HSA-9032854;R-HSA-9028328;R-HSA-9032426;R-HSA-9031981;R-HSA-9026464;R-HSA-9026531;R-HSA-9028519;R-HSA-9032761;R-HSA-9028728;R-HSA-9028730;R-HSA-9…
R-HSA-3928663	EPHA-mediated growth cone collapse	1	33	0.0022724142680071615	0.4220541089500247	0.4409654165189232	3	4	2.9792939073439596E-4	9606	Homo sapiens	EPHA1		R-HSA-3928651;R-HSA-3928602;R-HSA-3928648
R-HSA-6803204	TP53 Regulates Transcription of Genes Involved in Cytochrome C Release	1	33	0.0022724142680071615	0.4220541089500247	0.4409654165189232	4	25	0.0018620586920899747	9606	Homo sapiens	TP63		R-HSA-3700984;R-HSA-139913;R-HSA-3700981;R-HSA-4331340
R-HSA-187037	Signaling by NTRK1 (TRKA)	3	143	0.0098471284946977	0.4237466449761227	0.4409654165189232	4	102	0.0075971994637270964	9606	Homo sapiens	FOSL1;TRIB1		R-HSA-9031624;R-HSA-9621386;R-HSA-9621385;R-HSA-9031575
R-HSA-69202	Cyclin E associated events during G1/S transition	2	88	0.006059771381352431	0.4293102358015515	0.4409654165189232	4	20	0.0014896469536719798	9606	Homo sapiens	CCND1;MYC		R-HSA-8848436;R-HSA-8932400;R-HSA-8848414;R-HSA-188345
R-HSA-112311	Neurotransmitter clearance	1	34	0.002341275306431621	0.43158807943794786	0.4409654165189232	2	13	9.682705198867869E-4	9606	Homo sapiens	ACHE		R-HSA-9634834;R-HSA-372519
R-HSA-5620971	Pyroptosis	1	34	0.002341275306431621	0.43158807943794786	0.4409654165189232	2	23	0.0017130939967227767	9606	Homo sapiens	TP63		R-HSA-9710306;R-HSA-9710323
R-HSA-3781865	Diseases of glycosylation	4	202	0.013909929761740807	0.4317259461716586	0.4409654165189232	8	77	0.005735140771637122	9606	Homo sapiens	SBSPON;CSPG4;THBS2;THBS1		R-HSA-3636919;R-HSA-3595175;R-HSA-3560804;R-HSA-3560802;R-HSA-6785565;R-HSA-3595178;R-HSA-4420365;R-HSA-3595176
R-HSA-69656	Cyclin A:Cdk2-associated events at S phase entry	2	90	0.006197493458201349	0.440543373441757	0.4409654165189232	3	19	0.0014151646059883808	9606	Homo sapiens	CCND1;MYC		R-HSA-8848436;R-HSA-8848414;R-HSA-188345
R-HSA-456926	Thrombin signalling through proteinase activated receptors (PARs)	1	35	0.0024101363448560805	0.4409654165189232	0.4409654165189232	7	15	0.0011172352152539848	9606	Homo sapiens	F2RL2		R-HSA-396996;R-HSA-397891;R-HSA-114697;R-HSA-114552;R-HSA-396941;R-HSA-397835;R-HSA-114558
R-HSA-1592389	Activation of Matrix Metalloproteinases	1	35	0.0024101363448560805	0.4409654165189232	0.4409654165189232	7	27	0.0020110233874571725	9606	Homo sapiens	MMP7		R-HSA-1604712;R-HSA-1592297;R-HSA-1592362;R-HSA-1604763;R-HSA-1604690;R-HSA-1592436;R-HSA-1604359
R-HSA-392154	Nitric oxide stimulates guanylate cyclase	1	35	0.0024101363448560805	0.4409654165189232	0.4409654165189232	1	7	5.213764337851929E-4	9606	Homo sapiens	PDE2A		R-HSA-418456
R-HSA-450282	MAPK targets/ Nuclear events mediated by MAP kinases	1	35	0.0024101363448560805	0.4409654165189232	0.4409654165189232	2	16	0.0011917175629375838	9606	Homo sapiens	ATF3		R-HSA-450292;R-HSA-450325
R-HSA-418360	Platelet calcium homeostasis	1	35	0.0024101363448560805	0.4409654165189232	0.4409654165189232	1	8	5.958587814687919E-4	9606	Homo sapiens	SLC8A1		R-HSA-425661
R-HSA-195253	Degradation of beta-catenin by the destruction complex	2	91	0.006266354496625809	0.4461145533681071	0.4461145533681071	4	23	0.0017130939967227767	9606	Homo sapiens	MYC		R-HSA-8944349;R-HSA-8944352;R-HSA-4641231;R-HSA-5229348
R-HSA-9687139	Aberrant regulation of mitotic cell cycle due to RB1 defects	1	36	0.00247899738328054	0.45018868297345205	0.45018868297345205	1	3	2.2344704305079697E-4	9606	Homo sapiens	CCND1		R-HSA-9659782
R-HSA-936440	Negative regulators of DDX58/IFIH1 signaling	1	36	0.00247899738328054	0.45018868297345205	0.45018868297345205	1	13	9.682705198867869E-4	9606	Homo sapiens	TNFAIP3		R-HSA-937337
R-HSA-2173789	TGF-beta receptor signaling activates SMADs	1	36	0.00247899738328054	0.45018868297345205	0.45018868297345205	2	39	0.0029048115596603604	9606	Homo sapiens	PMEPA1		R-HSA-2187355;R-HSA-2187358
R-HSA-5632684	Hedgehog 'on' state	2	92	0.006335215535050269	0.4516547754525444	0.4516547754525444	2	37	0.0027558468642931624	9606	Homo sapiens	HHIP		R-HSA-445448;R-HSA-5635850
R-HSA-6794362	Protein-protein interactions at synapses	2	93	0.006404076573474728	0.4571635473196336	0.4571635473196336	3	33	0.0024579174735587664	9606	Homo sapiens	GRIA1;EPB41L3		R-HSA-6797553;R-HSA-6797568;R-HSA-8849881
R-HSA-399719	Trafficking of AMPA receptors	1	37	0.002547858421704999	0.4592603998233673	0.4592603998233673	4	4	2.9792939073439596E-4	9606	Homo sapiens	GRIA1		R-HSA-416320;R-HSA-421007;R-HSA-416639;R-HSA-416985
R-HSA-5694530	Cargo concentration in the ER	1	37	0.002547858421704999	0.4592603998233673	0.4592603998233673	2	12	8.937881722031879E-4	9606	Homo sapiens	GRIA1		R-HSA-5694522;R-HSA-5694442
R-HSA-8963693	Aspartate and asparagine metabolism	1	37	0.002547858421704999	0.4592603998233673	0.4592603998233673	1	11	8.193058245195889E-4	9606	Homo sapiens	ASNS		R-HSA-70599
R-HSA-1296065	Inwardly rectifying K+ channels	1	38	0.002616719460129459	0.4681830470093311	0.4681830470093311	3	7	5.213764337851929E-4	9606	Homo sapiens	GABBR2		R-HSA-1013020;R-HSA-1013013;R-HSA-1013012
R-HSA-9675126	Diseases of mitotic cell cycle	1	38	0.002616719460129459	0.4681830470093311	0.4681830470093311	1	5	3.7241173841799495E-4	9606	Homo sapiens	CCND1		R-HSA-9659782
R-HSA-1538133	G0 and Early G1	1	38	0.002616719460129459	0.4681830470093311	0.4681830470093311	1	27	0.0020110233874571725	9606	Homo sapiens	MYC		R-HSA-188345
R-HSA-399721	Glutamate binding, activation of AMPA receptors and synaptic plasticity	1	39	0.002685580498553918	0.47695906405761923	0.47695906405761923	9	9	6.703411291523909E-4	9606	Homo sapiens	GRIA1		R-HSA-420980;R-HSA-416320;R-HSA-399712;R-HSA-420977;R-HSA-421007;R-HSA-416639;R-HSA-399711;R-HSA-420975;R-HSA-416985
R-HSA-9037629	Lewis blood group biosynthesis	1	39	0.002685580498553918	0.47695906405761923	0.47695906405761923	1	13	9.682705198867869E-4	9606	Homo sapiens	B3GALT1		R-HSA-9603989
R-HSA-4791275	Signaling by WNT in cancer	1	39	0.002685580498553918	0.47695906405761923	0.47695906405761923	1	16	0.0011917175629375838	9606	Homo sapiens	DKK1		R-HSA-5339711
R-HSA-389356	CD28 co-stimulation	1	39	0.002685580498553918	0.47695906405761923	0.47695906405761923	1	19	0.0014151646059883808	9606	Homo sapiens	TRIB3		R-HSA-198640
R-HSA-174824	Plasma lipoprotein assembly, remodeling, and clearance	2	98	0.006748381765597025	0.4842200934135965	0.4842200934135965	2	84	0.006256517205422315	9606	Homo sapiens	NCEH1;LIPG		R-HSA-8980228;R-HSA-6813720
R-HSA-168638	NOD1/2 Signaling Pathway	1	40	0.002754441536978378	0.4855908507358988	0.4855908507358988	1	18	0.0013406822583047818	9606	Homo sapiens	TNFAIP3		R-HSA-688136
R-HSA-190861	Gap junction assembly	1	41	0.002823302575402837	0.4940807676986343	0.4940807676986343	9	16	0.0011917175629375838	9606	Homo sapiens	GJA1		R-HSA-191072;R-HSA-190662;R-HSA-190790;R-HSA-190788;R-HSA-190520;R-HSA-191737;R-HSA-190686;R-HSA-190782;R-HSA-190877
R-HSA-5357905	Regulation of TNFR1 signaling	1	41	0.002823302575402837	0.4940807676986343	0.4940807676986343	3	17	0.0012661999106211828	9606	Homo sapiens	TNFAIP3		R-HSA-5693108;R-HSA-5357845;R-HSA-5693055
R-HSA-8964043	Plasma lipoprotein clearance	1	42	0.0028921636138272964	0.5024311371218392	0.5024311371218392	1	35	0.0026068821689259644	9606	Homo sapiens	NCEH1		R-HSA-6813720
R-HSA-9696273	RND1 GTPase cycle	1	43	0.002961024652251756	0.5106442433277865	0.5106442433277865	1	2	1.4896469536719798E-4	9606	Homo sapiens	NOV		R-HSA-9696271
R-HSA-5689896	Ovarian tumor domain proteases	1	43	0.002961024652251756	0.5106442433277865	0.5106442433277865	6	14	0.0010427528675703858	9606	Homo sapiens	TNFAIP3		R-HSA-5690870;R-HSA-688136;R-HSA-8869506;R-HSA-5690845;R-HSA-5690827;R-HSA-5690856
R-HSA-140877	Formation of Fibrin Clot (Clotting Cascade)	1	43	0.002961024652251756	0.5106442433277865	0.5106442433277865	3	61	0.004543423208699538	9606	Homo sapiens	TG		R-HSA-140851;R-HSA-140599;R-HSA-140847
R-HSA-114604	GPVI-mediated activation cascade	1	43	0.002961024652251756	0.5106442433277865	0.5106442433277865	1	25	0.0018620586920899747	9606	Homo sapiens	RHOB		R-HSA-442291
R-HSA-5668541	TNFR2 non-canonical NF-kB pathway	2	104	0.007161547996143782	0.5155666701821942	0.5155666701821942	7	43	0.0032027409503947563	9606	Homo sapiens	TNFSF18;TNFRSF12A		R-HSA-5676598;R-HSA-5668454;R-HSA-5668534;R-HSA-5668481;R-HSA-5668414;R-HSA-5669023;R-HSA-5675947
R-HSA-3769402	Deactivation of the beta-catenin transactivating complex	1	44	0.0030298856906762154	0.5187223333994053	0.5187223333994053	1	14	0.0010427528675703858	9606	Homo sapiens	SOX9		R-HSA-5626938
R-HSA-5218920	VEGFR2 mediated vascular permeability	1	44	0.0030298856906762154	0.5187223333994053	0.5187223333994053	1	15	0.0011172352152539848	9606	Homo sapiens	TRIB3		R-HSA-198640
R-HSA-8875878	MET promotes cell motility	1	45	0.0030987467291006747	0.5266676177849567	0.5266676177849567	12	12	8.937881722031879E-4	9606	Homo sapiens	MET		R-HSA-8875591;R-HSA-8875558;R-HSA-8875540;R-HSA-8874083;R-HSA-8875523;R-HSA-8874082;R-HSA-8875568;R-HSA-8874080;R-HSA-8874079;R-HSA-8874078;R-HSA-8875531;R-HSA-8875576
R-HSA-9646399	Aggrephagy	1	47	0.0032364688059495937	0.5421684316763002	0.5421684316763002	5	15	0.0011172352152539848	9606	Homo sapiens	DYNLL1		R-HSA-9646679;R-HSA-9646390;R-HSA-9646383;R-HSA-9646685;R-HSA-9646348
R-HSA-451927	Interleukin-2 family signaling	1	47	0.0032364688059495937	0.5421684316763002	0.5421684316763002	14	59	0.004394458513332341	9606	Homo sapiens	IL15RA		R-HSA-8983371;R-HSA-8983307;R-HSA-8983309;R-HSA-8983374;R-HSA-8983425;R-HSA-8983424;R-HSA-8983299;R-HSA-8983394;R-HSA-9009700;R-HSA-8983300;R-HSA-8983335;R-HSA-8983384;R-HSA-8983378;R-HSA-449115
R-HSA-418555	G alpha (s) signalling events	3	172	0.011844098609007024	0.544613155178843	0.544613155178843	4	18	0.0013406822583047818	9606	Homo sapiens	PTGER4;ADORA2B;PDE2A		R-HSA-379044;R-HSA-744887;R-HSA-744886;R-HSA-418553
R-HSA-71240	Tryptophan catabolism	1	48	0.003305329844374053	0.5497282042101919	0.5497282042101919	1	16	0.0011917175629375838	9606	Homo sapiens	SLC7A5		R-HSA-352232
R-HSA-977444	GABA B receptor activation	1	49	0.0033741908827985127	0.5571636582563371	0.5571636582563371	4	9	6.703411291523909E-4	9606	Homo sapiens	GABBR2		R-HSA-1013020;R-HSA-420688;R-HSA-1013013;R-HSA-1013012
R-HSA-991365	Activation of GABAB receptors	1	49	0.0033741908827985127	0.5571636582563371	0.5571636582563371	3	8	5.958587814687919E-4	9606	Homo sapiens	GABBR2		R-HSA-1013020;R-HSA-1013013;R-HSA-1013012
R-HSA-5675221	Negative regulation of MAPK pathway	1	49	0.0033741908827985127	0.5571636582563371	0.5571636582563371	1	17	0.0012661999106211828	9606	Homo sapiens	DUSP5		R-HSA-5675373
R-HSA-112316	Neuronal System	8	487	0.03353532571271175	0.5609821343782241	0.5609821343782241	23	216	0.01608818709965738	9606	Homo sapiens	GRIA1;ACHE;GABBR2;SLC38A1;ERBB4;EPB41L3		R-HSA-9634834;R-HSA-372519;R-HSA-432162;R-HSA-212614;R-HSA-416320;R-HSA-399712;R-HSA-9612085;R-HSA-6797568;R-HSA-421007;R-HSA-420975;R-HSA-9618750;R-HSA-420980;R-HSA-1013020;R-HSA-438037;R-HSA-420688;R-HSA-6797553;R-HSA-420977;R-HSA-416639;R-HSA-399711;R-HSA-1013013;R-HSA-1013012;R-HSA-8849881;R-HSA-416985
R-HSA-165159	MTOR signalling	1	50	0.003443051921222972	0.5644768298212495	0.5644768298212495	2	29	0.0021599880828243705	9606	Homo sapiens	EIF4EBP1		R-HSA-165692;R-HSA-165708
R-HSA-69236	G1 Phase	1	51	0.0035119129596474317	0.57166972170435	0.57166972170435	9	15	0.0011172352152539848	9606	Homo sapiens	CCND1		R-HSA-8941915;R-HSA-8942607;R-HSA-9018017;R-HSA-69227;R-HSA-8942803;R-HSA-1226094;R-HSA-8942836;R-HSA-1226095;R-HSA-8941895
R-HSA-69231	Cyclin D associated events in G1	1	51	0.0035119129596474317	0.57166972170435	0.57166972170435	9	15	0.0011172352152539848	9606	Homo sapiens	CCND1		R-HSA-8941915;R-HSA-8942607;R-HSA-9018017;R-HSA-69227;R-HSA-8942803;R-HSA-1226094;R-HSA-8942836;R-HSA-1226095;R-HSA-8941895
R-HSA-75893	TNF signaling	1	51	0.0035119129596474317	0.57166972170435	0.57166972170435	6	32	0.0023834351258751676	9606	Homo sapiens	TNFAIP3		R-HSA-140978;R-HSA-5357776;R-HSA-5693108;R-HSA-5357845;R-HSA-5357860;R-HSA-5693055
R-HSA-190828	Gap junction trafficking	1	52	0.003580773998071891	0.5787443040372402	0.5787443040372402	13	20	0.0014896469536719798	9606	Homo sapiens	GJA1		R-HSA-191072;R-HSA-190662;R-HSA-190790;R-HSA-190788;R-HSA-190829;R-HSA-196017;R-HSA-190519;R-HSA-196026;R-HSA-190520;R-HSA-191737;R-HSA-190686;R-HSA-190782;R-HSA-190877
R-HSA-5683826	Surfactant metabolism	1	52	0.003580773998071891	0.5787443040372402	0.5787443040372402	2	29	0.0021599880828243705	9606	Homo sapiens	ADORA2B		R-HSA-5684862;R-HSA-418925
R-HSA-8864260	Transcriptional regulation by the AP-2 (TFAP2) family of transcription factors	1	52	0.003580773998071891	0.5787443040372402	0.5787443040372402	3	44	0.0032772232980783555	9606	Homo sapiens	MYC		R-HSA-8865265;R-HSA-8865280;R-HSA-8865256
R-HSA-9033658	Blood group systems biosynthesis	1	52	0.003580773998071891	0.5787443040372402	0.5787443040372402	1	22	0.0016386116490391778	9606	Homo sapiens	B3GALT1		R-HSA-9603989
R-HSA-418346	Platelet homeostasis	2	117	0.008056741495661754	0.5790380888007443	0.5790380888007443	2	30	0.0022344704305079697	9606	Homo sapiens	PDE2A;SLC8A1		R-HSA-425661;R-HSA-418456
R-HSA-9675108	Nervous system development	10	620	0.04269384382316485	0.581110992925983	0.581110992925983	63	324	0.02413228064948607	9606	Homo sapiens	COL16A1;RELN;DAB1;NOV;ADGRG6;EPHA1;SOX10;MET;SRGAP1;RHOB		R-HSA-9615638;R-HSA-419087;R-HSA-3928628;R-HSA-9615626;R-HSA-3928602;R-HSA-400677;R-HSA-3928607;R-HSA-416546;R-HSA-3928604;R-HSA-9614773;R-HSA-9614778;R-HSA-416559;R-HSA-400682;R-HSA-9614271;R-HSA-3928597;R-HSA-4093327;R-HSA-3928584;R-HSA-3928591;R-HSA-416562;R-HSA-9618725;R-HSA-399934;R-HSA-419646;R-HSA-3928578;R-HSA-399935;R-HSA-399933;R-HSA-399930;R-HSA-399931;R-HSA-399928;R-HSA-399942;R-HSA-9…
R-HSA-2262752	Cellular responses to stress	13	811	0.05584630216223661	0.5907947465018633	0.5907947465018633	20	289	0.021525398480560107	9606	Homo sapiens	BAG2;HSPB8;ASNS;SH3BP4;TRIB3;CHAC1;DYNLL1;ATF3		R-HSA-4568740;R-HSA-3222546;R-HSA-4568737;R-HSA-9635927;R-HSA-9635892;R-HSA-3797202;R-HSA-450292;R-HSA-450325;R-HSA-3222533;R-HSA-9640167;R-HSA-9653894;R-HSA-3797196;R-HSA-5618080;R-HSA-1791118;R-HSA-9653893;R-HSA-9635915;R-HSA-5082356;R-HSA-9635912;R-HSA-1791173;R-HSA-5252079
R-HSA-75815	Ubiquitin-dependent degradation of Cyclin D	1	54	0.00371849607492081	0.5925462604153497	0.5925462604153497	5	5	3.7241173841799495E-4	9606	Homo sapiens	CCND1		R-HSA-75825;R-HSA-75824;R-HSA-75820;R-HSA-75823;R-HSA-75822
R-HSA-8963899	Plasma lipoprotein remodeling	1	54	0.00371849607492081	0.5925462604153497	0.5925462604153497	1	30	0.0022344704305079697	9606	Homo sapiens	LIPG		R-HSA-8980228
R-HSA-3928665	EPH-ephrin mediated repulsion of cells	1	55	0.0037873571133452692	0.5992774161179663	0.5992774161179663	6	9	6.703411291523909E-4	9606	Homo sapiens	EPHA1		R-HSA-4093327;R-HSA-3928607;R-HSA-3928604;R-HSA-3928642;R-HSA-3928628;R-HSA-3928660
R-HSA-3560782	Diseases associated with glycosaminoglycan metabolism	1	55	0.0037873571133452692	0.5992774161179663	0.5992774161179663	7	29	0.0021599880828243705	9606	Homo sapiens	CSPG4		R-HSA-3636919;R-HSA-3595175;R-HSA-3560804;R-HSA-3560802;R-HSA-3595178;R-HSA-4420365;R-HSA-3595176
R-HSA-157858	Gap junction trafficking and regulation	1	56	0.0038562181517697285	0.6058978266040872	0.6058978266040872	17	24	0.0017875763444063757	9606	Homo sapiens	GJA1		R-HSA-191072;R-HSA-191654;R-HSA-190662;R-HSA-190790;R-HSA-190788;R-HSA-191656;R-HSA-190541;R-HSA-190829;R-HSA-196017;R-HSA-190519;R-HSA-191636;R-HSA-196026;R-HSA-190520;R-HSA-191737;R-HSA-190686;R-HSA-190782;R-HSA-190877
R-HSA-5620924	Intraflagellar transport	1	56	0.0038562181517697285	0.6058978266040872	0.6058978266040872	6	12	8.937881722031879E-4	9606	Homo sapiens	DYNLL1		R-HSA-5624949;R-HSA-5625424;R-HSA-5625426;R-HSA-5625421;R-HSA-5624952;R-HSA-5625416
R-HSA-450408	AUF1 (hnRNP D0) binds and destabilizes mRNA	1	56	0.0038562181517697285	0.6058978266040872	0.6058978266040872	2	4	2.9792939073439596E-4	9606	Homo sapiens	HSPB8		R-HSA-450551;R-HSA-450580
R-HSA-2453902	The canonical retinoid cycle in rods (twilight vision)	1	57	0.003925079190194188	0.6124093064565223	0.6124093064565223	1	25	0.0018620586920899747	9606	Homo sapiens	RPE65		R-HSA-2453833
R-HSA-202733	Cell surface interactions at the vascular wall	4	257	0.017697286875086076	0.6185817583468772	0.6185817583468772	14	65	0.004841352599433934	9606	Homo sapiens	SLC7A5;ANGPT1;SLC7A11;CD44		R-HSA-210977;R-HSA-210881;R-HSA-204871;R-HSA-204773;R-HSA-2870221;R-HSA-204779;R-HSA-204873;R-HSA-204813;R-HSA-204850;R-HSA-210872;R-HSA-210974;R-HSA-204798;R-HSA-375131;R-HSA-204861
R-HSA-109704	PI3K Cascade	1	58	0.003993940228618648	0.6188136406481441	0.6188136406481441	1	6	4.4689408610159393E-4	9606	Homo sapiens	TRIB3		R-HSA-109700
R-HSA-4420097	VEGFA-VEGFR2 Pathway	2	126	0.00867649084148189	0.6193021844775031	0.6193021844775031	2	79	0.00588410546700432	9606	Homo sapiens	HSPB8;TRIB3		R-HSA-198640;R-HSA-5218916
R-HSA-157118	Signaling by NOTCH	4	258	0.017766147913510534	0.621614365310639	0.621614365310639	13	154	0.011470281543274244	9606	Homo sapiens	CCND1;MYC;DTX4		R-HSA-1980125;R-HSA-1980122;R-HSA-1980123;R-HSA-1980118;R-HSA-1980112;R-HSA-373706;R-HSA-4396371;R-HSA-1980109;R-HSA-1912398;R-HSA-4395227;R-HSA-1912357;R-HSA-1912416;R-HSA-1980067
R-HSA-8953897	Cellular responses to external stimuli	13	829	0.05708580085387688	0.622574710786352	0.622574710786352	20	320	0.023834351258751676	9606	Homo sapiens	BAG2;HSPB8;ASNS;SH3BP4;TRIB3;CHAC1;DYNLL1;ATF3		R-HSA-4568740;R-HSA-3222546;R-HSA-4568737;R-HSA-9635927;R-HSA-9635892;R-HSA-3797202;R-HSA-450292;R-HSA-450325;R-HSA-3222533;R-HSA-9640167;R-HSA-9653894;R-HSA-3797196;R-HSA-5618080;R-HSA-1791118;R-HSA-9653893;R-HSA-9635915;R-HSA-5082356;R-HSA-9635912;R-HSA-1791173;R-HSA-5252079
R-HSA-3371571	HSF1-dependent transactivation	1	59	0.004062801267043107	0.625112585023029	0.625112585023029	1	8	5.958587814687919E-4	9606	Homo sapiens	HSPB8		R-HSA-5082356
R-HSA-5663202	Diseases of signal transduction by growth factor receptors and second messengers	7	453	0.031194050406280125	0.6275534351496221	0.6275534351496221	16	448	0.03336809176225235	9606	Homo sapiens	ERBB4;MYC;MET;DKK1		R-HSA-9664976;R-HSA-9664567;R-HSA-9664983;R-HSA-9664950;R-HSA-4396393;R-HSA-9664991;R-HSA-2400009;R-HSA-5339711;R-HSA-9665699;R-HSA-9665697;R-HSA-9665701;R-HSA-9665700;R-HSA-2220985;R-HSA-9665705;R-HSA-9665709;R-HSA-9664588
R-HSA-6794361	Neurexins and neuroligins	1	60	0.0041316623054675665	0.6313078667699126	0.6313078667699126	2	19	0.0014151646059883808	9606	Homo sapiens	EPB41L3		R-HSA-6797553;R-HSA-6797568
R-HSA-9639288	Amino acids regulate mTORC1	1	61	0.004200523343892026	0.6374011848878323	0.6374011848878323	1	12	8.937881722031879E-4	9606	Homo sapiens	SH3BP4		R-HSA-9640167
R-HSA-177929	Signaling by EGFR	1	61	0.004200523343892026	0.6374011848878323	0.6374011848878323	1	49	0.0036496350364963502	9606	Homo sapiens	ADAM12		R-HSA-177946
R-HSA-187577	SCF(Skp2)-mediated degradation of p27/p21	1	62	0.004269384382316485	0.6433942106443914	0.6433942106443914	2	7	5.213764337851929E-4	9606	Homo sapiens	CCND1		R-HSA-8848436;R-HSA-8848414
R-HSA-6811436	COPI-independent Golgi-to-ER retrograde traffic	1	63	0.004338245420740945	0.6492885880264504	0.6492885880264504	2	7	5.213764337851929E-4	9606	Homo sapiens	DYNLL1		R-HSA-8849350;R-HSA-8849353
R-HSA-9013406	RHOQ GTPase cycle	1	63	0.004338245420740945	0.6492885880264504	0.6492885880264504	1	5	3.7241173841799495E-4	9606	Homo sapiens	GJA1		R-HSA-9018746
R-HSA-9662361	Sensory processing of sound by outer hair cells of the cochlea	1	64	0.0044071064591654045	0.6550859341836758	0.6550859341836758	1	8	5.958587814687919E-4	9606	Homo sapiens	EPB41L3		R-HSA-9663363
R-HSA-5578775	Ion homeostasis	1	64	0.0044071064591654045	0.6550859341836758	0.6550859341836758	1	16	0.0011917175629375838	9606	Homo sapiens	SLC8A1		R-HSA-425661
R-HSA-375276	Peptide ligand-binding receptors	3	203	0.013978790800165267	0.656102896685369	0.656102896685369	5	76	0.005660658423953523	9606	Homo sapiens	EDN1;BDKRB1;F2RL2		R-HSA-389463;R-HSA-8876868;R-HSA-8877620;R-HSA-388560;R-HSA-374331
R-HSA-3371556	Cellular response to heat stress	2	135	0.009296240187302025	0.6565490145619048	0.6565490145619048	2	29	0.0021599880828243705	9606	Homo sapiens	BAG2;HSPB8		R-HSA-5082356;R-HSA-5252079
R-HSA-112399	IRS-mediated signalling	1	65	0.004475967497589863	0.6607878398647573	0.6607878398647573	1	9	6.703411291523909E-4	9606	Homo sapiens	TRIB3		R-HSA-109700
R-HSA-194138	Signaling by VEGF	2	137	0.009433962264150943	0.6644213313184296	0.6644213313184296	2	86	0.006405481900789513	9606	Homo sapiens	HSPB8;TRIB3		R-HSA-198640;R-HSA-5218916
R-HSA-72662	Activation of the mRNA upon binding of the cap-binding complex and eIFs, and subsequent binding to 43S	1	66	0.004544828536014323	0.6663958698467125	0.6663958698467125	1	6	4.4689408610159393E-4	9606	Homo sapiens	EIF4EBP1		R-HSA-72622
R-HSA-70263	Gluconeogenesis	1	66	0.004544828536014323	0.6663958698467125	0.6663958698467125	1	26	0.0019365410397735737	9606	Homo sapiens	SLC37A2		R-HSA-3257122
R-HSA-5576891	Cardiac conduction	2	138	0.009502823302575403	0.6683029380875332	0.6683029380875332	2	27	0.0020110233874571725	9606	Homo sapiens	KCNK5;SLC8A1		R-HSA-425661;R-HSA-5578910
R-HSA-977443	GABA receptor activation	1	67	0.004613689574438783	0.6719115633570936	0.6719115633570936	4	12	8.937881722031879E-4	9606	Homo sapiens	GABBR2		R-HSA-1013020;R-HSA-420688;R-HSA-1013013;R-HSA-1013012
R-HSA-156590	Glutathione conjugation	1	67	0.004613689574438783	0.6719115633570936	0.6719115633570936	1	14	0.0010427528675703858	9606	Homo sapiens	CHAC1		R-HSA-6785928
R-HSA-983189	Kinesins	1	68	0.004682550612863242	0.6773364344895015	0.6773364344895015	2	14	0.0010427528675703858	9606	Homo sapiens	KIF21A		R-HSA-983259;R-HSA-983266
R-HSA-2428928	IRS-related events triggered by IGF1R	1	69	0.004751411651287701	0.6826719726122319	0.6826719726122319	1	12	8.937881722031879E-4	9606	Homo sapiens	TRIB3		R-HSA-109700
R-HSA-450294	MAP kinase activation	1	69	0.004751411651287701	0.6826719726122319	0.6826719726122319	2	32	0.0023834351258751676	9606	Homo sapiens	ATF3		R-HSA-450292;R-HSA-450325
R-HSA-6798695	Neutrophil degranulation	7	480	0.03305329844374053	0.6865118593385835	0.6865118593385835	8	10	7.448234768359899E-4	9606	Homo sapiens	GLIPR1;FABP5;CRISPLD2;ANPEP;PLAUR;DYNLL1;CD44		R-HSA-6798743;R-HSA-6799350;R-HSA-6798739;R-HSA-6800434;R-HSA-6798751;R-HSA-6798748;R-HSA-6798747;R-HSA-6800426
R-HSA-380284	Loss of proteins required for interphase microtubule organization from the centrosome	1	71	0.00488913372813662	0.69308088608166	0.69308088608166	3	3	2.2344704305079697E-4	9606	Homo sapiens	DYNLL1		R-HSA-380294;R-HSA-380272;R-HSA-380303
R-HSA-380259	Loss of Nlp from mitotic centrosomes	1	71	0.00488913372813662	0.69308088608166	0.69308088608166	2	2	1.4896469536719798E-4	9606	Homo sapiens	DYNLL1		R-HSA-380272;R-HSA-380303
R-HSA-5362517	Signaling by Retinoic Acid	1	71	0.00488913372813662	0.69308088608166	0.69308088608166	4	21	0.0015641293013555788	9606	Homo sapiens	FABP5		R-HSA-5634100;R-HSA-5622129;R-HSA-5422942;R-HSA-5633256
R-HSA-936837	Ion transport by P-type ATPases	1	71	0.00488913372813662	0.69308088608166	0.69308088608166	1	15	0.0011172352152539848	9606	Homo sapiens	CPM		R-HSA-5251989
R-HSA-3371497	HSP90 chaperone cycle for steroid hormone receptors (SHR)	1	71	0.00488913372813662	0.69308088608166	0.69308088608166	1	15	0.0011172352152539848	9606	Homo sapiens	DYNLL1		R-HSA-5618080
R-HSA-168643	Nucleotide-binding domain, leucine rich repeat containing receptor (NLR) signaling pathways	1	71	0.00488913372813662	0.69308088608166	0.69308088608166	1	46	0.0034261879934455535	9606	Homo sapiens	TNFAIP3		R-HSA-688136
R-HSA-2428924	IGF1R signaling cascade	1	72	0.00495799476656108	0.6981571201250447	0.6981571201250447	1	17	0.0012661999106211828	9606	Homo sapiens	TRIB3		R-HSA-109700
R-HSA-74751	Insulin receptor signalling cascade	1	72	0.00495799476656108	0.6981571201250447	0.6981571201250447	1	25	0.0018620586920899747	9606	Homo sapiens	TRIB3		R-HSA-109700
R-HSA-8878166	Transcriptional regulation by RUNX2	2	147	0.010122572648395538	0.7016257246571006	0.7016257246571006	2	84	0.006256517205422315	9606	Homo sapiens	CCND1;SOX9		R-HSA-9008412;R-HSA-8985343
R-HSA-1793185	Chondroitin sulfate/dermatan sulfate metabolism	1	73	0.005026855804985539	0.7031497393241797	0.7031497393241797	21	28	0.0020855057351407717	9606	Homo sapiens	CSPG4		R-HSA-2022911;R-HSA-1971487;R-HSA-1889981;R-HSA-1793176;R-HSA-9638064;R-HSA-1971482;R-HSA-2018682;R-HSA-1971483;R-HSA-1889978;R-HSA-2065233;R-HSA-1878002;R-HSA-2022065;R-HSA-9632034;R-HSA-2022063;R-HSA-2022061;R-HSA-9632033;R-HSA-2022056;R-HSA-2022052;R-HSA-2018659;R-HSA-1971491;R-HSA-1889955
R-HSA-2404192	Signaling by Type 1 Insulin-like Growth Factor 1 Receptor (IGF1R)	1	73	0.005026855804985539	0.7031497393241797	0.7031497393241797	1	19	0.0014151646059883808	9606	Homo sapiens	TRIB3		R-HSA-109700
R-HSA-8856688	Golgi-to-ER retrograde transport	2	148	0.010191433686819996	0.705152010996866	0.705152010996866	4	18	0.0013406822583047818	9606	Homo sapiens	KIF21A;DYNLL1		R-HSA-8849350;R-HSA-6811426;R-HSA-6811423;R-HSA-8849353
R-HSA-8854518	AURKA Activation by TPX2	1	74	0.005095716843409998	0.7080601153238169	0.7080601153238169	2	2	1.4896469536719798E-4	9606	Homo sapiens	DYNLL1		R-HSA-8853405;R-HSA-8853419
R-HSA-5663220	RHO GTPases Activate Formins	2	149	0.010260294725244456	0.7086436627006046	0.7086436627006046	4	27	0.0020110233874571725	9606	Homo sapiens	DYNLL1;RHOB		R-HSA-5666070;R-HSA-5666160;R-HSA-5666129;R-HSA-5666169
R-HSA-69206	G1/S Transition	2	150	0.010329155763668916	0.7121008591617484	0.7121008591617484	4	61	0.004543423208699538	9606	Homo sapiens	CCND1;MYC		R-HSA-8848436;R-HSA-8932400;R-HSA-8848414;R-HSA-188345
R-HSA-9013026	RHOB GTPase cycle	1	75	0.005164577881834458	0.7128895973603817	0.7128895973603817	6	6	4.4689408610159393E-4	9606	Homo sapiens	RHOB		R-HSA-9013021;R-HSA-9013023;R-HSA-9013022;R-HSA-9013024;R-HSA-9690494;R-HSA-9690493
R-HSA-9662360	Sensory processing of sound by inner hair cells of the cochlea	1	76	0.005233438920258918	0.7176395126266037	0.7176395126266037	1	7	5.213764337851929E-4	9606	Homo sapiens	EPB41L3		R-HSA-9659380
R-HSA-204005	COPII-mediated vesicle transport	1	77	0.005302299958683377	0.7223111666301141	0.7223111666301141	10	16	0.0011917175629375838	9606	Homo sapiens	GRIA1		R-HSA-5694439;R-HSA-5694418;R-HSA-203973;R-HSA-5694417;R-HSA-5694446;R-HSA-5694527;R-HSA-204008;R-HSA-5694522;R-HSA-5694441;R-HSA-5694409
R-HSA-1834949	Cytosolic sensors of pathogen-associated DNA	1	77	0.005302299958683377	0.7223111666301141	0.7223111666301141	6	49	0.0036496350364963502	9606	Homo sapiens	DTX4		R-HSA-3249392;R-HSA-2396007;R-HSA-8948703;R-HSA-3249386;R-HSA-8948709;R-HSA-1606327
R-HSA-448424	Interleukin-17 signaling	1	77	0.005302299958683377	0.7223111666301141	0.7223111666301141	2	35	0.0026068821689259644	9606	Homo sapiens	ATF3		R-HSA-450292;R-HSA-450325
R-HSA-5218859	Regulated Necrosis	1	77	0.005302299958683377	0.7223111666301141	0.7223111666301141	2	57	0.004245493817965142	9606	Homo sapiens	TP63		R-HSA-9710306;R-HSA-9710323
R-HSA-5625740	RHO GTPases activate PKNs	1	80	0.005508883073956756	0.7358692982347849	0.7358692982347849	3	20	0.0014896469536719798	9606	Homo sapiens	RHOB		R-HSA-5623622;R-HSA-5623632;R-HSA-5623667
R-HSA-1660661	Sphingolipid de novo biosynthesis	1	80	0.005508883073956756	0.7358692982347849	0.7358692982347849	2	32	0.0023834351258751676	9606	Homo sapiens	SPP1		R-HSA-428701;R-HSA-428664
R-HSA-380270	Recruitment of mitotic centrosome proteins and complexes	1	81	0.0055777441123812145	0.740240540792883	0.740240540792883	3	3	2.2344704305079697E-4	9606	Homo sapiens	DYNLL1		R-HSA-380311;R-HSA-380455;R-HSA-380283
R-HSA-499943	Interconversion of nucleotide di- and triphosphates	1	81	0.0055777441123812145	0.740240540792883	0.740240540792883	1	33	0.0024579174735587664	9606	Homo sapiens	AK4		R-HSA-6788798
R-HSA-9660821	ADORA2B mediated anti-inflammatory cytokines production	2	159	0.010948905109489052	0.7416963431847643	0.7416963431847643	4	12	8.937881722031879E-4	9606	Homo sapiens	PTGER4;ADORA2B		R-HSA-9660819;R-HSA-9660824;R-HSA-9660829;R-HSA-9660828
R-HSA-380287	Centrosome maturation	1	83	0.005715466189230134	0.7487680679723663	0.7487680679723663	6	6	4.4689408610159393E-4	9606	Homo sapiens	DYNLL1		R-HSA-380311;R-HSA-380455;R-HSA-380294;R-HSA-380272;R-HSA-380303;R-HSA-380283
R-HSA-5633008	TP53 Regulates Transcription of Cell Death Genes	1	83	0.005715466189230134	0.7487680679723663	0.7487680679723663	12	68	0.005064799642484731	9606	Homo sapiens	TP63		R-HSA-3700984;R-HSA-6799815;R-HSA-6799462;R-HSA-6800836;R-HSA-6798082;R-HSA-6798081;R-HSA-6799441;R-HSA-6800001;R-HSA-6800816;R-HSA-139913;R-HSA-3700981;R-HSA-4331340
R-HSA-422475	Axon guidance	8	584	0.040214846439884315	0.7561627010688328	0.7561627010688328	46	298	0.0221957396097125	9606	Homo sapiens	COL16A1;RELN;DAB1;NOV;EPHA1;MET;SRGAP1;RHOB		R-HSA-399942;R-HSA-8855237;R-HSA-399941;R-HSA-8854466;R-HSA-399939;R-HSA-8855232;R-HSA-399951;R-HSA-419087;R-HSA-416588;R-HSA-399946;R-HSA-399947;R-HSA-399944;R-HSA-3928628;R-HSA-416725;R-HSA-376145;R-HSA-9010396;R-HSA-399952;R-HSA-8855259;R-HSA-3928602;R-HSA-400677;R-HSA-3928607;R-HSA-416546;R-HSA-3928604;R-HSA-416559;R-HSA-400682;R-HSA-3928597;R-HSA-3928660;R-HSA-419049;R-HSA-3928651;R-HSA-4093…
R-HSA-199977	ER to Golgi Anterograde Transport	2	164	0.011293210301611348	0.756991618260939	0.756991618260939	13	39	0.0029048115596603604	9606	Homo sapiens	GRIA1;DYNLL1		R-HSA-5694418;R-HSA-203973;R-HSA-5694417;R-HSA-5694527;R-HSA-6809006;R-HSA-204008;R-HSA-5694522;R-HSA-6809003;R-HSA-5694439;R-HSA-5694446;R-HSA-5694442;R-HSA-5694441;R-HSA-5694409
R-HSA-416482	G alpha (12/13) signalling events	1	85	0.0058531882660790525	0.7570167722918781	0.7570167722918781	2	15	0.0011172352152539848	9606	Homo sapiens	RHOB		R-HSA-419166;R-HSA-419049
R-HSA-3858494	Beta-catenin independent WNT signaling	2	166	0.011430932378460268	0.7628882196615453	0.7628882196615453	2	51	0.0037985997318635482	9606	Homo sapiens	MYC		R-HSA-8944362;R-HSA-4411365
R-HSA-9659379	Sensory processing of sound	1	87	0.005990910342927971	0.764995733621522	0.764995733621522	2	13	9.682705198867869E-4	9606	Homo sapiens	EPB41L3		R-HSA-9663363;R-HSA-9659380
R-HSA-5358351	Signaling by Hedgehog	2	168	0.011568654455309186	0.7686608550601445	0.7686608550601445	2	82	0.006107552510055117	9606	Homo sapiens	HHIP		R-HSA-445448;R-HSA-5635850
R-HSA-6806834	Signaling by MET	1	88	0.006059771381352431	0.7688868173379513	0.7688868173379513	45	49	0.0036496350364963502	9606	Homo sapiens	MET		R-HSA-8875591;R-HSA-8851908;R-HSA-8875523;R-HSA-8851842;R-HSA-6807008;R-HSA-8851919;R-HSA-6806957;R-HSA-8875661;R-HSA-8875659;R-HSA-8875531;R-HSA-6800298;R-HSA-8865994;R-HSA-8875540;R-HSA-8851859;R-HSA-6807027;R-HSA-8874079;R-HSA-6806974;R-HSA-8874078;R-HSA-8851933;R-HSA-8851804;R-HSA-8875482;R-HSA-8851866;R-HSA-8875431;R-HSA-8875558;R-HSA-8851877;R-HSA-8874083;R-HSA-8875490;R-HSA-8874082;R-HSA-8…
R-HSA-1638091	Heparan sulfate/heparin (HS-GAG) metabolism	1	88	0.006059771381352431	0.7688868173379513	0.7688868173379513	5	33	0.0024579174735587664	9606	Homo sapiens	CSPG4		R-HSA-1889981;R-HSA-9638064;R-HSA-1889978;R-HSA-1878002;R-HSA-1889955
R-HSA-6796648	TP53 Regulates Transcription of DNA Repair Genes	1	89	0.0061286324197768905	0.7727137373422557	0.7727137373422557	2	17	0.0012661999106211828	9606	Homo sapiens	ATF3		R-HSA-6806412;R-HSA-6806394
R-HSA-9663891	Selective autophagy	1	89	0.0061286324197768905	0.7727137373422557	0.7727137373422557	5	48	0.0035751526888127515	9606	Homo sapiens	DYNLL1		R-HSA-9646679;R-HSA-9646390;R-HSA-9646383;R-HSA-9646685;R-HSA-9646348
R-HSA-1912408	Pre-NOTCH Transcription and Translation	1	89	0.0061286324197768905	0.7727137373422557	0.7727137373422557	2	28	0.0020855057351407717	9606	Homo sapiens	CCND1		R-HSA-4395227;R-HSA-1912416
R-HSA-1257604	PIP3 activates AKT signaling	4	319	0.02196667125740256	0.7770005766725743	0.7770005766725743	3	86	0.006405481900789513	9606	Homo sapiens	ERBB4;TRIB3;MET		R-HSA-199443;R-HSA-2316434;R-HSA-198640
R-HSA-2559582	Senescence-Associated Secretory Phenotype (SASP)	1	91	0.006266354496625809	0.7801792838582835	0.7801792838582835	4	22	0.0016386116490391778	9606	Homo sapiens	ATF3		R-HSA-4568740;R-HSA-4568737;R-HSA-3797196;R-HSA-3797202
R-HSA-1168372	Downstream signaling events of B Cell Receptor (BCR)	1	91	0.006266354496625809	0.7801792838582835	0.7801792838582835	2	15	0.0011172352152539848	9606	Homo sapiens	RASGRP3		R-HSA-1168374;R-HSA-1168636
R-HSA-1266738	Developmental Biology	18	1262	0.08690263049166781	0.7810158798197018	0.7810158798197018	103	556	0.04141218531208104	9606	Homo sapiens	KRT80;COL16A1;DKK1;SOX10;RHOB;RELN;ACVR1C;DAB1;NOV;MYC;ADGRG6;SOX9;EPHA1;MET;SRGAP1		R-HSA-6806629;R-HSA-9618582;R-HSA-9618586;R-HSA-419087;R-HSA-2972967;R-HSA-9618584;R-HSA-3928628;R-HSA-8942224;R-HSA-2972977;R-HSA-9634445;R-HSA-3928602;R-HSA-6805573;R-HSA-400677;R-HSA-3928607;R-HSA-416546;R-HSA-3928604;R-HSA-9614773;R-HSA-9614778;R-HSA-416559;R-HSA-400682;R-HSA-9614271;R-HSA-3928597;R-HSA-6806613;R-HSA-3928584;R-HSA-3928591;R-HSA-416562;R-HSA-6806610;R-HSA-399934;R-HSA-419646;R…
R-HSA-453279	Mitotic G1 phase and G1/S transition	2	173	0.011912959647431482	0.782561744901459	0.782561744901459	13	99	0.0073737524206763	9606	Homo sapiens	CCND1;MYC		R-HSA-8942607;R-HSA-9018017;R-HSA-69227;R-HSA-8941895;R-HSA-8941915;R-HSA-8848436;R-HSA-8932400;R-HSA-8848414;R-HSA-8942803;R-HSA-188345;R-HSA-1226094;R-HSA-8942836;R-HSA-1226095
R-HSA-2565942	Regulation of PLK1 Activity at G2/M Transition	1	92	0.006335215535050269	0.7838199663892621	0.7838199663892621	4	12	8.937881722031879E-4	9606	Homo sapiens	DYNLL1		R-HSA-3000319;R-HSA-2574845;R-HSA-3000310;R-HSA-2574840
R-HSA-420499	Class C/3 (Metabotropic glutamate/pheromone receptors)	1	93	0.006404076573474728	0.7874005978034376	0.7874005978034376	1	7	5.213764337851929E-4	9606	Homo sapiens	GABBR2		R-HSA-420688
R-HSA-450531	Regulation of mRNA stability by proteins that bind AU-rich elements	1	93	0.006404076573474728	0.7874005978034376	0.7874005978034376	2	26	0.0019365410397735737	9606	Homo sapiens	HSPB8		R-HSA-450551;R-HSA-450580
R-HSA-141424	Amplification of signal from the kinetochores	1	94	0.006472937611899187	0.7909221645527056	0.7909221645527056	4	4	2.9792939073439596E-4	9606	Homo sapiens	DYNLL1		R-HSA-141409;R-HSA-141431;R-HSA-141422;R-HSA-141439
R-HSA-141444	Amplification of signal from unattached kinetochores via a MAD2 inhibitory signal	1	94	0.006472937611899187	0.7909221645527056	0.7909221645527056	4	4	2.9792939073439596E-4	9606	Homo sapiens	DYNLL1		R-HSA-141409;R-HSA-141431;R-HSA-141422;R-HSA-141439
R-HSA-6807505	RNA polymerase II transcribes snRNA genes	1	94	0.006472937611899187	0.7909221645527056	0.7909221645527056	5	11	8.193058245195889E-4	9606	Homo sapiens	NABP1		R-HSA-6814885;R-HSA-6814549;R-HSA-6814559;R-HSA-6814555;R-HSA-6814554
R-HSA-8876198	RAB GEFs exchange GTP for GDP on RABs	1	94	0.006472937611899187	0.7909221645527056	0.7909221645527056	1	21	0.0015641293013555788	9606	Homo sapiens	DENND5B		R-HSA-8877813
R-HSA-975871	MyD88 cascade initiated on plasma membrane	1	94	0.006472937611899187	0.7909221645527056	0.7909221645527056	2	58	0.004319976165648741	9606	Homo sapiens	ATF3		R-HSA-450292;R-HSA-450325
R-HSA-168176	Toll Like Receptor 5 (TLR5) Cascade	1	94	0.006472937611899187	0.7909221645527056	0.7909221645527056	2	59	0.004394458513332341	9606	Homo sapiens	ATF3		R-HSA-450292;R-HSA-450325
R-HSA-168142	Toll Like Receptor 10 (TLR10) Cascade	1	94	0.006472937611899187	0.7909221645527056	0.7909221645527056	2	59	0.004394458513332341	9606	Homo sapiens	ATF3		R-HSA-450292;R-HSA-450325
R-HSA-69242	S Phase	2	180	0.012394986916402699	0.8007934946647164	0.8007934946647164	8	54	0.004022046774914345	9606	Homo sapiens	CCND1;MYC		R-HSA-75825;R-HSA-75824;R-HSA-8848436;R-HSA-8848414;R-HSA-188345;R-HSA-75820;R-HSA-75823;R-HSA-75822
R-HSA-380320	Recruitment of NuMA to mitotic centrosomes	1	97	0.006679520727172566	0.8011421008389514	0.8011421008389514	2	2	1.4896469536719798E-4	9606	Homo sapiens	DYNLL1		R-HSA-380316;R-HSA-380508
R-HSA-74752	Signaling by Insulin receptor	1	97	0.006679520727172566	0.8011421008389514	0.8011421008389514	1	34	0.0025323998212423656	9606	Homo sapiens	TRIB3		R-HSA-109700
R-HSA-388841	Costimulation by the CD28 family	1	97	0.006679520727172566	0.8011421008389514	0.8011421008389514	1	35	0.0026068821689259644	9606	Homo sapiens	TRIB3		R-HSA-198640
R-HSA-1630316	Glycosaminoglycan metabolism	2	182	0.012532708993251618	0.8057486638651835	0.8057486638651835	24	88	0.006554446596156711	9606	Homo sapiens	CSPG4;CD44		R-HSA-2022911;R-HSA-1971487;R-HSA-1889981;R-HSA-1793176;R-HSA-9638064;R-HSA-1971482;R-HSA-2018682;R-HSA-1971483;R-HSA-1889978;R-HSA-2065233;R-HSA-1878002;R-HSA-2022065;R-HSA-9632034;R-HSA-2022063;R-HSA-2022061;R-HSA-9632033;R-HSA-2160915;R-HSA-2160884;R-HSA-2022056;R-HSA-2022052;R-HSA-2160892;R-HSA-2018659;R-HSA-1971491;R-HSA-1889955
R-HSA-5620912	Anchoring of the basal body to the plasma membrane	1	99	0.006817242804021485	0.8076774391123414	0.8076774391123414	8	9	6.703411291523909E-4	9606	Homo sapiens	DYNLL1		R-HSA-5626228;R-HSA-5626227;R-HSA-5626220;R-HSA-5626223;R-HSA-5626681;R-HSA-5617816;R-HSA-5626699;R-HSA-5638009
R-HSA-373080	Class B/2 (Secretin family receptors)	1	99	0.006817242804021485	0.8076774391123414	0.8076774391123414	1	20	0.0014896469536719798	9606	Homo sapiens	WNT2B		R-HSA-201708
R-HSA-168928	DDX58/IFIH1-mediated induction of interferon-alpha/beta	1	99	0.006817242804021485	0.8076774391123414	0.8076774391123414	1	53	0.003947564427230746	9606	Homo sapiens	TNFAIP3		R-HSA-937337
R-HSA-8878171	Transcriptional regulation by RUNX1	3	261	0.017972731028783915	0.8091556284822697	0.8091556284822697	7	132	0.009831669894235066	9606	Homo sapiens	CCND1;THBS1		R-HSA-8937016;R-HSA-8936989;R-HSA-8937022;R-HSA-8938867;R-HSA-8936995;R-HSA-8936979;R-HSA-8865320
R-HSA-212436	Generic Transcription Pathway	22	1555	0.10707891475003443	0.8138667078166582	0.8138667078166582	54	824	0.06137345449128557	9606	Homo sapiens	BDNF;PLK2;SERPINE1;ATP1B4;THBS1;CTGF;CCND1;MYC;SPP1;SOX9;MET;TP63;ATF3		R-HSA-6799462;R-HSA-6801637;R-HSA-8865280;R-HSA-8951695;R-HSA-139913;R-HSA-8952069;R-HSA-4331340;R-HSA-6801641;R-HSA-9008412;R-HSA-8936989;R-HSA-1989766;R-HSA-8951442;R-HSA-8951443;R-HSA-8936979;R-HSA-6806394;R-HSA-4411357;R-HSA-6799815;R-HSA-6800836;R-HSA-9006122;R-HSA-4411367;R-HSA-8936995;R-HSA-8865320;R-HSA-8937016;R-HSA-8986940;R-HSA-6799441;R-HSA-8937022;R-HSA-8986943;R-HSA-3700984;R-HSA-88…
R-HSA-2682334	EPH-Ephrin signaling	1	101	0.006954964880870404	0.8139988596041657	0.8139988596041657	14	56	0.004171011470281543	9606	Homo sapiens	EPHA1		R-HSA-3928602;R-HSA-3928607;R-HSA-3928604;R-HSA-3928597;R-HSA-3928628;R-HSA-3928660;R-HSA-3928651;R-HSA-4093327;R-HSA-3928584;R-HSA-3928648;R-HSA-3928591;R-HSA-3928642;R-HSA-3928578;R-HSA-3928646
R-HSA-975138	TRAF6 mediated induction of NFkB and MAP kinases upon TLR7/8 or 9 activation	1	101	0.006954964880870404	0.8139988596041657	0.8139988596041657	2	48	0.0035751526888127515	9606	Homo sapiens	ATF3		R-HSA-450292;R-HSA-450325
R-HSA-373076	Class A/1 (Rhodopsin-like receptors)	5	412	0.02837074783087729	0.8156229640644004	0.8156229640644004	7	158	0.01176821093400864	9606	Homo sapiens	PTGER4;EDN1;ADORA2B;BDKRB1;F2RL2		R-HSA-391940;R-HSA-389463;R-HSA-8876868;R-HSA-8877620;R-HSA-388560;R-HSA-418925;R-HSA-374331
R-HSA-168164	Toll Like Receptor 3 (TLR3) Cascade	1	102	0.007023825919294863	0.8170815389377976	0.8170815389377976	2	61	0.004543423208699538	9606	Homo sapiens	ATF3		R-HSA-450292;R-HSA-450325
R-HSA-975155	MyD88 dependent cascade initiated on endosome	1	102	0.007023825919294863	0.8170815389377976	0.8170815389377976	2	63	0.0046923879040667365	9606	Homo sapiens	ATF3		R-HSA-450292;R-HSA-450325
R-HSA-168181	Toll Like Receptor 7/8 (TLR7/8) Cascade	1	103	0.007092686957719322	0.8201133361508713	0.8201133361508713	2	66	0.004915834947117533	9606	Homo sapiens	ATF3		R-HSA-450292;R-HSA-450325
R-HSA-425407	SLC-mediated transmembrane transport	5	415	0.028577330946150666	0.8204521761033521	0.8204521761033521	8	191	0.014226128407567406	9606	Homo sapiens	SLC7A5;SLC38A1;SLC1A4;SLC7A11;SLC8A1		R-HSA-352119;R-HSA-378513;R-HSA-352371;R-HSA-352354;R-HSA-352364;R-HSA-425661;R-HSA-352232;R-HSA-352347
R-HSA-168138	Toll Like Receptor 9 (TLR9) Cascade	1	106	0.0072992700729927005	0.8289117309163001	0.8289117309163001	2	68	0.005064799642484731	9606	Homo sapiens	ATF3		R-HSA-450292;R-HSA-450325
R-HSA-109581	Apoptosis	2	192	0.013221319377496212	0.8289187404731717	0.8289187404731717	3	141	0.010502011023387457	9606	Homo sapiens	DYNLL1;TP63		R-HSA-139913;R-HSA-139918;R-HSA-4331340
R-HSA-6811434	COPI-dependent Golgi-to-ER retrograde traffic	1	107	0.00736813111141716	0.83174822792377	0.83174822792377	2	11	8.193058245195889E-4	9606	Homo sapiens	KIF21A		R-HSA-6811426;R-HSA-6811423
R-HSA-6807878	COPI-mediated anterograde transport	1	107	0.00736813111141716	0.83174822792377	0.83174822792377	2	12	8.937881722031879E-4	9606	Homo sapiens	DYNLL1		R-HSA-6809006;R-HSA-6809003
R-HSA-1296071	Potassium Channels	1	107	0.00736813111141716	0.83174822792377	0.83174822792377	3	19	0.0014151646059883808	9606	Homo sapiens	GABBR2		R-HSA-1013020;R-HSA-1013013;R-HSA-1013012
R-HSA-937061	TRIF(TICAM1)-mediated TLR4 signaling	1	107	0.00736813111141716	0.83174822792377	0.83174822792377	2	58	0.004319976165648741	9606	Homo sapiens	ATF3		R-HSA-450292;R-HSA-450325
R-HSA-166166	MyD88-independent TLR4 cascade	1	107	0.00736813111141716	0.83174822792377	0.83174822792377	2	60	0.004468940861015939	9606	Homo sapiens	ATF3		R-HSA-450292;R-HSA-450325
R-HSA-983231	Factors involved in megakaryocyte development and platelet production	2	194	0.013359041454345131	0.8332443655772963	0.8332443655772963	5	43	0.0032027409503947563	9606	Homo sapiens	MAFF;KIF21A		R-HSA-1008220;R-HSA-983259;R-HSA-1008200;R-HSA-983266;R-HSA-1008240
R-HSA-69618	Mitotic Spindle Checkpoint	1	111	0.007643575265114998	0.8426335066636709	0.8426335066636709	4	7	5.213764337851929E-4	9606	Homo sapiens	DYNLL1		R-HSA-141409;R-HSA-141431;R-HSA-141422;R-HSA-141439
R-HSA-3371453	Regulation of HSF1-mediated heat shock response	1	113	0.007781297341963917	0.8478101973315163	0.8478101973315163	1	14	0.0010427528675703858	9606	Homo sapiens	BAG2		R-HSA-5252079
R-HSA-1912422	Pre-NOTCH Expression and Processing	1	113	0.007781297341963917	0.8478101973315163	0.8478101973315163	2	38	0.0028303292119767616	9606	Homo sapiens	CCND1		R-HSA-4395227;R-HSA-1912416
R-HSA-416476	G alpha (q) signalling events	3	283	0.019487673874122022	0.8500102843962514	0.8500102843962514	3	35	0.0026068821689259644	9606	Homo sapiens	EDN1;BDKRB1;F2RL2		R-HSA-749448;R-HSA-749452;R-HSA-379048
R-HSA-2559580	Oxidative Stress Induced Senescence	1	114	0.007850158380388376	0.8503345895451139	0.8503345895451139	4	40	0.0029792939073439596	9606	Homo sapiens	ATF3		R-HSA-450292;R-HSA-450325;R-HSA-3222546;R-HSA-3222533
R-HSA-5689880	Ub-specific processing proteases	2	206	0.014185373915438644	0.8571904160686794	0.8571904160686794	3	40	0.0029792939073439596	9606	Homo sapiens	MYC;EMP1		R-HSA-6782820;R-HSA-5696914;R-HSA-5696600
R-HSA-983712	Ion channel transport	2	206	0.014185373915438644	0.8571904160686794	0.8571904160686794	2	44	0.0032772232980783555	9606	Homo sapiens	CPM;ANO4		R-HSA-5251989;R-HSA-2684901
R-HSA-5688426	Deubiquitination	3	288	0.01983197906624432	0.8581649952902427	0.8581649952902427	9	77	0.005735140771637122	9606	Homo sapiens	MYC;EMP1;TNFAIP3		R-HSA-5690870;R-HSA-688136;R-HSA-6782820;R-HSA-5696914;R-HSA-8869506;R-HSA-5690845;R-HSA-5690827;R-HSA-5690856;R-HSA-5696600
R-HSA-9006925	Intracellular signaling by second messengers	4	366	0.025203140063352156	0.8586297380960554	0.8586297380960554	3	114	0.008490987635930284	9606	Homo sapiens	ERBB4;TRIB3;MET		R-HSA-199443;R-HSA-2316434;R-HSA-198640
R-HSA-166058	MyD88:MAL(TIRAP) cascade initiated on plasma membrane	1	118	0.008125602534086214	0.8600219474712175	0.8600219474712175	2	64	0.004766870251750335	9606	Homo sapiens	ATF3		R-HSA-450292;R-HSA-450325
R-HSA-168188	Toll Like Receptor TLR6:TLR2 Cascade	1	118	0.008125602534086214	0.8600219474712175	0.8600219474712175	2	66	0.004915834947117533	9606	Homo sapiens	ATF3		R-HSA-450292;R-HSA-450325
R-HSA-2672351	Stimuli-sensing channels	1	119	0.008194463572510673	0.862344581056304	0.862344581056304	1	28	0.0020855057351407717	9606	Homo sapiens	ANO4		R-HSA-2684901
R-HSA-9648025	EML4 and NUDC in mitotic spindle formation	1	121	0.008332185649359593	0.8668753344227084	0.8668753344227084	1	5	3.7241173841799495E-4	9606	Homo sapiens	DYNLL1		R-HSA-9648114
R-HSA-168179	Toll Like Receptor TLR1:TLR2 Cascade	1	121	0.008332185649359593	0.8668753344227084	0.8668753344227084	2	66	0.004915834947117533	9606	Homo sapiens	ATF3		R-HSA-450292;R-HSA-450325
R-HSA-181438	Toll Like Receptor 2 (TLR2) Cascade	1	121	0.008332185649359593	0.8668753344227084	0.8668753344227084	2	68	0.005064799642484731	9606	Homo sapiens	ATF3		R-HSA-450292;R-HSA-450325
R-HSA-397014	Muscle contraction	2	213	0.01466740118440986	0.8696714167529419	0.8696714167529419	2	42	0.0031282586027111575	9606	Homo sapiens	KCNK5;SLC8A1		R-HSA-425661;R-HSA-5578910
R-HSA-73857	RNA Polymerase II Transcription	23	1694	0.1166505990910343	0.8718151615028116	0.8718151615028116	59	885	0.06591687769998511	9606	Homo sapiens	BDNF;PLK2;SERPINE1;ATP1B4;THBS1;CTGF;CCND1;MYC;SPP1;NABP1;SOX9;MET;TP63;ATF3		R-HSA-6799462;R-HSA-6801637;R-HSA-8865280;R-HSA-8951695;R-HSA-139913;R-HSA-8952069;R-HSA-4331340;R-HSA-6801641;R-HSA-9008412;R-HSA-8936989;R-HSA-1989766;R-HSA-8951442;R-HSA-8951443;R-HSA-8936979;R-HSA-6806394;R-HSA-4411357;R-HSA-6799815;R-HSA-6800836;R-HSA-9006122;R-HSA-4411367;R-HSA-8936995;R-HSA-8865320;R-HSA-8937016;R-HSA-6814549;R-HSA-8986940;R-HSA-6799441;R-HSA-8937022;R-HSA-8986943;R-HSA-68…
R-HSA-9662851	Anti-inflammatory response favouring Leishmania parasite infection	3	297	0.020451728412064454	0.8718726086038292	0.8718726086038292	5	40	0.0029792939073439596	9606	Homo sapiens	PTGER4;ADORA2B;PLK2		R-HSA-9660819;R-HSA-9662823;R-HSA-9660824;R-HSA-9660829;R-HSA-9660828
R-HSA-9664433	Leishmania parasite growth and survival	3	297	0.020451728412064454	0.8718726086038292	0.8718726086038292	5	40	0.0029792939073439596	9606	Homo sapiens	PTGER4;ADORA2B;PLK2		R-HSA-9660819;R-HSA-9662823;R-HSA-9660824;R-HSA-9660829;R-HSA-9660828
R-HSA-9012999	RHO GTPase cycle	5	452	0.031125189367855667	0.872028778113861	0.872028778113861	14	89	0.00662892894384031	9606	Homo sapiens	GJA1;NOV;RHOJ;SRGAP1;RHOB		R-HSA-9013161;R-HSA-9013024;R-HSA-9017507;R-HSA-8981637;R-HSA-9690494;R-HSA-9690493;R-HSA-9013144;R-HSA-9018746;R-HSA-9013021;R-HSA-9013023;R-HSA-9013022;R-HSA-9017488;R-HSA-9017491;R-HSA-9696271
R-HSA-2871796	FCERI mediated MAPK activation	1	124	0.00853876876463297	0.8733945006633625	0.8733945006633625	2	20	0.0014896469536719798	9606	Homo sapiens	ATF3		R-HSA-450292;R-HSA-450325
R-HSA-500792	GPCR ligand binding	7	602	0.041454345131524586	0.8745576549794728	0.8745576549794728	9	185	0.013779234321465812	9606	Homo sapiens	PTGER4;GABBR2;EDN1;WNT2B;ADORA2B;BDKRB1;F2RL2		R-HSA-391940;R-HSA-389463;R-HSA-8876868;R-HSA-8877620;R-HSA-388560;R-HSA-420688;R-HSA-418925;R-HSA-374331;R-HSA-201708
R-HSA-5628897	TP53 Regulates Metabolic Genes	1	126	0.00867649084148189	0.8775629830601491	0.8775629830601491	2	34	0.0025323998212423656	9606	Homo sapiens	TP63		R-HSA-5632386;R-HSA-5632393
R-HSA-6811442	Intra-Golgi and retrograde Golgi-to-ER traffic	2	218	0.015011706376532158	0.8779663584597838	0.8779663584597838	4	48	0.0035751526888127515	9606	Homo sapiens	KIF21A;DYNLL1		R-HSA-8849350;R-HSA-6811426;R-HSA-6811423;R-HSA-8849353
R-HSA-948021	Transport to the Golgi and subsequent modification	2	219	0.015080567414956617	0.879566013467582	0.879566013467582	13	60	0.004468940861015939	9606	Homo sapiens	GRIA1;DYNLL1		R-HSA-5694418;R-HSA-203973;R-HSA-5694417;R-HSA-5694527;R-HSA-6809006;R-HSA-204008;R-HSA-5694522;R-HSA-6809003;R-HSA-5694439;R-HSA-5694446;R-HSA-5694442;R-HSA-5694441;R-HSA-5694409
R-HSA-9007101	Rab regulation of trafficking	1	129	0.008883073956755267	0.8835608018237961	0.8835608018237961	1	35	0.0026068821689259644	9606	Homo sapiens	DENND5B		R-HSA-8877813
R-HSA-1483206	Glycerophospholipid biosynthesis	2	222	0.015287150530229996	0.8842499245347135	0.8842499245347135	2	133	0.009906152241918665	9606	Homo sapiens	ACHE;MFSD2A		R-HSA-372519;R-HSA-8865637
R-HSA-72737	Cap-dependent Translation Initiation	1	130	0.008951934995179727	0.8854943232560869	0.8854943232560869	1	18	0.0013406822583047818	9606	Homo sapiens	EIF4EBP1		R-HSA-72622
R-HSA-72613	Eukaryotic Translation Initiation	1	130	0.008951934995179727	0.8854943232560869	0.8854943232560869	1	21	0.0015641293013555788	9606	Homo sapiens	EIF4EBP1		R-HSA-72622
R-HSA-2500257	Resolution of Sister Chromatid Cohesion	1	134	0.009227379148877566	0.8929138732122577	0.8929138732122577	4	8	5.958587814687919E-4	9606	Homo sapiens	DYNLL1		R-HSA-2484822;R-HSA-1638803;R-HSA-2468287;R-HSA-1638821
R-HSA-6809371	Formation of the cornified envelope	1	138	0.009502823302575403	0.8998545288076101	0.8998545288076101	8	27	0.0020110233874571725	9606	Homo sapiens	KRT80		R-HSA-6810357;R-HSA-6811539;R-HSA-6814387;R-HSA-8942224;R-HSA-6814734;R-HSA-6814764;R-HSA-6814298;R-HSA-6810937
R-HSA-376176	Signaling by ROBO receptors	2	235	0.01618234402974797	0.9026666892466465	0.9026666892466465	3	60	0.004468940861015939	9606	Homo sapiens	COL16A1;SRGAP1		R-HSA-428533;R-HSA-376145;R-HSA-9010396
R-HSA-70326	Glucose metabolism	1	140	0.009640545379424322	0.903154971551821	0.903154971551821	1	50	0.0037241173841799495	9606	Homo sapiens	SLC37A2		R-HSA-3257122
R-HSA-5357801	Programmed Cell Death	2	238	0.016388927145021347	0.9065112285174939	0.9065112285174939	5	197	0.014673022493669	9606	Homo sapiens	DYNLL1;TP63		R-HSA-9710306;R-HSA-9710323;R-HSA-139913;R-HSA-139918;R-HSA-4331340
R-HSA-5668914	Diseases of metabolism	4	408	0.028095303677179453	0.9086423266998217	0.9086423266998217	8	191	0.014226128407567406	9606	Homo sapiens	SBSPON;CSPG4;THBS2;THBS1		R-HSA-3636919;R-HSA-3595175;R-HSA-3560804;R-HSA-3560802;R-HSA-6785565;R-HSA-3595178;R-HSA-4420365;R-HSA-3595176
R-HSA-449147	Signaling by Interleukins	7	643	0.04427764770692742	0.9117728580439964	0.9117728580439964	18	493	0.0367197974080143	9606	Homo sapiens	IL15RA;TG;CCND1;MYC;ATF3		R-HSA-6785895;R-HSA-8983371;R-HSA-8983307;R-HSA-8983309;R-HSA-8983374;R-HSA-8983425;R-HSA-8983424;R-HSA-8983299;R-HSA-8983394;R-HSA-9009700;R-HSA-8983300;R-HSA-8983335;R-HSA-8983384;R-HSA-450292;R-HSA-6790036;R-HSA-450325;R-HSA-8983378;R-HSA-449115
R-HSA-2132295	MHC class II antigen presentation	1	148	0.010191433686819996	0.9153082411987749	0.9153082411987749	1	26	0.0019365410397735737	9606	Homo sapiens	DYNLL1		R-HSA-2213248
R-HSA-1632852	Macroautophagy	1	150	0.010329155763668916	0.9181012934538089	0.9181012934538089	9	87	0.006479964248473112	9606	Homo sapiens	DYNLL1		R-HSA-1632857;R-HSA-1632843;R-HSA-9646679;R-HSA-9646390;R-HSA-9646383;R-HSA-5678315;R-HSA-9646685;R-HSA-9646348;R-HSA-5678313
R-HSA-166016	Toll Like Receptor 4 (TLR4) Cascade	1	151	0.010398016802093376	0.9194632262174911	0.9194632262174911	2	95	0.007075823029941904	9606	Homo sapiens	ATF3		R-HSA-450292;R-HSA-450325
R-HSA-877300	Interferon gamma signaling	2	250	0.01721525960611486	0.92051683065193	0.92051683065193	2	16	0.0011917175629375838	9606	Homo sapiens	CD44		R-HSA-1031716;R-HSA-1031713
R-HSA-8980692	RHOA GTPase cycle	1	154	0.010604599917366755	0.9234151716347022	0.9234151716347022	1	6	4.4689408610159393E-4	9606	Homo sapiens	SRGAP1		R-HSA-8981637
R-HSA-3247509	Chromatin modifying enzymes	2	256	0.017628425836661618	0.926758218127319	0.926758218127319	7	85	0.006330999553105914	9606	Homo sapiens	CCND1;ART3		R-HSA-3215426;R-HSA-8879123;R-HSA-5216234;R-HSA-5205799;R-HSA-3215385;R-HSA-5205861;R-HSA-5661117
R-HSA-4839726	Chromatin organization	2	256	0.017628425836661618	0.926758218127319	0.926758218127319	7	85	0.006330999553105914	9606	Homo sapiens	CCND1;ART3		R-HSA-3215426;R-HSA-8879123;R-HSA-5216234;R-HSA-5205799;R-HSA-3215385;R-HSA-5205861;R-HSA-5661117
R-HSA-73887	Death Receptor Signalling	1	158	0.010880044071064592	0.9283856042458888	0.9283856042458888	6	93	0.006926858334574706	9606	Homo sapiens	TNFAIP3		R-HSA-140978;R-HSA-5357776;R-HSA-5693108;R-HSA-5357845;R-HSA-5357860;R-HSA-5693055
R-HSA-428157	Sphingolipid metabolism	1	158	0.010880044071064592	0.9283856042458888	0.9283856042458888	2	64	0.004766870251750335	9606	Homo sapiens	SPP1		R-HSA-428701;R-HSA-428664
R-HSA-9013148	CDC42 GTPase cycle	1	163	0.011224349263186889	0.934149223087149	0.934149223087149	1	6	4.4689408610159393E-4	9606	Homo sapiens	SRGAP1		R-HSA-9013161
R-HSA-9612973	Autophagy	1	166	0.011430932378460268	0.9373831588510615	0.9373831588510615	9	108	0.00804409354982869	9606	Homo sapiens	DYNLL1		R-HSA-1632857;R-HSA-1632843;R-HSA-9646679;R-HSA-9646390;R-HSA-9646383;R-HSA-5678315;R-HSA-9646685;R-HSA-9646348;R-HSA-5678313
R-HSA-2187338	Visual phototransduction	1	169	0.011637515493733645	0.9404589024586459	0.9404589024586459	1	92	0.006852375986891107	9606	Homo sapiens	RPE65		R-HSA-2453833
R-HSA-71387	Metabolism of carbohydrates	4	456	0.031400633521553506	0.9461059175725329	0.9461059175725329	26	243	0.018099210487114555	9606	Homo sapiens	SLC37A2;B3GALT1;CSPG4;CD44		R-HSA-1971487;R-HSA-1793176;R-HSA-1971482;R-HSA-1971483;R-HSA-9603989;R-HSA-2065233;R-HSA-3257122;R-HSA-2160884;R-HSA-2160892;R-HSA-2022911;R-HSA-1889981;R-HSA-9638064;R-HSA-2018682;R-HSA-1889978;R-HSA-1878002;R-HSA-2022065;R-HSA-9632034;R-HSA-2022063;R-HSA-2022061;R-HSA-9632033;R-HSA-2160915;R-HSA-2022056;R-HSA-2022052;R-HSA-2018659;R-HSA-1971491;R-HSA-1889955
R-HSA-5633007	Regulation of TP53 Activity	1	178	0.012257264839553781	0.9488122033440296	0.9488122033440296	2	98	0.0072992700729927005	9606	Homo sapiens	TP63		R-HSA-6799761;R-HSA-6799777
R-HSA-388396	GPCR downstream signalling	8	781	0.053780471009502825	0.9494600588511415	0.9494600588511415	12	168	0.01251303441084463	9606	Homo sapiens	PTGER4;GABBR2;EDN1;ADORA2B;PDE2A;BDKRB1;F2RL2;RHOB		R-HSA-379044;R-HSA-749448;R-HSA-749454;R-HSA-749452;R-HSA-419166;R-HSA-749456;R-HSA-380073;R-HSA-744887;R-HSA-379048;R-HSA-744886;R-HSA-418553;R-HSA-419049
R-HSA-74160	Gene expression (Transcription)	23	1855	0.12773722627737227	0.9497868736290771	0.9497868736290771	59	1000	0.07448234768359899	9606	Homo sapiens	BDNF;PLK2;SERPINE1;ATP1B4;THBS1;CTGF;CCND1;MYC;SPP1;NABP1;SOX9;MET;TP63;ATF3		R-HSA-6799462;R-HSA-6801637;R-HSA-8865280;R-HSA-8951695;R-HSA-139913;R-HSA-8952069;R-HSA-4331340;R-HSA-6801641;R-HSA-9008412;R-HSA-8936989;R-HSA-1989766;R-HSA-8951442;R-HSA-8951443;R-HSA-8936979;R-HSA-6806394;R-HSA-4411357;R-HSA-6799815;R-HSA-6800836;R-HSA-9006122;R-HSA-4411367;R-HSA-8936995;R-HSA-8865320;R-HSA-8937016;R-HSA-6814549;R-HSA-8986940;R-HSA-6799441;R-HSA-8937022;R-HSA-8986943;R-HSA-68…
R-HSA-372790	Signaling by GPCR	9	860	0.05922049304503512	0.9507814327299352	0.9507814327299352	21	353	0.026292268732310442	9606	Homo sapiens	PTGER4;GABBR2;EDN1;WNT2B;ADORA2B;PDE2A;BDKRB1;F2RL2;RHOB		R-HSA-391940;R-HSA-379044;R-HSA-749448;R-HSA-8876868;R-HSA-749454;R-HSA-749452;R-HSA-418925;R-HSA-380073;R-HSA-379048;R-HSA-201708;R-HSA-419049;R-HSA-389463;R-HSA-8877620;R-HSA-388560;R-HSA-420688;R-HSA-419166;R-HSA-749456;R-HSA-744887;R-HSA-744886;R-HSA-374331;R-HSA-418553
R-HSA-9010553	Regulation of expression of SLITs and ROBOs	1	183	0.012601570031676078	0.9529373702880322	0.9529373702880322	1	20	0.0014896469536719798	9606	Homo sapiens	COL16A1		R-HSA-9010396
R-HSA-168898	Toll-like Receptor Cascades	1	188	0.012945875223798375	0.9567313626096746	0.9567313626096746	2	185	0.013779234321465812	9606	Homo sapiens	ATF3		R-HSA-450292;R-HSA-450325
R-HSA-983705	Signaling by the B Cell Receptor (BCR)	1	189	0.013014736262222834	0.9574527890665572	0.9574527890665572	2	44	0.0032772232980783555	9606	Homo sapiens	RASGRP3		R-HSA-1168374;R-HSA-1168636
R-HSA-9013149	RAC1 GTPase cycle	1	191	0.013152458339071754	0.9588599018741422	0.9588599018741422	1	6	4.4689408610159393E-4	9606	Homo sapiens	SRGAP1		R-HSA-9013144
R-HSA-2467813	Separation of Sister Chromatids	1	195	0.013427902492769591	0.9615366009266157	0.9615366009266157	2	8	5.958587814687919E-4	9606	Homo sapiens	DYNLL1		R-HSA-2467809;R-HSA-2467811
R-HSA-3700989	Transcriptional Regulation by TP53	4	487	0.03353532571271175	0.9622161044686954	0.9622161044686954	22	259	0.01929092805005214	9606	Homo sapiens	PLK2;TP63;ATF3		R-HSA-3700984;R-HSA-6799815;R-HSA-6799462;R-HSA-6801637;R-HSA-6800836;R-HSA-6798082;R-HSA-6801666;R-HSA-6798081;R-HSA-6799777;R-HSA-6800001;R-HSA-139913;R-HSA-6806412;R-HSA-6801675;R-HSA-3700981;R-HSA-4331340;R-HSA-6801641;R-HSA-6799761;R-HSA-6799441;R-HSA-6800816;R-HSA-5632386;R-HSA-5632393;R-HSA-6806394
R-HSA-2559583	Cellular Senescence	1	200	0.013772207684891888	0.9646398491098692	0.9646398491098692	8	90	0.006703411291523909	9606	Homo sapiens	ATF3		R-HSA-4568740;R-HSA-450292;R-HSA-450325;R-HSA-3222546;R-HSA-4568737;R-HSA-3222533;R-HSA-3797196;R-HSA-3797202
R-HSA-71291	Metabolism of amino acids and derivatives	6	661	0.04551714639856769	0.9648716433793658	0.9648716433793658	6	285	0.02122746908982571	9606	Homo sapiens	SLC7A5;PSAT1;ASNS;DIO3;PHGDH		R-HSA-350869;R-HSA-70599;R-HSA-977348;R-HSA-977333;R-HSA-352232;R-HSA-209772
R-HSA-9658195	Leishmania infection	3	406	0.027957581600330534	0.965698142279303	0.965698142279303	5	95	0.007075823029941904	9606	Homo sapiens	PTGER4;ADORA2B;PLK2		R-HSA-9660819;R-HSA-9662823;R-HSA-9660824;R-HSA-9660829;R-HSA-9660828
R-HSA-1483257	Phospholipid metabolism	2	315	0.021691227103704722	0.9678610326635626	0.9678610326635626	2	218	0.01623715179502458	9606	Homo sapiens	ACHE;MFSD2A		R-HSA-372519;R-HSA-8865637
R-HSA-5617833	Cilium Assembly	1	208	0.014323095992287564	0.9690946340754193	0.9690946340754193	14	50	0.0037241173841799495	9606	Homo sapiens	DYNLL1		R-HSA-5624949;R-HSA-5626228;R-HSA-5625424;R-HSA-5626227;R-HSA-5625426;R-HSA-5626681;R-HSA-5617816;R-HSA-5624952;R-HSA-5638009;R-HSA-5625421;R-HSA-5626220;R-HSA-5626223;R-HSA-5625416;R-HSA-5626699
R-HSA-68877	Mitotic Prometaphase	1	211	0.014529679107560941	0.9706170510233888	0.9706170510233888	8	20	0.0014896469536719798	9606	Homo sapiens	DYNLL1		R-HSA-9648114;R-HSA-2484822;R-HSA-375302;R-HSA-380316;R-HSA-380508;R-HSA-1638803;R-HSA-2468287;R-HSA-1638821
R-HSA-69275	G2/M Transition	1	212	0.014598540145985401	0.9711077394543248	0.9711077394543248	12	78	0.005809623119320721	9606	Homo sapiens	DYNLL1		R-HSA-380311;R-HSA-380455;R-HSA-3000319;R-HSA-380294;R-HSA-380272;R-HSA-380303;R-HSA-8853405;R-HSA-2574845;R-HSA-3000310;R-HSA-8853419;R-HSA-380283;R-HSA-2574840
R-HSA-453274	Mitotic G2-G2/M phases	1	214	0.01473626222283432	0.9720647686469127	0.9720647686469127	12	80	0.005958587814687919	9606	Homo sapiens	DYNLL1		R-HSA-380311;R-HSA-380455;R-HSA-3000319;R-HSA-380294;R-HSA-380272;R-HSA-380303;R-HSA-8853405;R-HSA-2574845;R-HSA-3000310;R-HSA-8853419;R-HSA-380283;R-HSA-2574840
R-HSA-195258	RHO GTPase Effectors	2	326	0.022448698526373777	0.9725313287088954	0.9725313287088954	18	113	0.008416505288246685	9606	Homo sapiens	DYNLL1;RHOB		R-HSA-5666070;R-HSA-5623632;R-HSA-5666160;R-HSA-5623667;R-HSA-5666129;R-HSA-419087;R-HSA-8981443;R-HSA-5667037;R-HSA-419083;R-HSA-5666169;R-HSA-419049;R-HSA-5671993;R-HSA-5623622;R-HSA-5671970;R-HSA-5666178;R-HSA-5625901;R-HSA-5671919;R-HSA-419197
R-HSA-9609690	HCMV Early Events	1	215	0.01480512326125878	0.9725313775262081	0.9725313775262081	2	12	8.937881722031879E-4	9606	Homo sapiens	DYNLL1		R-HSA-9614343;R-HSA-9614367
R-HSA-1280215	Cytokine Signaling in Immune system	11	1092	0.07519625395950971	0.9756758523468886	0.9756758523468886	27	708	0.05273350215998808	9606	Homo sapiens	TNFSF18;IL15RA;TG;CCND1;TNFRSF12A;MYC;CD44;ATF3		R-HSA-6785895;R-HSA-8983371;R-HSA-8983307;R-HSA-8983309;R-HSA-8983374;R-HSA-8983425;R-HSA-5669023;R-HSA-8983424;R-HSA-8983299;R-HSA-8983300;R-HSA-8983384;R-HSA-450325;R-HSA-5668481;R-HSA-8983378;R-HSA-449115;R-HSA-5676598;R-HSA-5668534;R-HSA-5668414;R-HSA-1031716;R-HSA-8983394;R-HSA-9009700;R-HSA-8983335;R-HSA-1031713;R-HSA-5668454;R-HSA-450292;R-HSA-6790036;R-HSA-5675947
R-HSA-8953854	Metabolism of RNA	7	782	0.05384933204792728	0.9766142276151683	0.9766142276151683	4	187	0.013928199016833011	9606	Homo sapiens	HSPB8;MYC;CD44		R-HSA-450551;R-HSA-450580;R-HSA-428287;R-HSA-428296
R-HSA-6805567	Keratinization	1	226	0.015562594683927834	0.9771790454827738	0.9771790454827738	15	34	0.0025323998212423656	9606	Homo sapiens	KRT80		R-HSA-6806629;R-HSA-6805573;R-HSA-6814734;R-HSA-6814764;R-HSA-6805546;R-HSA-6806613;R-HSA-6810357;R-HSA-6811539;R-HSA-6814387;R-HSA-6806610;R-HSA-6809393;R-HSA-6809663;R-HSA-8942224;R-HSA-6814298;R-HSA-6810937
R-HSA-194315	Signaling by Rho GTPases	6	704	0.048478171050819446	0.9776742531784245	0.9776742531784245	32	201	0.014970951884403396	9606	Homo sapiens	GJA1;NOV;RHOJ;DYNLL1;SRGAP1;RHOB		R-HSA-5666070;R-HSA-5623632;R-HSA-5666129;R-HSA-419087;R-HSA-8981443;R-HSA-5667037;R-HSA-8981637;R-HSA-419083;R-HSA-9013144;R-HSA-5623622;R-HSA-9013021;R-HSA-5666178;R-HSA-9013023;R-HSA-9013022;R-HSA-9017488;R-HSA-9017491;R-HSA-9696271;R-HSA-9013161;R-HSA-5666160;R-HSA-5623667;R-HSA-9013024;R-HSA-9017507;R-HSA-9690494;R-HSA-9690493;R-HSA-5666169;R-HSA-419049;R-HSA-5671993;R-HSA-9018746;R-HSA-5671…
R-HSA-392499	Metabolism of proteins	28	2334	0.16072166368268834	0.9792182215138406	0.9792182215138406	41	892	0.0664382541337703	9606	Homo sapiens	GRIA1;ACHE;CPM;TNC;TNFAIP3;THBS2;THBS1;ART3;EVA1A;MYC;CREB3L1;ANPEP;SPP1;EIF4EBP1;SBSPON;PLAUR;ASNS;EMP1;INHBB;INHBA;DYNLL1;INHBE;ADORA2B;FAM20C;ATF3		R-HSA-688136;R-HSA-5173005;R-HSA-6782820;R-HSA-5694418;R-HSA-5696914;R-HSA-8869506;R-HSA-5173192;R-HSA-203973;R-HSA-5694417;R-HSA-9023617;R-HSA-6809006;R-HSA-5690845;R-HSA-6809003;R-HSA-5696600;R-HSA-8874184;R-HSA-8879123;R-HSA-1791118;R-HSA-8874194;R-HSA-162836;R-HSA-8874193;R-HSA-378975;R-HSA-5690827;R-HSA-1791173;R-HSA-5694409;R-HSA-5690870;R-HSA-8874212;R-HSA-2022393;R-HSA-5684862;R-HSA-89522…
R-HSA-382551	Transport of small molecules	9	958	0.06596887481063214	0.9799845518485851	0.9799845518485851	12	441	0.032846715328467155	9606	Homo sapiens	SLC7A5;CPM;SLC38A1;NCEH1;LIPG;SLC1A4;SLC7A11;ANO4;SLC8A1		R-HSA-352119;R-HSA-378513;R-HSA-5251989;R-HSA-352371;R-HSA-352354;R-HSA-352364;R-HSA-425661;R-HSA-8980228;R-HSA-352232;R-HSA-2684901;R-HSA-352347;R-HSA-6813720
R-HSA-2454202	Fc epsilon receptor (FCERI) signaling	1	235	0.01618234402974797	0.9803925296701588	0.9803925296701588	2	63	0.0046923879040667365	9606	Homo sapiens	ATF3		R-HSA-450292;R-HSA-450325
R-HSA-9716542	Signaling by Rho GTPases, Miro GTPases and RHOBTB3	6	720	0.049579947665610795	0.9812204072517382	0.9812204072517382	32	210	0.01564129301355579	9606	Homo sapiens	GJA1;NOV;RHOJ;DYNLL1;SRGAP1;RHOB		R-HSA-5666070;R-HSA-5623632;R-HSA-5666129;R-HSA-419087;R-HSA-8981443;R-HSA-5667037;R-HSA-8981637;R-HSA-419083;R-HSA-9013144;R-HSA-5623622;R-HSA-9013021;R-HSA-5666178;R-HSA-9013023;R-HSA-9013022;R-HSA-9017488;R-HSA-9017491;R-HSA-9696271;R-HSA-9013161;R-HSA-5666160;R-HSA-5623667;R-HSA-9013024;R-HSA-9017507;R-HSA-9690494;R-HSA-9690493;R-HSA-5666169;R-HSA-419049;R-HSA-5671993;R-HSA-9018746;R-HSA-5671…
R-HSA-68882	Mitotic Anaphase	1	249	0.017146398567690402	0.9845186495276848	0.9845186495276848	2	32	0.0023834351258751676	9606	Homo sapiens	DYNLL1		R-HSA-2467809;R-HSA-2467811
R-HSA-2555396	Mitotic Metaphase and Anaphase	1	250	0.01721525960611486	0.9847778670334195	0.9847778670334195	2	33	0.0024579174735587664	9606	Homo sapiens	DYNLL1		R-HSA-2467809;R-HSA-2467811
R-HSA-15869	Metabolism of nucleotides	1	253	0.017421842721388237	0.9855298699572206	0.9855298699572206	1	135	0.010055116937285863	9606	Homo sapiens	AK4		R-HSA-6788798
R-HSA-199991	Membrane Trafficking	5	665	0.045792590552265526	0.9868296866294296	0.9868296866294296	35	219	0.016311634142708177	9606	Homo sapiens	GRIA1;GJA1;DENND5B;KIF21A;DYNLL1		R-HSA-8849350;R-HSA-190662;R-HSA-190790;R-HSA-5694418;R-HSA-6811426;R-HSA-190788;R-HSA-203973;R-HSA-5694417;R-HSA-6809006;R-HSA-6809003;R-HSA-8849353;R-HSA-190541;R-HSA-191636;R-HSA-190686;R-HSA-190877;R-HSA-5694409;R-HSA-191072;R-HSA-191654;R-HSA-5694527;R-HSA-191656;R-HSA-204008;R-HSA-5694522;R-HSA-190829;R-HSA-5694439;R-HSA-8877813;R-HSA-196017;R-HSA-190519;R-HSA-196026;R-HSA-5694446;R-HSA-681…
R-HSA-156580	Phase II - Conjugation of compounds	1	259	0.017835008951934996	0.9869246778333967	0.9869246778333967	1	72	0.005362729033219127	9606	Homo sapiens	CHAC1		R-HSA-6785928
R-HSA-9609646	HCMV Infection	1	270	0.01859248037460405	0.9891432238576728	0.9891432238576728	2	31	0.0023089527781915684	9606	Homo sapiens	DYNLL1		R-HSA-9614343;R-HSA-9614367
R-HSA-913531	Interferon Signaling	2	394	0.02713124913923702	0.9897965374552938	0.9897965374552938	2	69	0.00513928199016833	9606	Homo sapiens	CD44		R-HSA-1031716;R-HSA-1031713
R-HSA-69620	Cell Cycle Checkpoints	1	280	0.019281090758848644	0.990832808324688	0.990832808324688	4	56	0.004171011470281543	9606	Homo sapiens	DYNLL1		R-HSA-141409;R-HSA-141431;R-HSA-141422;R-HSA-141439
R-HSA-597592	Post-translational protein modification	16	1597	0.10997107836386173	0.9919270630544681	0.9919270630544681	29	526	0.03917771488157307	9606	Homo sapiens	GRIA1;SBSPON;CPM;PLAUR;TNC;TNFAIP3;EMP1;DYNLL1;THBS2;THBS1;ART3;EVA1A;MYC;SPP1;FAM20C		R-HSA-688136;R-HSA-5173005;R-HSA-6782820;R-HSA-5694418;R-HSA-5696914;R-HSA-8869506;R-HSA-5173192;R-HSA-203973;R-HSA-5694417;R-HSA-6809006;R-HSA-5690845;R-HSA-6809003;R-HSA-5696600;R-HSA-8879123;R-HSA-162836;R-HSA-5690827;R-HSA-5694409;R-HSA-5690870;R-HSA-8952289;R-HSA-5694527;R-HSA-204008;R-HSA-162729;R-HSA-5694522;R-HSA-8940388;R-HSA-5694439;R-HSA-5694446;R-HSA-5694442;R-HSA-5690856;R-HSA-5694441
R-HSA-446203	Asparagine N-linked glycosylation	2	421	0.028990497176697425	0.9931699503989564	0.9931699503989564	13	144	0.010725458066438254	9606	Homo sapiens	GRIA1;DYNLL1		R-HSA-5694418;R-HSA-203973;R-HSA-5694417;R-HSA-5694527;R-HSA-6809006;R-HSA-204008;R-HSA-5694522;R-HSA-6809003;R-HSA-5694439;R-HSA-5694446;R-HSA-5694442;R-HSA-5694441;R-HSA-5694409
R-HSA-418594	G alpha (i) signalling events	2	421	0.028990497176697425	0.9931699503989564	0.9931699503989564	3	74	0.005511693728586325	9606	Homo sapiens	GABBR2;BDKRB1		R-HSA-749454;R-HSA-749456;R-HSA-380073
R-HSA-1852241	Organelle biogenesis and maintenance	1	336	0.02313730891061837	0.9964528539944798	0.9964528539944798	14	86	0.006405481900789513	9606	Homo sapiens	DYNLL1		R-HSA-5624949;R-HSA-5626228;R-HSA-5625424;R-HSA-5626227;R-HSA-5625426;R-HSA-5626681;R-HSA-5617816;R-HSA-5624952;R-HSA-5638009;R-HSA-5625421;R-HSA-5626220;R-HSA-5626223;R-HSA-5625416;R-HSA-5626699
R-HSA-72766	Translation	1	339	0.023343892025891752	0.9966291254961364	0.9966291254961364	1	99	0.0073737524206763	9606	Homo sapiens	EIF4EBP1		R-HSA-72622
R-HSA-69278	Cell Cycle, Mitotic	3	596	0.041041178900977825	0.9973581930572932	0.9973581930572932	40	350	0.026068821689259645	9606	Homo sapiens	CCND1;MYC;DYNLL1		R-HSA-375302;R-HSA-380294;R-HSA-2467809;R-HSA-2467811;R-HSA-8942607;R-HSA-380303;R-HSA-1638803;R-HSA-8941895;R-HSA-380311;R-HSA-3000319;R-HSA-8941915;R-HSA-8848414;R-HSA-380316;R-HSA-380508;R-HSA-2468287;R-HSA-8853405;R-HSA-2574845;R-HSA-8942803;R-HSA-3000310;R-HSA-2574840;R-HSA-9648114;R-HSA-380455;R-HSA-9018017;R-HSA-69227;R-HSA-8853419;R-HSA-75820;R-HSA-75823;R-HSA-75822;R-HSA-75825;R-HSA-7582…
R-HSA-5653656	Vesicle-mediated transport	5	824	0.05674149566175458	0.9981412214656606	0.9981412214656606	35	252	0.018769551616266946	9606	Homo sapiens	GRIA1;GJA1;DENND5B;KIF21A;DYNLL1		R-HSA-8849350;R-HSA-190662;R-HSA-190790;R-HSA-5694418;R-HSA-6811426;R-HSA-190788;R-HSA-203973;R-HSA-5694417;R-HSA-6809006;R-HSA-6809003;R-HSA-8849353;R-HSA-190541;R-HSA-191636;R-HSA-190686;R-HSA-190877;R-HSA-5694409;R-HSA-191072;R-HSA-191654;R-HSA-5694527;R-HSA-191656;R-HSA-204008;R-HSA-5694522;R-HSA-190829;R-HSA-5694439;R-HSA-8877813;R-HSA-196017;R-HSA-190519;R-HSA-196026;R-HSA-5694446;R-HSA-681…
R-HSA-168249	Innate Immune System	10	1333	0.09179176421980444	0.9990655788993915	0.9990655788993915	18	708	0.05273350215998808	9606	Homo sapiens	GLIPR1;FABP5;CRISPLD2;ANPEP;PLAUR;TNFAIP3;DTX4;DYNLL1;CD44;ATF3		R-HSA-3249392;R-HSA-688136;R-HSA-2396007;R-HSA-6800426;R-HSA-8948709;R-HSA-1606327;R-HSA-6798743;R-HSA-6799350;R-HSA-450292;R-HSA-450325;R-HSA-6798739;R-HSA-6800434;R-HSA-937337;R-HSA-8948703;R-HSA-6798751;R-HSA-6798748;R-HSA-3249386;R-HSA-6798747
R-HSA-68886	M Phase	1	416	0.028646191984575128	0.9990922531551506	0.9990922531551506	10	91	0.006777893639207508	9606	Homo sapiens	DYNLL1		R-HSA-9648114;R-HSA-2484822;R-HSA-375302;R-HSA-2467809;R-HSA-2467811;R-HSA-380316;R-HSA-380508;R-HSA-1638803;R-HSA-2468287;R-HSA-1638821
R-HSA-556833	Metabolism of lipids	11	1437	0.09895331221594822	0.9992411821356091	0.9992411821356091	8	947	0.07053478325636824	9606	Homo sapiens	ACHE;GLIPR1;FABP3;FABP5;SPP1;ANKRD1;TRIB3;MFSD2A		R-HSA-372519;R-HSA-1989772;R-HSA-8865637;R-HSA-1989767;R-HSA-428701;R-HSA-5334794;R-HSA-1989779;R-HSA-428664
R-HSA-1640170	Cell Cycle	3	734	0.05054400220355323	0.99964293841488	0.99964293841488	44	449	0.033442574109935945	9606	Homo sapiens	CCND1;MYC;DYNLL1		R-HSA-375302;R-HSA-380294;R-HSA-2467809;R-HSA-2467811;R-HSA-8942607;R-HSA-380303;R-HSA-1638803;R-HSA-8941895;R-HSA-380311;R-HSA-3000319;R-HSA-8941915;R-HSA-8848414;R-HSA-380316;R-HSA-380508;R-HSA-2468287;R-HSA-8853405;R-HSA-2574845;R-HSA-8942803;R-HSA-3000310;R-HSA-2574840;R-HSA-9648114;R-HSA-380455;R-HSA-141409;R-HSA-9018017;R-HSA-69227;R-HSA-141422;R-HSA-8853419;R-HSA-75820;R-HSA-75823;R-HSA-75…
R-HSA-9709957	Sensory Perception	2	681	0.04689436716705688	0.9998791770209996	0.9998791770209996	3	107	0.007969611202145092	9606	Homo sapiens	EPB41L3;RPE65		R-HSA-9663363;R-HSA-9659380;R-HSA-2453833
R-HSA-211859	Biological oxidations	1	545	0.037529265941330395	0.9999008265567536	0.9999008265567536	1	188	0.014002681364516609	9606	Homo sapiens	CHAC1		R-HSA-6785928
R-HSA-168256	Immune System	21	2681	0.18461644401597577	0.99999292408038	0.99999292408038	47	1621	0.12073588559511396	9606	Homo sapiens	TNFSF18;IL15RA;TNFRSF12A;PLAUR;TNFAIP3;DTX4;DYNLL1;RASGRP3;GLIPR1;TG;FABP5;CCND1;CRISPLD2;MYC;ANPEP;TRIB3;CD44;ATF3		R-HSA-6785895;R-HSA-3249392;R-HSA-8983371;R-HSA-8983307;R-HSA-688136;R-HSA-2396007;R-HSA-8983309;R-HSA-8983374;R-HSA-8983425;R-HSA-5669023;R-HSA-8983424;R-HSA-8983299;R-HSA-6800426;R-HSA-8983300;R-HSA-6799350;R-HSA-8983384;R-HSA-450325;R-HSA-6800434;R-HSA-5668481;R-HSA-8948703;R-HSA-8983378;R-HSA-3249386;R-HSA-449115;R-HSA-5676598;R-HSA-5668534;R-HSA-2213248;R-HSA-1168374;R-HSA-5668414;R-HSA-1031…
R-HSA-1643685	Disease	17	2360	0.16251205068172428	0.9999936379350407	0.9999936379350407	41	1591	0.118501415164606	9606	Homo sapiens	SBSPON;PTGER4;BDNF;PLK2;DYNLL1;THBS2;DKK1;THBS1;CCND1;ERBB4;ADORA2B;MYC;CSPG4;MET		R-HSA-3636919;R-HSA-9660819;R-HSA-8876230;R-HSA-9664976;R-HSA-9664983;R-HSA-9660824;R-HSA-9664991;R-HSA-9614367;R-HSA-4420365;R-HSA-9660829;R-HSA-9660828;R-HSA-3595175;R-HSA-8876246;R-HSA-3560804;R-HSA-3560802;R-HSA-9659782;R-HSA-9614343;R-HSA-8876240;R-HSA-8876255;R-HSA-2220985;R-HSA-3595178;R-HSA-3595176;R-HSA-9664588;R-HSA-8876262;R-HSA-9664567;R-HSA-9664950;R-HSA-8876258;R-HSA-4396393;R-HSA-8…
R-HSA-1280218	Adaptive Immune System	3	1004	0.06913648257815729	0.9999943376936709	0.9999943376936709	4	264	0.01966333978847013	9606	Homo sapiens	TRIB3;DYNLL1;RASGRP3		R-HSA-2213248;R-HSA-198640;R-HSA-1168374;R-HSA-1168636
R-HSA-5663205	Infectious disease	5	1343	0.09248037460404902	0.999998776770099	0.999998776770099	15	750	0.05586176076269924	9606	Homo sapiens	PTGER4;ADORA2B;PLK2;DYNLL1;MET		R-HSA-9660819;R-HSA-8876262;R-HSA-8876230;R-HSA-8876258;R-HSA-9660824;R-HSA-8875371;R-HSA-9614367;R-HSA-9660829;R-HSA-9660828;R-HSA-8876246;R-HSA-9662823;R-HSA-9614343;R-HSA-8876210;R-HSA-8876240;R-HSA-8876255
R-HSA-1430728	Metabolism	23	3634	0.2502410136344856	0.9999999997200638	0.9999999997200638	42	2247	0.1673618352450469	9606	Homo sapiens	ACHE;SLC37A2;ASNS;DIO3;AK4;SLC7A5;GLIPR1;FABP3;FABP5;PSAT1;B3GALT1;SPP1;ANKRD1;TRIB3;CSPG4;PHGDH;CHAC1;CD44;MFSD2A		R-HSA-1971487;R-HSA-1793176;R-HSA-1971482;R-HSA-1971483;R-HSA-70599;R-HSA-9603989;R-HSA-977348;R-HSA-1989779;R-HSA-2065233;R-HSA-350869;R-HSA-1989772;R-HSA-3257122;R-HSA-2160884;R-HSA-1989767;R-HSA-6788798;R-HSA-428701;R-HSA-5334794;R-HSA-2160892;R-HSA-2022911;R-HSA-1889981;R-HSA-372519;R-HSA-8865637;R-HSA-9638064;R-HSA-2018682;R-HSA-1889978;R-HSA-352232;R-HSA-1878002;R-HSA-6785928;R-HSA-2022065;…
