# Supplementary material for: Transcriptomic responses of bat cells to European bat lyssavirus 1 infection under conditions simulating euthermia and hibernation
Source: BMC Immunol. 2023 Apr 21;24:7. doi: 10.1186/s12865-023-00542-7 (PMC10120247; doi:10.1186/s12865-023-00542-7)
Supplement: Supplementary file 3 — Additional file 3. Differential gene expression in infected cells cultivated at 5 °C, corrected for temperature effect. [file 12865_2023_542_MOESM3_ESM.csv]

Id	Name	baseMean	FC	log2FoldChange	pvalue	padj
gene1	ACHE	43.42	0.2	-2.32	0.000433679028674342	0.0275476116647333
gene10	POP7	806.59	0.807	-0.309	0.297456927022348	0.747474169263625
gene100	LOC111825590	0.32	0.422	-1.243	0.840771584328357	NA
gene10000	CUNH16orf71	4.79	1.11	0.15	0.907179025498849	NA
gene10001	ANKS3	757.51	0.888	-0.172	0.556630674076093	0.874044008585966
gene10003	NUDT16L1	968.33	0.881	-0.184	0.559069965314838	0.875414698552733
gene10004	MGRN1	1865.17	1.352	0.435	0.0282989572610027	0.305784153804097
gene10005	UBALD1	759.49	0.937	-0.094	0.642826154479017	0.908153003666179
gene10006	CUNH16orf96	35.97	0.752	-0.412	0.439988935251474	0.825492387074481
gene10007	CDIP1	1172.26	1.184	0.244	0.0995489518365086	0.525337960227578
gene10008	HMOX2	1471.64	1.002	0.003	0.991379627731492	0.997424293444748
gene10009	NMRAL1	1878.41	1.094	0.13	0.619217568279209	0.900347569742681
gene1001	LOC111826557	0	NA	NA	NA	NA
gene10010	DNAJA3	3348.6	0.701	-0.512	0.0512036735993939	0.397628978531856
gene10012	CORO7	1724.24	1.334	0.416	0.0151862188509348	0.226299287179768
gene10013	VASN	3793.2	0.831	-0.268	0.121346538900971	0.56488421662138
gene10014	PAM16	570.02	0.843	-0.246	0.430362528983806	0.821170901130462
gene10015	GLIS2	1036.25	1.308	0.388	0.188706600364178	0.653086098686955
gene10016	LOC111826375	3.69	3.053	1.61	0.246016942411508	NA
gene10017	TFAP4	1088.71	1.054	0.076	0.792216531549276	0.955525282734197
gene10018	LOC111826373	0	NA	NA	NA	NA
gene10019	LOC111826372	0	NA	NA	NA	NA
gene1002	LOC111826603	0	NA	NA	NA	NA
gene10020	SRL	37.58	1.128	0.174	0.690574822812214	0.925946487234767
gene10021	LOC111826374	0	NA	NA	NA	NA
gene10022	ADCY9	1184.56	0.984	-0.023	0.922197823023131	0.985179177812796
gene10025	CREBBP	3505.68	1.124	0.168	0.499826790701707	0.850665330369226
gene10027	TRAP1	3410.29	0.898	-0.155	0.538480331264328	0.867003023729412
gene10028	DNASE1	97.93	0.959	-0.06	0.839708775552395	0.967447823655485
gene1003	FBXO8	709.6	1.33	0.412	0.0600246703106018	0.428196339667436
gene10030	SLX4	916.78	1.07	0.098	0.691708819675611	0.926328805521876
gene10031	NLRC3	0.43	0.37	-1.433	0.779194260311421	NA
gene10032	CLUAP1	1078.95	1.381	0.466	0.0180321136906942	0.243681034424048
gene10034	CUNH16orf90	30.65	0.912	-0.133	0.822884934445889	0.963326534088887
gene10035	NAA60	1188.88	0.993	-0.01	0.950624474400412	0.98949491921753
gene10037	ZNF174	328.27	1.033	0.046	0.845779994357985	0.96917710883951
gene10038	LOC106697467	160.8	0.645	-0.633	0.0903138512435321	0.506257066100385
gene1004	CEP44	801.02	1.329	0.41	0.0613538777151589	0.430432321273842
gene10040	LOC102428791	402.49	1.15	0.202	0.334064342946319	0.77075825763558
gene10041	ZNF75A	904.23	1.062	0.087	0.671699053170393	0.918866682343987
gene10042	LOC111826366	38.49	1.444	0.53	0.289859221129106	0.741805428086448
gene10043	ZNF263	809.32	1.024	0.034	0.83317647822026	0.966016344406405
gene10044	MEFV	1.55	0.925	-0.112	0.959596292658775	NA
gene10045	ZNF200	438.52	1.231	0.3	0.13672884247947	0.583940247726714
gene10048	TRNAR-CCU	0	NA	NA	NA	NA
gene10049	TRNAR-CCG	1.41	0.702	-0.511	0.841648050033674	NA
gene1005	HPGD	1.85	1.223	0.29	0.901739165412794	NA
gene10050	LOC102431781	16.39	1.297	0.375	0.589963127214935	0.888591271797433
gene10051	ZNF213	369.25	1.105	0.144	0.559522596795486	0.875824660929149
gene10052	ZNF205	194.21	0.808	-0.308	0.365854360016936	0.78599384327828
gene10053	ZSCAN10	4.41	0.178	-2.493	0.291259921536528	NA
gene10054	LOC111826367	0.07	1.872	0.904	0.884621996364979	NA
gene10055	LOC102416974	1.22	0.707	-0.5	0.839631878724209	NA
gene10057	IL32	2.19	13.712	3.777	0.107952182201217	NA
gene10058	MMP25	2.56	0.807	-0.31	0.875185066582982	NA
gene10059	BICDL2	0.1	1.875	0.907	0.884337644793942	NA
gene10060	THOC6	2595.06	0.79	-0.339	0.308930429353451	0.758019946005055
gene10061	HCFC1R1	1686.97	0.829	-0.27	0.429611923987791	0.820578559149903
gene10062	TNFRSF12A	4669.36	0.307	-1.703	4.24797133427003E-07	0.000139414373503757
gene10063	CLDN6	275.45	0.8	-0.322	0.333866358772965	0.77075825763558
gene10064	CLDN9	8.31	1.764	0.819	0.424714694735537	NA
gene10065	LOC102417611	5.37	0.991	-0.014	0.990591603125526	NA
gene10066	PKMYT1	2465.07	0.993	-0.011	0.962862984747785	0.99222145219133
gene10067	PAQR4	638.68	0.82	-0.287	0.194915865347358	0.659156105973499
gene10068	KREMEN2	8.16	1.121	0.165	0.855508933966841	NA
gene10069	FLYWCH1	1652.37	1.218	0.284	0.240268781362928	0.698525782167811
gene1007	GLRA3	3.69	2.152	1.106	0.452862201200212	NA
gene10071	FLYWCH2	155.27	1.218	0.284	0.435091326123565	0.822303243135602
gene10072	LEP	0.15	3.651	1.868	0.764345961166377	NA
gene10073	SND1	8712.21	0.783	-0.353	0.0804951542975183	0.48115577052775
gene10074	LRRC4	66.51	1.302	0.381	0.298375863421677	0.747784163891708
gene10076	LOC111826380	0	NA	NA	NA	NA
gene10077	PAX4	0.09	1.826	0.869	0.88905167311653	NA
gene10078	FSCN3	2.87	4.045	2.016	0.261421086665978	NA
gene10079	ARF5	1567.48	0.938	-0.092	0.76480796297842	0.947397565806281
gene1008	ADAM29	0	NA	NA	NA	NA
gene10080	GCC1	504.03	1.047	0.066	0.758481597695746	0.946070303669357
gene10083	ZNF800	1077.61	0.868	-0.205	0.362717794897468	0.784790459256514
gene10084	GRM8	24.39	0.82	-0.286	0.591111223531037	0.888847697916482
gene1009	LOC102420171	0	NA	NA	NA	NA
gene10090	POT1	1031.84	1.121	0.165	0.517478497224349	0.85814769077724
gene10091	GPR37	0.59	1.442	0.528	0.896645641579712	NA
gene10092	SPAM1	5.46	0.754	-0.407	0.760972437418943	NA
gene10094	HYAL4	0.57	2.609	1.384	0.771242784088035	NA
gene10096	WASL	1753.45	0.947	-0.078	0.714457762577435	0.933168770739846
gene10097	LMOD2	1.93	0.307	-1.706	0.383282833020392	NA
gene10098	ASB15	0.91	2.862	1.517	0.575652598835195	NA
gene10099	NDUFA5	799.29	1.149	0.2	0.294513633030271	0.745356020177707
gene101	PHAX	1415.11	1.035	0.05	0.777132219357825	0.951248360265533
gene1010	LOC102420487	0	NA	NA	NA	NA
gene10100	IQUB	85.97	1.619	0.695	0.0566972475631478	0.417252995414004
gene10102	SLC13A1	1.73	0.9	-0.151	0.95068345908848	NA
gene10104	LOC102430736	0	NA	NA	NA	NA
gene10105	LOC102431060	0	NA	NA	NA	NA
gene10106	LOC102431375	0	NA	NA	NA	NA
gene10107	LOC102431682	0	NA	NA	NA	NA
gene10109	LOC111826379	0.46	0.196	-2.354	0.639543787219532	NA
gene10110	LOC102431998	0	NA	NA	NA	NA
gene10111	CADPS2	45.1	0.978	-0.032	0.95068676633566	0.98949491921753
gene10112	RNF148	0	NA	NA	NA	NA
gene10113	RNF133	0	NA	NA	NA	NA
gene10115	FEZF1	0.06	0.513	-0.964	0.877027457851777	NA
gene10117	AASS	385.27	1.244	0.315	0.114950135783379	0.55524781849105
gene10118	PTPRZ1	28.5	0.824	-0.28	0.574072139014609	0.881883511620017
gene1012	LOC102421117	0	NA	NA	NA	NA
gene10121	LOC102433579	46.62	0.571	-0.809	0.11544688508237	0.555424336268593
gene10127	LOC102434191	141.93	1.005	0.007	0.980333157188627	0.995631523168045
gene10129	TDRD3	774.94	1.07	0.097	0.588389776152283	0.888030045597208
gene1013	LOC111825791	0	NA	NA	NA	NA
gene10130	LOC111826388	0.07	1.872	0.904	0.884621996364979	NA
gene10131	DIAPH3	5051.04	0.817	-0.291	0.0460572495843868	0.379016792997724
gene10135	LOC102437090	559.98	1.184	0.243	0.445644566842661	0.828637929645797
gene10137	PCDH17	14.46	0.76	-0.396	0.799600690000229	0.957439466918721
gene10139	LOC102441310	9.71	1.386	0.471	0.634378672033122	0.90549461806301
gene10140	LOC102441620	23.38	1.081	0.112	0.862431967484946	0.973449249902759
gene10142	LOC111826391	0	NA	NA	NA	NA
gene10143	LOC111826390	0	NA	NA	NA	NA
gene10149	LOC111826394	0	NA	NA	NA	NA
gene1015	LOC102422030	0	NA	NA	NA	NA
gene10154	LOC111826398	0	NA	NA	NA	NA
gene10158	LOC111826399	0	NA	NA	NA	NA
gene10159	NSUN3	388.13	0.955	-0.067	0.734684936421534	0.940213597353338
gene1016	LOC106697547	0	NA	NA	NA	NA
gene10160	ARL13B	888.78	1.144	0.194	0.30182018475613	0.751745154385495
gene10161	STX19	0.52	0.545	-0.877	0.836371878140348	NA
gene10162	PROS1	1004.66	1.699	0.764	0.000382570614874052	0.0248743082803016
gene10163	LOC111826400	0	NA	NA	NA	NA
gene10167	EPHA3	16.49	0.783	-0.353	0.708799978296984	0.930824171577659
gene10169	CUNH3orf38	1267.8	0.894	-0.161	0.551790892662434	0.872077076864579
gene1017	LOC111825939	0.39	0.581	-0.782	0.898330821187831	NA
gene10170	ZNF654	814.71	1.023	0.033	0.886011027074312	0.977409829386831
gene10171	CGGBP1	4034.37	1.059	0.083	0.712038785249131	0.932267269441152
gene10172	HTR1F	0	NA	NA	NA	NA
gene10174	LOC111826396	0	NA	NA	NA	NA
gene10176	POU1F1	1.47	0.885	-0.175	0.936744765620579	NA
gene10177	CHMP2B	1528.47	1.102	0.141	0.50798391472128	0.853941310098325
gene10178	VGLL3	11397.69	0.603	-0.73	0.00242676846345338	0.0809494702815072
gene1018	DEFB134	0	NA	NA	NA	NA
gene10180	LOC102422686	544.74	0.931	-0.103	0.707202374318737	0.93011884003158
gene10181	CADM2	2.02	0.665	-0.589	0.750120332255083	NA
gene10182	SRPX	11.33	1.1	0.137	0.871232525294817	0.97531626156613
gene10183	RPGR	86.03	1.111	0.152	0.625807053813564	0.902123623137917
gene10186	OTC	2.01	0.387	-1.37	0.493353743154975	NA
gene10187	TSPAN7	38.71	2.955	1.563	0.0377435982015465	0.344576370992518
gene10188	MID1IP1	497.45	0.504	-0.989	0.00220226511232474	0.0768506893880612
gene10189	TRNAR-GCG	0	NA	NA	NA	NA
gene1019	DEFB135	0	NA	NA	NA	NA
gene10190	BCOR	1196.69	1.098	0.135	0.624412697087562	0.901752437269469
gene10191	LOC111826405	1.56	2.829	1.5	0.565329410397967	NA
gene10192	LOC111826406	2.75	3.348	1.743	0.410809461591796	NA
gene10194	LOC111826407	0	NA	NA	NA	NA
gene10195	ATP6AP2	3392.73	0.832	-0.265	0.0680144733178573	0.450441041385499
gene10196	MPC1L	8.24	0.671	-0.576	0.565022989852335	NA
gene10197	CUNHXorf38	369.92	0.943	-0.085	0.753594883069721	0.944827034750243
gene10198	MED14	2375.12	0.978	-0.032	0.857901537736155	0.972039569936919
gene10199	USP9X	11463.04	0.963	-0.055	0.829461575653679	0.965310185864067
gene102	LOC111825681	0	NA	NA	NA	NA
gene1020	DEFB136	0	NA	NA	NA	NA
gene10200	DDX3X	15109.1	0.87	-0.201	0.396362752573984	0.803197629611633
gene10201	LOC111826408	0	NA	NA	NA	NA
gene10202	LOC106697509	1.14	0.189	-2.402	0.401431610657397	NA
gene10203	LOC102436158	0	NA	NA	NA	NA
gene10204	CASK	2741.93	0.744	-0.426	0.0165443545238675	0.234375521846855
gene10205	GPR34	0.15	0.963	-0.055	0.992953379673246	NA
gene10206	GPR82	0.1	0.494	-1.017	0.870415019210444	NA
gene10209	LOC102436774	0	NA	NA	NA	NA
gene1021	CTSB	8922.52	0.905	-0.144	0.513212891770712	0.856149562693189
gene10210	LOC102437091	0	NA	NA	NA	NA
gene10211	LOC102437399	0	NA	NA	NA	NA
gene10212	MAOA	1378.89	1.223	0.29	0.118076013032956	0.559876079685677
gene10213	MAOB	2.03	2.403	1.265	0.540118397923209	NA
gene10214	LOC111826404	0	NA	NA	NA	NA
gene10215	NDP	0	NA	NA	NA	NA
gene10216	LOC102438008	0	NA	NA	NA	NA
gene10217	EFHC2	8.98	1.625	0.701	0.421248187651011	NA
gene10218	LOC111826403	0	NA	NA	NA	NA
gene1022	FDFT1	5459.6	0.649	-0.624	0.0019620923268349	0.0713601072113252
gene10222	FUNDC1	616.17	1.023	0.033	0.848866170427337	0.970052337354536
gene10223	LOC102438626	0	NA	NA	NA	NA
gene10224	LOC111826411	0	NA	NA	NA	NA
gene10225	DUSP21	0	NA	NA	NA	NA
gene10226	KDM6A	1006.45	1.154	0.207	0.482773588345505	0.844196303098774
gene10227	CUNHXorf36	0.08	0.494	-1.017	0.870415904184809	NA
gene1023	NEIL2	142.49	0.988	-0.018	0.957561866579916	0.990546549263607
gene10230	LOC102431266	94.8	0.496	-1.012	0.0553388362514587	0.413323569325482
gene10232	LOC106697501	0	NA	NA	NA	NA
gene10234	ZNF674	6.52	0.379	-1.401	0.42481314207616	NA
gene10235	LOC111826402	3.05	0.292	-1.777	0.282597332564457	NA
gene10236	SLC9A7	75.4	0.693	-0.529	0.204685993191314	0.669244088309371
gene10238	RP2	302.41	0.87	-0.2	0.525589537813766	0.860368267081384
gene10239	SLCO5A1	9.92	0.112	-3.158	0.0167369181624803	0.234930427649316
gene1024	GATA4	5.63	2.088	1.062	0.472878524850052	NA
gene10240	SULF1	134.01	1.519	0.603	0.0958575641832823	0.516133072149361
gene10242	LOC111826422	0	NA	NA	NA	NA
gene10243	CUNH8orf34	4.76	0.732	-0.45	0.747561726647675	NA
gene10245	PREX2	9.78	0.937	-0.094	0.912125656658662	0.983859460942405
gene10246	CPA6	3.63	1.508	0.593	0.673168643629415	NA
gene10247	ARFGEF1	3113.06	0.869	-0.202	0.341416497340214	0.773770952370067
gene10248	LOC111826426	0	NA	NA	NA	NA
gene10249	CSPP1	619.68	1.14	0.189	0.305726136330364	0.755226395855714
gene1025	LOC111826578	0	NA	NA	NA	NA
gene10250	LOC111826414	6.48	0.5	-1	0.372937190940511	NA
gene10251	LOC111826423	0	NA	NA	NA	NA
gene10252	COPS5	2446.47	1.005	0.007	0.965258502294007	0.992327207310605
gene10253	LOC102427751	184.32	0.798	-0.326	0.189496021609663	0.653747106531662
gene10254	PPP1R42	0.59	0.751	-0.413	0.910904398871967	NA
gene10255	LOC111826415	0	NA	NA	NA	NA
gene10256	TCF24	223.53	0.771	-0.375	0.221751617668029	0.683976855498495
gene10257	LOC111826421	0.08	1.875	0.907	0.884332616037855	NA
gene10258	LOC106697513	732.38	0.997	-0.004	0.988762850584964	0.997184524104624
gene10259	LOC111826425	0	NA	NA	NA	NA
gene1026	BLK	1.24	0.547	-0.87	0.739589249490938	NA
gene10260	MCMDC2	219.26	1.208	0.273	0.509960595763811	0.855122880406376
gene10261	LOC102417188	920.97	1.465	0.551	0.00982502805385904	0.183011063100531
gene10262	LOC111826428	0	NA	NA	NA	NA
gene10263	LOC111826416	68.61	1.839	0.879	0.102718572140565	0.532502441281513
gene10264	VCPIP1	1287.93	0.899	-0.153	0.44216367933107	0.826881490809162
gene10265	MYBL1	1564.73	1.281	0.358	0.207416675910021	0.672713284880877
gene10266	LOC111826424	0.13	0.255	-1.969	0.752033646719501	NA
gene10268	CUNH8orf46	17.08	1.236	0.306	0.672027170794598	0.919061665069227
gene10269	ADHFE1	85.72	1.92	0.941	0.0164416629139235	0.233641115057238
gene1027	FAM167A	41.68	0.84	-0.252	0.595696602326665	0.890186604692386
gene10271	RRS1	878.02	0.469	-1.094	0.0011589401640398	0.0494576817991476
gene10275	CRH	0	NA	NA	NA	NA
gene10276	TRIM55	7.29	1.7	0.766	0.438525100230443	NA
gene10277	TRNAA-AGC	0.1	0.494	-1.017	0.870415019210444	NA
gene10278	TRNAY-GUA	0.06	0.513	-0.964	0.877027457851777	NA
gene10279	TRNAY-GUA	0.11	0.494	-1.017	0.870415904184809	NA
gene1028	LOC102431306	0.3	5.449	2.446	0.692484394797483	NA
gene10280	TRNAR-ACG	0	NA	NA	NA	NA
gene10281	DNAJC5B	1.17	1.743	0.801	0.764253253795762	NA
gene10282	LOC111826420	0	NA	NA	NA	NA
gene10283	LOC111826419	0.07	1.849	0.887	0.886844497599144	NA
gene10284	PDE7A	1233.65	0.736	-0.442	0.0291625110884701	0.307636657514384
gene10285	MTFR1	1921.91	0.955	-0.067	0.670991623897108	0.918844301850981
gene10286	LOC106697516	58.69	1.064	0.09	0.818394350028924	0.962066618672073
gene10287	ARMC1	3343.79	0.989	-0.016	0.925523497557498	0.985575807980155
gene10288	LOC102423487	157.45	1.313	0.393	0.200418766491308	0.665352283245412
gene10289	LOC111826432	0	NA	NA	NA	NA
gene1029	LOC111826581	0	NA	NA	NA	NA
gene10290	LOC111826418	0.07	0.503	-0.992	0.873459796185816	NA
gene10292	LOC102429598	11.89	1.397	0.482	0.558834800586485	0.875414698552733
gene10293	LOC111826417	0	NA	NA	NA	NA
gene10294	BHLHE22	0.22	0.54	-0.888	0.886227771833943	NA
gene10295	YTHDF3	2930.63	1.025	0.035	0.861341324270933	0.973308924692058
gene10296	TTPA	39.61	1.429	0.515	0.248360633983699	0.702357676403559
gene10297	GGH	2713.86	0.882	-0.18	0.278128948135966	0.731348611428111
gene10298	NKAIN3	4.8	0.852	-0.231	0.843827369221232	NA
gene103	ALDH7A1	3571.54	1.149	0.2	0.314649023486799	0.76067414651359
gene1030	MTMR9	1070.53	0.615	-0.702	0.0970912157136025	0.519326859680363
gene10300	NUDT8	137.36	1.03	0.042	0.916034904885123	0.98490762329635
gene10301	LOC102417293	0.07	1.849	0.887	0.886844497599144	NA
gene10303	RASSF8	1433.23	0.735	-0.444	0.085841887243989	0.493841641807656
gene10304	LOC102417927	6.54	1.493	0.578	0.700002298926891	NA
gene10305	LMNTD1	1.15	0.898	-0.155	0.948409519826335	NA
gene10307	LOC106697526	0.33	2.022	1.016	0.869158876941799	NA
gene10308	LOC106697525	14.99	0.642	-0.639	0.443277964641584	0.827260149555861
gene10309	KRAS	2750.03	0.873	-0.195	0.332262022171166	0.770627640987304
gene10310	ETFRF1	53.22	1.546	0.628	0.133470930077619	0.580712688673576
gene10311	CASC1	37.51	1.28	0.356	0.473791259507243	0.840383241815601
gene10312	LRMP	1.72	2.145	1.101	0.603782638710228	NA
gene10313	LOC111826440	0.23	1.879	0.91	0.883300482483034	NA
gene10314	LOC111826438	1.2	1.184	0.244	0.918722868696086	NA
gene10315	CUNH12orf77	0	NA	NA	NA	NA
gene10318	BCAT1	20.1	0.956	-0.064	0.926513118077651	0.985575807980155
gene1032	LOC106697364	7.09	1.183	0.243	0.814595202958171	NA
gene10320	SOX5	16.3	0.78	-0.358	0.582047848465303	0.885689142041237
gene10321	LOC111826441	0	NA	NA	NA	NA
gene10322	LOC102419830	106.56	0.884	-0.179	0.64644739035615	0.908300946968521
gene10324	ETNK1	3957.64	1.228	0.296	0.279019659947511	0.7320067493875
gene10327	C2CD5	1896.9	1.259	0.332	0.105293280319043	0.537007357483522
gene10329	ST8SIA1	16.45	0.619	-0.693	0.380945412593899	0.796104210204798
gene1033	XKR6	11.1	0.406	-1.299	0.125009408621701	0.571329472294938
gene10331	LOC102420455	0.53	3.911	1.968	0.675797279069353	NA
gene10332	CMAS	604.26	1.175	0.233	0.183566978927036	0.646597582641842
gene10333	LOC102420772	26.13	1.686	0.753	0.384334219883474	0.796636350445413
gene10334	LOC111826443	0	NA	NA	NA	NA
gene10335	LOC111826445	0.24	1.699	0.765	0.901883255696938	NA
gene10336	ABCC9	62.59	0.373	-1.424	0.203234312558766	0.667313426467372
gene10338	KCNJ8	10.74	0.366	-1.451	0.379843575658445	0.796104210204798
gene10339	LDHB	1285.19	1.833	0.874	0.00511374444063646	0.126322317866905
gene1034	PINX1	1291.67	0.924	-0.114	0.671463056512271	0.918844301850981
gene10340	GYS2	0.98	0.813	-0.3	0.914158398791343	NA
gene10341	LOC111826442	0	NA	NA	NA	NA
gene10342	SPX	12.55	0.728	-0.458	0.556457254243892	0.874044008585966
gene10343	GOLT1B	637.27	0.73	-0.454	0.248228864464081	0.702291205464761
gene10344	RECQL	1123.03	1.042	0.06	0.804040125482179	0.957574024007217
gene10345	PYROXD1	718.19	0.919	-0.121	0.694280964288615	0.92741422187599
gene10346	SLCO1A2	7.99	2.576	1.365	0.180295799683066	NA
gene10347	LOC102441621	1.29	0.097	-3.368	0.17077358689137	NA
gene10348	SLCO1C1	8.85	0.725	-0.463	0.602802066395242	NA
gene10349	PDE3A	3874.03	0.61	-0.714	0.00801485520644555	0.162945079890332
gene1035	SOX7	4.36	1.746	0.804	0.563053809150365	NA
gene10354	AEBP2	1604.9	1.023	0.033	0.865694883734986	0.973554254312556
gene10358	TTC39B	800.39	0.836	-0.259	0.236564699592422	0.696456176672776
gene10359	FREM1	3.05	1.328	0.409	0.802842184630925	NA
gene1036	CUNH8orf74	0	NA	NA	NA	NA
gene10360	CER1	0	NA	NA	NA	NA
gene10361	ZDHHC21	109.59	0.653	-0.614	0.1492851969465	0.604352945075472
gene10363	TRNAH-GUG	0.17	0.963	-0.055	0.992959358519645	NA
gene10364	LOC111826448	3.71	2.644	1.403	0.289034972771682	NA
gene10365	NFIB	6034.63	0.935	-0.096	0.635219604580712	0.905951611628899
gene10368	MPDZ	4020.07	0.956	-0.065	0.784442808732273	0.953045660599124
gene10370	LOC111826450	0.06	0.513	-0.964	0.877027457851777	NA
gene10371	LURAP1L	85.1	0.718	-0.478	0.219848344954252	0.682673932608563
gene10372	LOC111826449	0	NA	NA	NA	NA
gene10373	TYRP1	0.8	11.983	3.583	0.225702678389411	NA
gene10377	LOC111826454	0	NA	NA	NA	NA
gene1038	RP1L1	0.82	13.171	3.719	0.200500557031505	NA
gene10383	LRRC1	591.44	0.878	-0.188	0.367185051135819	0.787152389224115
gene10384	LOC111826456	0	NA	NA	NA	NA
gene10385	LOC102441522	3.22	0.23	-2.12	0.210888802889832	NA
gene10386	MLIP	3.95	0.159	-2.656	0.118173144694788	NA
gene10387	TINAG	1.75	3.549	1.827	0.425873239212579	NA
gene10389	FAM83B	1.55	0.751	-0.414	0.839548319062083	NA
gene1039	PRSS55	0.14	0.993	-0.011	0.99864051322408	NA
gene10390	HCRTR2	3.49	0.72	-0.474	0.734886873165008	NA
gene10391	GFRAL	0.5	2.011	1.008	0.81583894352011	NA
gene10392	HMGCLL1	2.3	1.048	0.067	0.969532259538642	NA
gene10393	BMP5	1.9	0.798	-0.325	0.853814042487749	NA
gene10396	COL21A1	214.35	1.297	0.375	0.228123231340609	0.690257656034608
gene10397	LOC111826458	0	NA	NA	NA	NA
gene10399	DST	10367.45	1.135	0.182	0.554174934457854	0.873498324881175
gene104	GRAMD2B	822.28	0.827	-0.274	0.139189319381152	0.587081846613344
gene1040	ZNF425	0.84	6.869	2.78	0.493341729093957	NA
gene10401	BEND6	37.49	0.912	-0.133	0.776855546171062	0.951248360265533
gene10403	ZNF451	1788.57	1.185	0.245	0.277971706256883	0.731288243984434
gene10404	BAG2	528.58	0.467	-1.097	2.43442316337237E-06	0.00051624752129115
gene10405	RAB23	2038.43	0.943	-0.085	0.734087625806024	0.940213597353338
gene10408	PRIM2	2851.4	1.135	0.183	0.318699023000695	0.761866942228331
gene1041	MSRA	45.29	1.024	0.034	0.936021988182092	0.987580617830939
gene10414	KHDRBS2	19.03	1.863	0.898	0.171608479797163	0.628774586916454
gene10416	LOC102427442	0	NA	NA	NA	NA
gene10417	LOC102427752	0.1	0.494	-1.017	0.870415019210444	NA
gene10418	LOC102419094	0	NA	NA	NA	NA
gene10419	LOC102419400	0	NA	NA	NA	NA
gene10420	LOC102428074	1.84	14.808	3.888	0.162920699425454	NA
gene10421	LOC102428386	0.08	1.875	0.907	0.884332616037855	NA
gene10422	LOC111826460	0.28	0.196	-2.35	0.703919413101435	NA
gene10423	LOC102429002	0	NA	NA	NA	NA
gene10425	CUNH14orf28	191.84	1.473	0.559	0.0474307789455399	0.383155065931808
gene10426	KLHL28	350.19	0.725	-0.464	0.297867997878903	0.747595760551918
gene10427	TOGARAM1	1211.97	0.989	-0.016	0.947818531479371	0.98949491921753
gene10428	LOC111826463	0	NA	NA	NA	NA
gene10429	PRPF39	2533.02	1.147	0.198	0.356035693397434	0.780842640857634
gene1043	KIF13B	687.95	0.926	-0.111	0.78943174035375	0.955067700271245
gene10430	LOC111826465	0	NA	NA	NA	NA
gene10431	FKBP3	3941.34	1.23	0.299	0.11428624237919	0.554724338980021
gene10432	FANCM	1548.52	1.037	0.052	0.829877070019284	0.965497435373991
gene10434	LOC111826462	0	NA	NA	NA	NA
gene10435	MIS18BP1	2639.62	1.254	0.327	0.325746435003236	0.764932820965804
gene1044	LOC111826620	0	NA	NA	NA	NA
gene10440	RPL10L	155.99	2.71	1.438	0.219712902653012	0.682407086563569
gene10442	MDGA2	28.58	1.71	0.774	0.166777183617475	0.624258893956637
gene10444	LOC111826461	0	NA	NA	NA	NA
gene10446	LOC102431475	38.6	0.901	-0.15	0.791613082018707	0.955525282734197
gene1045	HMBOX1	343.07	0.771	-0.375	0.28291838655177	0.735801328345208
gene10452	LOC102425252	13.65	3.757	1.91	0.1698400455285	0.6271297046785
gene10456	LOC102432736	161.32	1.246	0.317	0.21906260271632	0.68181427635528
gene10458	LOC111826464	0	NA	NA	NA	NA
gene1046	LOC111826506	0	NA	NA	NA	NA
gene10461	DOK6	8.15	0.69	-0.536	0.587385771755388	NA
gene10462	CD226	0.76	0.86	-0.218	0.955035699324893	NA
gene10464	RTTN	1206.25	0.921	-0.119	0.528155377240788	0.861447606187081
gene10465	SOCS6	585.36	0.953	-0.07	0.731305879057144	0.939834082047732
gene10466	LOC106697545	0.09	0.504	-0.989	0.873890716735841	NA
gene10467	GTSCR1	0.08	1.875	0.907	0.884331728649835	NA
gene10468	LOC102418768	0.07	1.872	0.904	0.884621996364979	NA
gene10469	LOC111826470	0	NA	NA	NA	NA
gene1047	INTS9	584.05	1.054	0.077	0.657331382621289	0.913293793059763
gene10471	LOC111826468	0	NA	NA	NA	NA
gene10476	CBLN2	0.27	0.489	-1.031	0.86827838758073	NA
gene10477	NETO1	80.89	0.261	-1.938	4.11596675927562E-06	0.000799077264927538
gene10479	LOC111826469	0	NA	NA	NA	NA
gene1048	LOC111826508	5.66	0.971	-0.043	0.969898322852794	NA
gene10480	FBXO15	24.35	1.66	0.731	0.181201891544506	0.643617980759299
gene10481	TIMM21	1475.48	1.077	0.107	0.617703723549859	0.899698682094052
gene10482	LOC111826467	0	NA	NA	NA	NA
gene10483	LOC102440293	762.75	1.197	0.259	0.149043943972025	0.604352945075472
gene10484	CUNH18orf63	0.26	1.535	0.618	0.920687084928437	NA
gene10485	FAM69C	0.08	1.875	0.907	0.884332616037855	NA
gene10486	CNDP2	2138.51	0.897	-0.157	0.453609923868358	0.831404568592166
gene10487	CNDP1	21.99	1.103	0.142	0.837025990170155	0.966457216326472
gene10488	LOC102419707	22.8	0.886	-0.175	0.753337256239116	0.944827034750243
gene10489	ZNF407	1354.73	0.921	-0.119	0.572603517615314	0.880563424011488
gene1049	EXTL3	2386.05	0.949	-0.076	0.693349431125616	0.927366862878285
gene10490	ZADH2	693.12	1.011	0.015	0.940700758164739	0.988234071377392
gene10491	TSHZ1	547.39	1.122	0.166	0.433489745875924	0.821270876872478
gene10492	ZNF516	345.57	0.988	-0.018	0.959171445207572	0.990947324294797
gene10493	LOC111826471	0	NA	NA	NA	NA
gene10494	LOC111826466	0.08	1.875	0.907	0.884332616037855	NA
gene10495	LOC106697551	123.26	1.444	0.53	0.109259645663377	0.544021335427831
gene10496	ZNF236	492.18	1.103	0.142	0.595825476353667	0.890186604692386
gene10497	MBP	605.71	0.619	-0.691	0.00772942186788276	0.159494537465413
gene10498	GALR1	2.3	0.326	-1.617	0.396162944280501	NA
gene10499	LOC102420663	34.79	0.697	-0.521	0.497124874154384	0.850380896667167
gene1050	LOC111826618	0	NA	NA	NA	NA
gene10500	GLYCTK	618.49	0.733	-0.448	0.0734544449007044	0.463918191769545
gene10501	DNAH1	9.9	1.304	0.383	0.704003649616538	0.929405098980866
gene10503	BAP1	5973.31	0.883	-0.18	0.442844732923296	0.826881490809162
gene10504	LOC111826477	189.28	0.665	-0.588	0.107767592753556	0.541426946494904
gene10505	PHF7	1092.06	0.905	-0.144	0.457257942669681	0.833378749406172
gene10506	SEMA3G	85.16	3.049	1.608	0.00407092691178245	0.108747396418623
gene10507	TNNC1	139.66	1.211	0.276	0.377956688881991	0.794533323097355
gene10508	NISCH	3511.77	1.071	0.099	0.533314167479502	0.864482907607437
gene10509	STAB1	363.29	1.984	0.988	0.000834034859761205	0.0393080851391563
gene10510	NT5DC2	1212.48	1.38	0.465	0.0622742205633435	0.43340627920541
gene10511	SMIM4	715.3	1.029	0.041	0.881143563628244	0.976941192352684
gene10512	PBRM1	4567.1	1.014	0.019	0.946454645128566	0.989309959781082
gene10513	GNL3	2924.38	0.695	-0.525	0.0511486737594126	0.397425771758593
gene10514	LOC111826486	0	NA	NA	NA	NA
gene10515	LOC111826482	0	NA	NA	NA	NA
gene10516	LOC111826479	0	NA	NA	NA	NA
gene10517	LOC111826480	0	NA	NA	NA	NA
gene10518	GLT8D1	1623.58	1.021	0.03	0.848712492954052	0.96997779364362
gene10519	SPCS1	2999.75	0.845	-0.243	0.359683517755547	0.783482555111007
gene1052	FZD3	1099.01	1.1	0.138	0.490464161249904	0.846445223321482
gene10520	NEK4	1189.51	1.048	0.067	0.746816432321173	0.943150646465942
gene10521	LOC111826483	0	NA	NA	NA	NA
gene10522	ITIH1	0.87	1.461	0.547	0.862644528207641	NA
gene10523	LOC102429706	0.09	1.826	0.869	0.88905167311653	NA
gene10525	LOC111826472	0	NA	NA	NA	NA
gene10526	LOC102429405	0.27	0.511	-0.967	0.876494653969197	NA
gene10527	LOC102429099	2.8	0.999	-0.001	0.999548017619943	NA
gene10528	LOC102428387	0.15	0.349	-1.517	0.807259473609157	NA
gene10529	LOC102420340	0	NA	NA	NA	NA
gene1053	FBXO16	80.02	1.246	0.318	0.365313607744156	0.785716149454972
gene10530	LOC102430626	0.1	1.875	0.907	0.884337644793942	NA
gene10531	STIMATE	647.06	0.98	-0.03	0.88129637774126	0.976941192352684
gene10532	SFMBT1	737.68	0.922	-0.117	0.633129195216182	0.905205126829425
gene10533	RFT1	336.42	0.929	-0.107	0.651788735357439	0.91090499119608
gene10534	PRKCD	281.57	1.169	0.225	0.504357834793632	0.852802214899216
gene10535	TKT	9294.12	0.862	-0.214	0.327254592565602	0.765853532075426
gene10536	DCP1A	1188.79	0.986	-0.02	0.910881867927853	0.983529488321651
gene10537	CACNA1D	6.29	0.872	-0.197	0.850900478433248	NA
gene10539	CHDH	6.35	3.612	1.853	0.165871561638604	NA
gene10540	LOC106697560	0	NA	NA	NA	NA
gene10542	IL17RB	0.91	1.248	0.319	0.930991687650151	NA
gene10543	LOC106697561	2.2	0.066	-3.92	0.101953354166039	NA
gene10544	ACTR8	1341.89	0.975	-0.036	0.864565660033838	0.973538628950278
gene10545	SELENOK	497.79	0.817	-0.291	0.103014394614133	0.533118074503361
gene10547	TMEM250	7.85	0.705	-0.504	0.621387592015391	NA
gene10549	LOC111826478	0	NA	NA	NA	NA
gene1055	ZNF395	424.24	1.422	0.508	0.227883957509048	0.690257656034608
gene10550	CACNA2D3	24.84	1.187	0.247	0.662820983308011	0.915438000437585
gene10551	LOC111826473	0	NA	NA	NA	NA
gene10552	LRTM1	0.08	1.875	0.907	0.884332616037855	NA
gene10554	WNT5A	155.74	0.621	-0.688	0.0138798958882696	0.2161452615411
gene10555	ERC2	21.31	1.468	0.554	0.379207102964074	0.796045741233635
gene10556	LOC111826481	0	NA	NA	NA	NA
gene10559	CCDC66	765.46	1.069	0.096	0.655257700358508	0.91236772883096
gene1056	PNOC	0.14	0.988	-0.017	0.997824315778344	NA
gene10560	FAM208A	407.27	1.271	0.346	0.493611347490707	0.84810158325621
gene10561	LOC111826474	193.22	0.717	-0.48	0.162264369419116	0.62067531182886
gene10563	LOC106697566	0.07	1.849	0.887	0.886844497599144	NA
gene10564	ARHGEF3	332.56	0.68	-0.556	0.0105734114078867	0.189770706831134
gene10566	IL17RD	150.85	1.635	0.71	0.015970473966557	0.230628714089365
gene10567	HESX1	11.03	3.051	1.609	0.0601138888628858	0.428196339667436
gene10568	APPL1	2500.04	0.916	-0.127	0.558995866780041	0.875414698552733
gene10569	ASB14	0.73	0.307	-1.702	0.589814310238456	NA
gene1057	ELP3	1523.49	1.109	0.15	0.333119567870863	0.77075825763558
gene10570	DNAH12	15.72	1.291	0.368	0.601750260796397	0.892457752851528
gene10571	PDE12	1269.31	0.578	-0.79	0.0006810035359404	0.034638201990415
gene10572	ARF4	7913.25	0.72	-0.473	0.000771578567769423	0.0375722704754768
gene10573	DENND6A	471.45	1.562	0.644	0.0255289689860752	0.287258211023723
gene10575	SLMAP	2681.55	0.891	-0.167	0.39040916310612	0.799766047085272
gene10577	LOC102441939	0	NA	NA	NA	NA
gene10579	LOC111826484	0	NA	NA	NA	NA
gene1058	LOC111826628	0	NA	NA	NA	NA
gene10580	LOC111826475	7.06	1.488	0.573	0.623516771296705	NA
gene10582	IGSF11	2.73	0.201	-2.313	0.178633064208111	NA
gene10583	UPK1B	0.31	0.118	-3.087	0.617992951347967	NA
gene10584	B4GALT4	461.55	0.837	-0.258	0.178523650174709	0.640151104495114
gene10586	ARHGAP31	1792.88	0.903	-0.147	0.514429547314766	0.856966529761638
gene10587	TMEM39A	1472.96	0.845	-0.242	0.160769393518684	0.620139940033272
gene10589	POGLUT1	2423.2	1.098	0.134	0.504056177921412	0.852802214899216
gene1059	NUGGC	2.74	0.756	-0.404	0.835255885144913	NA
gene10590	TIMMDC1	521.89	0.787	-0.346	0.0920242216629017	0.510418097994215
gene10591	CD80	5.73	0.748	-0.419	0.740727455121375	NA
gene10592	ADPRH	903.42	0.952	-0.071	0.800235812051969	0.957439466918721
gene10593	PLA1A	133.43	0.66	-0.599	0.0931687149997308	0.512054288182968
gene10595	LOC102441524	0	NA	NA	NA	NA
gene10596	POPDC2	40.42	1.086	0.119	0.785036283426157	0.953125717732366
gene10597	LOC102428173	1215.45	0.906	-0.143	0.365364772495735	0.785716149454972
gene10599	MAATS1	30.37	2.147	1.102	0.0508217616716471	0.39622577086085
gene1060	SCARA5	11.15	0.821	-0.285	0.765466419103231	0.947483040743916
gene10600	NR1I2	0.19	0.274	-1.866	0.763672622752268	NA
gene10601	GSK3B	3929.47	0.92	-0.12	0.560690263841517	0.875955411627732
gene10602	LOC111826491	0	NA	NA	NA	NA
gene10603	LOC106697576	11.5	1.355	0.439	0.584042093651993	0.88631908167996
gene10604	GPR156	42.61	2.468	1.303	0.0286492801102343	0.305984060405259
gene10606	LRRC58	3616.51	0.702	-0.511	0.0519805057609093	0.401400163253991
gene10607	FSTL1	40241.88	0.659	-0.602	0.0015165664180833	0.0598978553205164
gene10608	NDUFB4	1873.25	0.898	-0.154	0.582594269858534	0.885689142041237
gene10609	HGD	15.35	1.264	0.338	0.684731641341672	0.923656078781824
gene1061	LOC111826576	2.66	0.23	-2.123	0.186127573861728	NA
gene10610	RABL3	792.57	1.224	0.292	0.188267322528542	0.652521190277451
gene10611	GTF2E1	1433.63	1.012	0.017	0.931831489727307	0.986425395262516
gene10612	LOC111826490	0.1	0.494	-1.017	0.870415019210444	NA
gene10614	STXBP5L	42.1	1.983	0.988	0.0846317447529568	0.491184829336739
gene10616	POLQ	986.07	0.987	-0.02	0.935953189743881	0.987580617830939
gene10618	FBXO40	3.35	1.659	0.73	0.613901689731746	NA
gene10619	HCLS1	0.9	0.838	-0.256	0.934107278208801	NA
gene10620	GOLGB1	2673.51	1.326	0.407	0.217085716080373	0.680929110984036
gene10621	IQCB1	1476.29	1.497	0.582	0.000553815078088465	0.031414761466549
gene10622	EAF2	163.08	1.159	0.213	0.426924864652303	0.819979683952411
gene10623	SLC15A2	2.97	1.863	0.897	0.537840878950161	NA
gene10624	ILDR1	0.21	2.681	1.423	0.819003992725499	NA
gene10625	CD86	3.22	0.456	-1.132	0.426282864537348	NA
gene10629	CASR	1.12	0.193	-2.374	0.387203365826342	NA
gene1063	PBK	6608.22	1.049	0.068	0.773972826267036	0.950216699452868
gene10630	LOC111826493	0	NA	NA	NA	NA
gene10631	CSTA	0.18	0.963	-0.055	0.992959358519645	NA
gene10632	LOC111826487	0	NA	NA	NA	NA
gene10633	LOC102438211	37.33	1.015	0.021	0.965019122169799	0.992236980143953
gene10634	FAM162A	1452.82	1.203	0.266	0.106005766303625	0.538585876420628
gene10635	WDR5B	199.38	1.415	0.5	0.156937571551345	0.616345059982953
gene10636	KPNA1	3073.12	0.822	-0.284	0.164034281884307	0.622659899641461
gene10640	LOC102442468	0	NA	NA	NA	NA
gene10641	LOC111826488	0	NA	NA	NA	NA
gene10643	PARP9	1172.5	1.101	0.139	0.614339863107905	0.898269569472451
gene10644	DTX3L	642.54	1.054	0.076	0.798022109135019	0.957138358275838
gene10645	PARP15	2.16	0.099	-3.338	0.108226697356031	NA
gene10646	SPTB	10.04	0.944	-0.084	0.943994036419459	0.988838272451978
gene10647	CHURC1	1497.79	1.333	0.415	0.0621789384810449	0.433303583429082
gene10648	GPX2	0.16	3.265	1.707	0.783418713967582	NA
gene10649	RAB15	58.52	1.092	0.127	0.767548826054666	0.94793414732887
gene1065	ESCO2	2140.9	1.322	0.403	0.160741929959677	0.620139940033272
gene10650	FNTB	570.27	1.364	0.448	0.0227862971625808	0.273349583415001
gene10651	MAX	2170.55	0.924	-0.114	0.617532856595582	0.899698682094052
gene10653	FUT8	1176.87	0.989	-0.015	0.926403223830628	0.985575807980155
gene10657	LOC102443315	1.73	0.262	-1.931	0.537858210209994	NA
gene10658	GPHN	882.63	0.927	-0.109	0.512432025056558	0.855693076010636
gene1066	CCDC25	2294.34	1.046	0.065	0.749280556629053	0.944238726693625
gene10660	LOC111826494	0	NA	NA	NA	NA
gene10661	FAM71D	0	NA	NA	NA	NA
gene10662	MPP5	863.93	1.138	0.186	0.392714190864059	0.801713922818451
gene10663	LOC111826495	3.86	1.321	0.402	0.757134669277334	NA
gene10664	ATP6V1D	2327.74	1.145	0.196	0.269223661079199	0.723191819535452
gene10665	EIF2S1	5181.45	0.928	-0.108	0.460958270362817	0.8347576803838
gene10666	PLEK2	0.59	1.214	0.28	0.94048103641598	NA
gene10667	TMEM229B	257	0.776	-0.365	0.116502582003541	0.557594302200279
gene10668	PLEKHH1	138.36	0.981	-0.027	0.928123638991183	0.985575807980155
gene10669	PIGH	869.24	1.16	0.214	0.329801750086431	0.768682333985689
gene1067	SCARA3	3688.34	1.168	0.224	0.178555880512832	0.640151104495114
gene10670	ARG2	216.49	1.388	0.473	0.0948693204088131	0.514636419028893
gene10671	VTI1B	854.8	1.021	0.031	0.870804989017744	0.97531626156613
gene10672	RDH11	1775.95	0.709	-0.496	0.00270805345167935	0.0864069707588683
gene10673	RDH12	80.48	0.991	-0.012	0.981696102451533	0.995631523168045
gene10674	ZFYVE26	1109.57	1.272	0.347	0.147999185786364	0.601953607813292
gene10675	LOC111826502	0	NA	NA	NA	NA
gene10677	RAD51B	742.95	0.857	-0.223	0.253649685979476	0.706472923714453
gene10678	LOC111826504	0	NA	NA	NA	NA
gene10679	LOC111826503	0	NA	NA	NA	NA
gene1068	LOC111826530	0.86	1.514	0.598	0.84903085911182	NA
gene10681	ZFP36L1	600.46	0.974	-0.038	0.874588789040525	0.975682948354953
gene10682	LOC102432429	196.39	1.228	0.296	0.307880970145198	0.757015928020229
gene10683	ACTN1	20286.25	0.654	-0.612	0.00107238520784858	0.046777714256281
gene10684	LOC111826496	9.77	1.794	0.843	0.440297482597866	0.825610189107467
gene10685	LOC106697592	37.85	1.384	0.469	0.4324071369223	0.821204185083629
gene10686	DCAF5	2284.82	0.95	-0.074	0.61446487017961	0.898269569472451
gene10687	EXD2	40.09	1.13	0.176	0.71756670851332	0.934694718403667
gene10688	GALNT16	995.36	0.941	-0.088	0.789439397353033	0.955067700271245
gene1069	CLU	277.66	0.834	-0.263	0.350304493486177	0.777312825747178
gene10690	LOC102418032	1.33	1.178	0.236	0.930110536730744	NA
gene10691	ERH	1939.44	1.209	0.274	0.183067117464118	0.646270305852261
gene10692	LOC111826501	0	NA	NA	NA	NA
gene10693	SLC39A9	1656.63	0.696	-0.522	0.119044652357476	0.562533934897309
gene10694	LOC111826497	0	NA	NA	NA	NA
gene10695	PLEKHD1	86.54	1.526	0.61	0.0647865846797501	0.441066176990421
gene10697	CCDC177	0.53	2.656	1.41	0.708945308186975	NA
gene10698	SUSD6	1048.73	1.204	0.268	0.134802429352142	0.582793218116385
gene10699	SRSF5	4341.44	1.099	0.137	0.50961079640325	0.855079150045331
gene1070	EPHX2	178.63	1.217	0.283	0.331426681613342	0.769938338062851
gene10700	SLC10A1	1.22	0.412	-1.279	0.567979750506235	NA
gene10701	LOC102439242	0	NA	NA	NA	NA
gene10702	SMOC1	29.96	1.858	0.894	0.161889946742377	0.62023101725071
gene10703	SLC8A3	8.31	0.654	-0.613	0.543203399596876	NA
gene10704	LOC102418984	673.35	0.941	-0.088	0.668148975882607	0.91729691242465
gene10705	SYNJ2BP	1539.51	1.089	0.123	0.522984328252726	0.860108525738757
gene10706	LOC102419302	2.98	0.876	-0.19	0.892302503489445	NA
gene10707	LOC102419920	3.32	0.908	-0.14	0.929720030159028	NA
gene10708	MED6	937.08	1.255	0.327	0.105899304586522	0.538243368149195
gene10709	LOC106697595	0	NA	NA	NA	NA
gene1071	CHRNA2	16.7	0.783	-0.353	0.619990037811193	0.900454259951341
gene10710	TTC9	13.91	1.134	0.181	0.821937662792629	0.963326534088887
gene10711	MAP3K9	7.63	0.373	-1.424	0.241650947063472	NA
gene10712	LOC111826498	0.47	0.305	-1.715	0.663615627825676	NA
gene10713	PCNX1	2446.25	0.912	-0.132	0.511890269633221	0.855668703247711
gene10714	WNT11	30.14	0.932	-0.101	0.883622671071204	0.977101423807267
gene10715	LOC111826510	0	NA	NA	NA	NA
gene10716	LOC106697600	0.82	2.165	1.114	0.722337469768881	NA
gene10717	TRNAP-AGG	0	NA	NA	NA	NA
gene10718	TRNAP-UGG	0	NA	NA	NA	NA
gene10719	THAP12	373.37	0.854	-0.228	0.593980852883343	0.889309513258795
gene1072	PTK2B	7.83	1.58	0.66	0.508499287198634	NA
gene10720	GVQW3	18.63	1.17	0.226	0.722738196124551	0.936663206996015
gene10722	EMSY	1373.26	1.062	0.087	0.638566097882763	0.90611438060696
gene10725	LRRC32	291.66	0.314	-1.67	6.08704569810186E-08	2.86137975341368E-05
gene10726	LOC102430842	1.22	4.688	2.229	0.379987453246109	NA
gene10727	TSKU	274.5	0.968	-0.047	0.867157376797846	0.973759452690958
gene10729	ACER3	490.8	1.097	0.134	0.583745827025186	0.88631908167996
gene1073	TRIM35	564.39	0.809	-0.305	0.231471733506604	0.691403730665119
gene10730	CAPN5	218.39	1.291	0.368	0.488797371867768	0.845891175011227
gene10732	OMP	0	NA	NA	NA	NA
gene10733	MYO7A	37.8	1.548	0.63	0.239911271775973	0.698525782167811
gene10734	GDPD4	3.11	1.166	0.222	0.899137745941469	NA
gene10735	LOC111826512	3.21	0.715	-0.484	0.83275471220363	NA
gene10736	LOC111826513	0	NA	NA	NA	NA
gene10737	PAK1	1820.53	0.919	-0.122	0.402917259271031	0.806770990963377
gene10738	LOC111826505	0.35	0.086	-3.539	0.518777020592433	NA
gene1074	LOC111825927	0.06	0.513	-0.964	0.877027457851777	NA
gene10740	AQP11	5.75	1.04	0.056	0.959880934052068	NA
gene10741	CLNS1A	1876.24	1.258	0.331	0.0524287611536629	0.403407794589271
gene10742	RSF1	1714.6	1.099	0.136	0.554798698513685	0.873646072929896
gene10745	AAMDC	490.82	1.515	0.599	0.0238903879536525	0.277894605530081
gene10746	LOC102426290	46.52	1.258	0.331	0.468763525831162	0.838059201044973
gene10747	INTS4	2175.66	0.911	-0.135	0.393937287008823	0.801891746281247
gene10748	KCTD14	0.59	0.748	-0.418	0.91093331050052	NA
gene10749	THRSP	1.91	0.723	-0.468	0.834666617491952	NA
gene1075	STMN4	9.85	0.048	-4.382	0.000314031873211827	0.0218616936381405
gene10751	NDUFC2	1407.19	0.838	-0.255	0.31035833178028	0.759179990285604
gene10752	ALG8	1150.88	1.063	0.088	0.592635332843504	0.889275574560729
gene10754	KCTD21	314.6	0.957	-0.063	0.778097254217885	0.951501727536608
gene10756	USP35	220.81	0.979	-0.031	0.889522688098664	0.978246467771888
gene10757	GAB2	30.96	1.035	0.05	0.933894417231256	0.987132239112441
gene10758	LOC106697605	0.72	0.624	-0.68	0.864129812275414	NA
gene10759	NARS2	600.14	0.861	-0.215	0.306603550047837	0.756394307283624
gene1076	ZNF558	824.21	0.912	-0.134	0.569486267237578	0.878748026014944
gene10761	TENM4	5.8	3.734	1.901	0.161278800350771	NA
gene10762	LOC111826511	0	NA	NA	NA	NA
gene10764	LOC111826507	8.31	0.545	-0.875	0.365844672292506	NA
gene10767	LOC111826509	0.1	1.875	0.907	0.884337644793942	NA
gene10769	LOC102435951	91.68	0.619	-0.693	0.178236029604479	0.639822072102789
gene10770	LOC102436882	10.77	0.473	-1.081	0.201002866171454	0.665492981566766
gene10772	TRIM32	715.4	0.998	-0.003	0.988730747630075	0.997184524104624
gene10773	LOC111826519	2.74	1.675	0.744	0.658805674342562	NA
gene10774	TLR4	9.62	1.077	0.107	0.925658462000372	0.985575807980155
gene10776	BRINP1	1.9	0.675	-0.567	0.785479182943793	NA
gene10778	CDK5RAP2	4264.91	1.105	0.144	0.497865400507898	0.85059730400296
gene10779	MEGF9	1311.11	1.017	0.025	0.900813145092529	0.98110053665893
gene1078	SOX3	0.07	0.503	-0.992	0.873459796185816	NA
gene10780	FBXW2	2256.68	1.049	0.069	0.631312383208215	0.90465485261123
gene10781	LOC102424205	1.51	0.408	-1.294	0.616602835198768	NA
gene10782	PSMD5	5904.69	1.001	0.002	0.990343552799244	0.997184524104624
gene10783	LOC102441007	274.37	1.385	0.47	0.104529115990135	0.535624288032722
gene10784	PHF19	1363.87	1.172	0.228	0.238454325151062	0.697583063329343
gene10785	TRAF1	286.97	0.894	-0.162	0.518439663151941	0.858553948108089
gene10786	C5	32.32	1.381	0.466	0.336727719217397	0.770923433905048
gene10787	CNTRL	2489.85	1.349	0.431	0.063635955309297	0.437498457301362
gene10788	LOC111826520	0	NA	NA	NA	NA
gene10789	RAB14	6276.06	1.048	0.068	0.724147541446195	0.937206016751583
gene10790	GSN	2702	1.281	0.357	0.100633446078602	0.527990563900132
gene10791	STOM	2261.99	0.772	-0.374	0.08404087854924	0.490063012770129
gene10792	GLT6D1	0.32	3.351	1.745	0.757445758459688	NA
gene10793	LOC111822959	8.93	1.018	0.025	0.976757411274282	NA
gene10794	LOC102418670	1986.83	0.895	-0.159	0.399671489089496	0.805262835404513
gene10796	LOC111826518	0.22	1.682	0.75	0.90361986684649	NA
gene10797	DAB2IP	2707.83	0.76	-0.395	0.0573913200911517	0.420564569982156
gene10798	TTLL11	78.22	0.73	-0.455	0.21404484625751	0.678789692392337
gene10799	NDUFA8	2415.05	0.971	-0.043	0.801721215007068	0.957439466918721
gene10800	MORN5	154.44	1.287	0.364	0.324198238976873	0.764841872973318
gene10801	LHX6	155.64	1.304	0.383	0.242902658733223	0.69975221063336
gene10802	RBM18	128.99	0.808	-0.307	0.38217913520272	0.796636350445413
gene10803	MRRF	827.98	1.021	0.03	0.871144085053184	0.97531626156613
gene10805	PTGS1	32.08	1.219	0.286	0.595018867272173	0.889941645700316
gene10807	LOC102423289	0	NA	NA	NA	NA
gene10808	LOC102426397	0.29	3.082	1.624	0.780730869544691	NA
gene10809	LOC102427024	0.29	1.535	0.618	0.920688590206013	NA
gene10811	LOC102428281	0	NA	NA	NA	NA
gene10814	LOC102429201	0	NA	NA	NA	NA
gene10815	LOC102429501	0	NA	NA	NA	NA
gene10816	LOC111826521	0.5	2.73	1.449	0.706361898893626	NA
gene10818	CDH3	2.43	1.752	0.809	0.651302486688414	NA
gene10819	CDH1	6.45	1.512	0.597	0.55748598778059	NA
gene10821	TANGO6	559.16	1.044	0.062	0.717790875854257	0.9348983683998
gene10822	HAS3	27.92	2.072	1.051	0.0656888524239783	0.443993920697756
gene10823	CHTF8	3994.03	0.901	-0.151	0.320537957971725	0.762994140160556
gene10824	UTP4	1956.17	0.831	-0.267	0.121586338985841	0.564919598111724
gene10826	SNTB2	520.58	0.56	-0.837	0.0129954238385946	0.208786524660365
gene10827	VPS4A	2010.37	0.916	-0.127	0.555049330338419	0.87369731136097
gene10828	PDF	395.28	0.855	-0.226	0.524942696850746	0.860279411888085
gene10829	COG8	1175.79	0.906	-0.142	0.46064056278329	0.834578012277191
gene10830	NIP7	1706.15	0.782	-0.355	0.100515966654511	0.527990563900132
gene10831	TMED6	5.18	1.355	0.438	0.71249196847735	NA
gene10832	TERF2	1788.85	0.928	-0.109	0.448267088846397	0.829120796267994
gene10833	LOC102434193	2284.75	0.791	-0.338	0.0726398674305313	0.462265896889401
gene10835	NFAT5	2254.55	0.937	-0.094	0.771846253698868	0.94951298580152
gene10836	NQO1	2779.91	1.084	0.117	0.613135851798337	0.897993353613566
gene10837	NOB1	3114.74	0.654	-0.613	0.0576078059201944	0.420988185450316
gene10838	LOC111826522	11.29	0.529	-0.917	0.314078475228396	0.76067414651359
gene10839	WWP2	1734.45	0.869	-0.203	0.220978323192659	0.683504447947064
gene10840	LOC111826523	6.4	0.191	-2.39	0.104832092624041	NA
gene10841	PSMD7	5596.24	0.843	-0.246	0.182029699098914	0.644818625123972
gene10842	LOC111826524	3.4	0.272	-1.877	0.250478150180322	NA
gene10844	LOC111826525	0.71	3.317	1.73	0.592895275560891	NA
gene10845	ZFHX3	1024.47	1.002	0.004	0.988649202760346	0.997184524104624
gene10846	PMFBP1	2.01	0.929	-0.107	0.957132379921215	NA
gene10847	DHX38	2399.56	0.972	-0.04	0.800108487552756	0.957439466918721
gene10848	TXNL4B	871.75	0.782	-0.354	0.0297839434422109	0.309355285671462
gene10849	LOC102438213	0.07	0.503	-0.992	0.873459796185816	NA
gene1085	LOC102427573	0.08	1.875	0.907	0.884332616037855	NA
gene10850	DHODH	1069.95	0.894	-0.161	0.5775512442725	0.882682197543811
gene10852	PKD1L3	24.56	1.232	0.301	0.63547974669913	0.905951611628899
gene10853	LOC106697616	196.12	1.239	0.31	0.485581642675354	0.844886680572786
gene10854	IST1	3288.5	0.989	-0.016	0.911356000934448	0.983529488321651
gene10855	LOC111826532	0.25	0.133	-2.915	0.638357048744524	NA
gene10856	ZNF821	153.79	1.388	0.473	0.0712499134959557	0.458286891100445
gene10857	ATXN1L	2253.44	0.868	-0.205	0.454560343410164	0.831888020023109
gene10858	LOC102442877	7.12	0.612	-0.709	0.650248964668365	NA
gene10859	LOC111826540	0	NA	NA	NA	NA
gene1086	CUNHXorf66	3.05	1.553	0.635	0.681528249929982	NA
gene10860	LOC111826526	0.41	6.185	2.629	0.565327312339421	NA
gene10861	AP1G1	4783.49	0.932	-0.102	0.561096276683526	0.876191638830832
gene10862	LOC111826537	0	NA	NA	NA	NA
gene10863	PHLPP2	597.95	0.692	-0.531	0.0919889516825958	0.510418097994215
gene10864	LOC111826528	0	NA	NA	NA	NA
gene10865	LOC111826527	0.19	0.274	-1.866	0.763672622752268	NA
gene10866	MARVELD3	0.22	1.512	0.597	0.923433557475927	NA
gene10867	TAT	9.9	0.646	-0.629	0.454386847905284	0.831888020023109
gene10868	CHST4	0.07	1.849	0.887	0.886844497599144	NA
gene1087	ATP11C	977.66	1.197	0.259	0.393312821184096	0.80175200806885
gene10870	LOC102417829	559.23	1.142	0.191	0.269040544208452	0.723177625072016
gene10873	LOC111826539	0	NA	NA	NA	NA
gene10874	CALB2	0.08	1.875	0.907	0.884332616037855	NA
gene10875	CMTR2	0.36	0.548	-0.868	0.887994965524176	NA
gene10876	HYDIN	37.24	0.677	-0.564	0.250695039348754	0.703282095921724
gene10878	VAC14	1062.22	1.038	0.054	0.788192952238161	0.954527847016904
gene10879	TRNAG-GCC	0	NA	NA	NA	NA
gene1088	LOC111827264	0	NA	NA	NA	NA
gene10880	TRNAG-GCC	0	NA	NA	NA	NA
gene10881	LOC111826529	0.86	1.307	0.386	0.909234034706381	NA
gene10882	MTSS1L	114.54	1.559	0.641	0.143165087833612	0.593020683826306
gene10883	IL34	19.06	2.235	1.16	0.0909333776173873	0.507409208659388
gene10885	SF3B3	10242.52	0.964	-0.053	0.769814315978202	0.948352894042679
gene10886	LOC111826541	0	NA	NA	NA	NA
gene10887	LOC111826538	0	NA	NA	NA	NA
gene10888	COG4	1564.1	1.007	0.01	0.951902507509463	0.98949491921753
gene10889	FUK	320.16	1.032	0.045	0.872501140137282	0.975682948354953
gene1089	LOC111827178	0	NA	NA	NA	NA
gene10890	ST3GAL2	891.81	1.002	0.003	0.993752690406591	0.998062946657783
gene10891	DDX19A	1046.44	0.818	-0.289	0.116758596355275	0.55772668695212
gene10892	LOC106697623	68.51	1.644	0.717	0.123769810137997	0.569608818730523
gene10893	LOC102423591	1072.67	0.741	-0.433	0.0260250935210902	0.290940704861887
gene10894	AARS	9241.09	0.746	-0.422	0.0272010088382358	0.297426228882447
gene10895	LOC111826534	0.07	0.503	-0.992	0.873459796185816	NA
gene10896	EXOSC6	544.89	0.5	-0.999	0.0407572196035352	0.357377554080871
gene10897	LOC102425145	0.93	1.354	0.437	0.908917866406846	NA
gene10898	PDPR	1094.86	1.369	0.453	0.0153869436308311	0.226647764728434
gene10899	LOC102425977	98.63	1.19	0.251	0.393426657301788	0.80175200806885
gene10900	GLG1	2965.48	0.929	-0.106	0.894431313930467	0.979374531135884
gene10902	RFWD3	3094.66	0.99	-0.015	0.945346054746468	0.989043644677443
gene10903	MLKL	1071.65	1.133	0.181	0.384108799924183	0.796636350445413
gene10904	FA2H	5.73	1.437	0.523	0.664387253124909	NA
gene10905	WDR59	455.96	1.113	0.155	0.509780527926489	0.855122880406376
gene10906	ZNRF1	1681.88	0.735	-0.444	0.0967253997490499	0.517772003938215
gene10907	LDHD	0.62	15.509	3.955	0.276591252134754	NA
gene10909	ACVR1	2875.74	0.895	-0.16	0.382972824546473	0.796636350445413
gene1091	MCF2	4.28	2.151	1.105	0.381453370845895	NA
gene10910	ACVR1C	68.73	0.343	-1.544	0.000970191425540711	0.0434192162651077
gene10911	CYTIP	8.44	0.849	-0.236	0.799975105715116	NA
gene10912	ERMN	0	NA	NA	NA	NA
gene10913	GALNT5	18.72	0.776	-0.365	0.571533822201441	0.879818573148151
gene10916	GPD2	2453.91	1.047	0.066	0.730038697622753	0.939427213159755
gene10917	TRNAG-GCC	0.66	0.134	-2.895	0.630675900678307	NA
gene10918	TRNAA-CGC	0	NA	NA	NA	NA
gene10919	LOC111826549	0.14	0.988	-0.017	0.997824315778344	NA
gene10920	NR4A2	110.88	0.978	-0.032	0.914777007059225	0.984715834853913
gene10922	LOC102420774	0	NA	NA	NA	NA
gene10925	KCNJ3	5.13	2.195	1.134	0.313557030295376	NA
gene10927	GALNT13	76.6	1.157	0.21	0.618863605998085	0.90011775298909
gene10929	RPRM	2.62	0.919	-0.122	0.958883281123289	NA
gene1093	F9	0.55	3.883	1.957	0.595531948442689	NA
gene10931	LOC111826550	0	NA	NA	NA	NA
gene10933	LOC102441427	8.55	1.035	0.05	0.958903979117773	NA
gene10934	ARL6IP6	1024.66	1.13	0.177	0.362960082809531	0.784790459256514
gene10935	LOC111826545	0	NA	NA	NA	NA
gene10937	PRPF40A	6489.98	0.945	-0.082	0.670413003972648	0.91862747880883
gene10939	FMNL2	734.3	0.571	-0.809	0.00161917689187858	0.0625790320640746
gene1094	LOC102417227	0.14	2.571	1.363	0.826511499115119	NA
gene10941	STAM2	1171.12	0.822	-0.282	0.305140570768748	0.754896520454685
gene10942	CACNB4	88.59	1.679	0.748	0.188951810478476	0.653578859632448
gene10945	ARL5A	1007.63	1.017	0.024	0.9108990017347	0.983529488321651
gene10946	LOC111826586	0	NA	NA	NA	NA
gene10947	TPRA1	447.27	1.035	0.05	0.807081998761015	0.958705469745074
gene10948	MCM2	9676.38	1.23	0.299	0.094981436799268	0.51483449659501
gene10949	PODXL2	66.47	5.27	2.398	0.00619500548027988	0.141143728165583
gene10950	LOC111826592	0	NA	NA	NA	NA
gene10951	ABTB1	236.81	1.577	0.657	0.00703595133409662	0.151300394990933
gene10952	MGLL	3.09	1.811	0.857	0.551495132953815	NA
gene10953	KBTBD12	0.9	0.312	-1.68	0.556403418754606	NA
gene10954	LOC106697643	62.26	1.009	0.012	0.981256850526369	0.995631523168045
gene10955	SEC61A1	11860.4	0.528	-0.922	1.11062323148706E-05	0.00180103889680208
gene10958	RUVBL1	3888.76	0.953	-0.069	0.759176119333049	0.946070303669357
gene10959	EEFSEC	823.95	0.824	-0.28	0.217728673131659	0.681620062337403
gene10960	DNAJB8	0.07	1.872	0.904	0.884621996364979	NA
gene10961	GATA2	1153.93	0.824	-0.279	0.172349217775396	0.629661026859842
gene10962	RPN1	13339.17	0.793	-0.335	0.0559281699144239	0.415209615652505
gene10964	RAB7A	5988.9	0.884	-0.177	0.225443220760124	0.686612140130582
gene10965	HMCES	573.34	0.893	-0.163	0.470061544016359	0.838332955609379
gene10966	COPG1	7439.86	0.817	-0.292	0.117872009083041	0.559443649548006
gene10967	CNBP	14647.33	1.097	0.134	0.504696262998095	0.852802214899216
gene10969	LOC102432003	907.05	1.113	0.154	0.31629306172008	0.761206580852201
gene1097	FGF13	65.74	0.698	-0.52	0.231995517319425	0.69154343377266
gene10971	RAB43	1090.94	0.856	-0.224	0.326884772874053	0.765137023647691
gene10972	ARFGEF2	2059.84	0.838	-0.256	0.458432504355314	0.83386527680612
gene10973	LOC111826553	0.56	27.839	4.799	0.309699120309709	NA
gene10974	LOC111826589	0	NA	NA	NA	NA
gene10975	PREX1	219.46	1.235	0.305	0.34682939860649	0.775643669410104
gene10976	LOC106697637	0	NA	NA	NA	NA
gene10977	SULF2	5397.06	0.928	-0.107	0.493279823661054	0.847907356197028
gene10978	NCOA3	2445.47	0.877	-0.189	0.312773224156911	0.76067414651359
gene10979	ZMYND8	783.31	1.105	0.144	0.607965147217907	0.895959140046856
gene10980	EYA2	704.19	0.694	-0.526	0.0280237273128159	0.304396420236292
gene10981	LOC102436985	11.54	0.868	-0.204	0.843334016801741	0.968386878340153
gene10982	LOC111826587	0	NA	NA	NA	NA
gene10983	SLC2A10	409.74	1.43	0.516	0.0453878871824096	0.376419957419548
gene10984	TP53RK	914.16	0.789	-0.342	0.315598027568767	0.76067414651359
gene10985	SLC13A3	1.54	0.413	-1.275	0.600454866013704	NA
gene10986	OCSTAMP	0	NA	NA	NA	NA
gene10987	LOC102439243	0.86	2.043	1.031	0.740029692814825	NA
gene10988	ELMO2	2253.48	1.251	0.323	0.0721258576489382	0.461337736349403
gene10989	LOC111826591	0	NA	NA	NA	NA
gene1099	LOC102417869	0	NA	NA	NA	NA
gene10990	LOC111826588	0	NA	NA	NA	NA
gene10991	SLC35C2	1230.83	0.782	-0.355	0.237026806476317	0.696684891830658
gene10992	LOC106697649	0	NA	NA	NA	NA
gene10993	CDH22	4.36	2.033	1.023	0.50518311373254	NA
gene10994	CD40	136.1	1.087	0.12	0.730859533417167	0.939834082047732
gene10995	LOC106697639	3.35	1.884	0.914	0.53442978410633	NA
gene10996	NCOA5	3609.65	1.026	0.038	0.820452292405146	0.962641675052139
gene10997	SLC12A5	3.73	1.612	0.689	0.630544446097861	NA
gene10998	MMP9	19.44	0.705	-0.504	0.462799189554593	0.835625752307257
gene10999	PCIF1	1519.8	1.1	0.138	0.490107256746776	0.846253091193481
gene11	GIGYF1	1623.55	1.29	0.367	0.0836337043924582	0.489893839850127
gene1100	LOC111827242	0.09	0.504	-0.989	0.873890716735841	NA
gene11000	ZNF335	1587.97	0.96	-0.059	0.783532685736999	0.952735933327346
gene11001	LOC106697651	37.91	1.902	0.927	0.0957851415077733	0.516133072149361
gene11002	LOC102418880	61.8	1.19	0.25	0.508729917876107	0.854424182701997
gene11003	PLTP	291.97	1.957	0.969	0.000541361250387735	0.0312222739554165
gene11004	CTSA	4355.84	1.2	0.263	0.170521009878789	0.628129770221601
gene11005	NEURL2	62.9	1.468	0.554	0.279436673902998	0.732553954156991
gene11006	SPATA25	0.06	0.513	-0.964	0.877027457851777	NA
gene11007	ZSWIM1	179.58	1.057	0.081	0.76005979114235	0.946150537062069
gene11008	ZSWIM3	133.8	1.138	0.186	0.524071172624898	0.860108525738757
gene11009	ACOT8	349.91	0.743	-0.428	0.0596236916538312	0.428169849696632
gene11010	SNX21	895.71	0.913	-0.132	0.641439825025092	0.907558308325622
gene11011	LOC102422286	10.18	1.059	0.083	0.929785519550294	0.986209107725704
gene11012	LOC106697653	1.39	0.52	-0.943	0.715079510155269	NA
gene11013	TNNC2	7.37	0.463	-1.11	0.305415852988228	NA
gene11015	UBE2C	4624.18	0.823	-0.281	0.34556194941389	0.775434337260399
gene11016	DNTTIP1	1379.51	0.939	-0.091	0.675208907419499	0.920173618863926
gene11017	WFDC3	7.24	0.679	-0.559	0.593793066934817	NA
gene11018	SPINT4	0	NA	NA	NA	NA
gene11019	WFDC13	0.07	1.872	0.904	0.884621996364979	NA
gene11020	WFDC10B	0	NA	NA	NA	NA
gene11021	WFDC9	0	NA	NA	NA	NA
gene11022	LOC102441428	0	NA	NA	NA	NA
gene11023	WFDC11	0	NA	NA	NA	NA
gene11024	WFDC8	0.16	0.963	-0.055	0.992953379673246	NA
gene11025	LOC102442366	0.65	0.098	-3.356	0.390211340958755	NA
gene11026	LOC102442680	0.31	0.428	-1.225	0.843221912852756	NA
gene11028	WFDC2	34.58	1.661	0.732	0.193379238593909	0.657022288582314
gene11029	PIGT	2450.53	0.764	-0.389	0.0631630112293388	0.43602882976158
gene11030	SYS1	2547.56	0.856	-0.224	0.324769260193908	0.764841872973318
gene11033	SDC4	8511.85	0.713	-0.489	0.0145069832471304	0.220575495639264
gene11034	RBPJL	0.32	0.829	-0.27	0.965038583130425	NA
gene11035	MATN4	1	0.497	-1.007	0.703325987447114	NA
gene11036	LOC106697657	0.44	1.267	0.341	0.946771344197191	NA
gene11037	LOC111826568	0.11	0.494	-1.017	0.870415904184809	NA
gene11038	LOC106697658	0.14	0.993	-0.011	0.99864051322408	NA
gene11039	PI3	0.26	0.227	-2.139	0.729810160654617	NA
gene11040	WFDC5	0.14	0.993	-0.011	0.99864051322408	NA
gene11041	KCNS1	0.84	2.429	1.281	0.74748946451465	NA
gene11042	STK4	2014.35	0.837	-0.257	0.209333396151541	0.675275341107616
gene11043	TOMM34	653.87	0.915	-0.129	0.633101470799392	0.905205126829425
gene11044	PABPC1L	33.65	0.488	-1.034	0.046645629970524	0.380226708168955
gene11045	YWHAB	18705.34	0.947	-0.078	0.584010426246072	0.88631908167996
gene11046	RIMS4	9.81	1.395	0.48	0.70370015452985	0.929382231834047
gene11047	KCNK15	0.99	3.533	1.821	0.582762458530632	NA
gene11048	WISP2	576.39	0.657	-0.607	0.115627889771791	0.555424336268593
gene1105	ZIC3	29.84	0.505	-0.986	0.541683263745203	0.868180107848143
gene11050	ADA	18.41	1.119	0.162	0.826763752721679	0.964219609739878
gene11051	PKIG	275.06	0.87	-0.201	0.532325025342778	0.863644635114495
gene11052	LOC111826590	0	NA	NA	NA	NA
gene11053	SERINC3	4706.38	1.139	0.188	0.280653936856651	0.733927881926026
gene11054	TTPAL	372.09	0.757	-0.402	0.223864350463118	0.685798686998614
gene11055	LOC106697661	0.85	0.415	-1.27	0.676090425046107	NA
gene11056	HNF4A	0.44	0.088	-3.501	0.549797444504992	NA
gene11058	R3HDML	0.76	0.303	-1.724	0.658273572993266	NA
gene11059	LOC111826575	0.75	5.409	2.435	0.515089636576946	NA
gene11060	FITM2	606.35	0.978	-0.031	0.888220476782348	0.977972684324993
gene11061	GDAP1L1	377.09	1.016	0.023	0.907157517377301	0.983242131747264
gene11062	OSER1	1067.2	1.003	0.004	0.978878632104754	0.995269090870542
gene11063	LOC111826577	19.06	1.407	0.493	0.413505536572897	0.812047345223082
gene11064	JPH2	161.68	0.974	-0.038	0.920626843648915	0.985179177812796
gene11065	LOC106697662	458.64	0.843	-0.247	0.389820599539504	0.799596301198293
gene11066	TOX2	5.32	1.013	0.018	0.987502298530334	NA
gene11067	MYBL2	9464.3	0.822	-0.284	0.212861500374415	0.678789692392337
gene11069	ANO6	5745.27	0.635	-0.654	0.0033500429756483	0.0972988322261115
gene11071	ARID2	2747.24	0.989	-0.015	0.952308536716606	0.98949491921753
gene11073	SCAF11	4366.84	0.983	-0.025	0.919887513083136	0.985179177812796
gene11074	SLC38A1	581.21	0.416	-1.265	2.65217416962138E-06	0.000531100088896025
gene11076	SLC38A2	11128.61	0.748	-0.419	0.0488216268871686	0.389217643153691
gene11077	SLC38A4	0.42	1.405	0.49	0.913988141215714	NA
gene11078	AMIGO2	44.44	1.702	0.768	0.120024706332829	0.563494738450857
gene11079	PCED1B	2.66	0.419	-1.255	0.468574563340537	NA
gene1108	LOC111827236	0	NA	NA	NA	NA
gene11081	LOC111826638	0	NA	NA	NA	NA
gene11082	RPAP3	375.96	0.933	-0.1	0.754082219618317	0.944827034750243
gene11083	ENDOU	0.65	1.742	0.801	0.837184078583133	NA
gene11084	RAPGEF3	66.32	1.503	0.588	0.172863309520751	0.629905939187575
gene11085	SLC48A1	639.8	1.314	0.394	0.102349949871518	0.532001731538318
gene11086	HDAC7	2613.43	0.948	-0.076	0.696183105398222	0.92749686052508
gene11087	LOC111826601	37.72	0.842	-0.248	0.633595541020614	0.90539922635581
gene11088	VDR	362.05	1.139	0.188	0.620350387404653	0.900589527258499
gene11089	TMEM106C	1030.81	1.004	0.006	0.9780732710876	0.995110862759926
gene11090	LOC111826631	0	NA	NA	NA	NA
gene11091	COL2A1	236.87	1.457	0.543	0.198306942976297	0.66280860407786
gene11092	SENP1	1183.48	1.064	0.09	0.664040084211422	0.915862369498723
gene11093	PFKM	1606.73	1.299	0.377	0.0656791911536072	0.443993920697756
gene11094	ASB8	776.37	1.112	0.153	0.422054885258473	0.818559337043341
gene11096	CCDC184	128.56	1.016	0.023	0.945005915111583	0.988921697993062
gene11097	LOC102430629	0.1	1.875	0.907	0.884337644793942	NA
gene11099	LOC102430954	0.23	0.145	-2.783	0.654068835850683	NA
gene11100	ZNF641	690.24	0.878	-0.187	0.47620626806846	0.841743594600482
gene11102	LOC102431269	0	NA	NA	NA	NA
gene11103	LOC102431587	0	NA	NA	NA	NA
gene11105	LOC102432548	0.35	0.988	-0.018	0.997451968287618	NA
gene11106	LALBA	0	NA	NA	NA	NA
gene11107	LOC102432850	0	NA	NA	NA	NA
gene11109	KANSL2	2846.8	1.02	0.028	0.892809670209856	0.978755548978575
gene1111	GPR101	0.17	0.25	-2.003	0.747896815643667	NA
gene11110	LOC111826636	0	NA	NA	NA	NA
gene11111	LOC111826635	0	NA	NA	NA	NA
gene11112	LOC111826634	0	NA	NA	NA	NA
gene11113	CCNT1	2305.36	1.05	0.07	0.742377769593206	0.942345996507298
gene11116	LOC111826629	1.81	7.323	2.873	0.190131119128966	NA
gene11118	ADCY6	2935.95	0.966	-0.05	0.822821728802705	0.963326534088887
gene11119	CACNB3	1167.28	1.243	0.314	0.126592621761932	0.574186475276893
gene11120	DDX23	3213.89	1.03	0.042	0.815972356838076	0.961230917584483
gene11121	RND1	125.05	1.156	0.21	0.513930117707781	0.856695216166895
gene11122	CCDC65	196.77	1.745	0.804	0.000323363763021884	0.0222862305474683
gene11123	FKBP11	1354.24	0.626	-0.675	0.0352383881544113	0.334230690919947
gene11124	ARF3	2196.59	0.751	-0.413	0.0953492831108088	0.515207572873143
gene11125	WNT10B	273.71	0.854	-0.228	0.387102429238465	0.798538948322519
gene11126	WNT1	2.66	0.387	-1.37	0.434321298193602	NA
gene11127	DDN	14.61	1.029	0.041	0.95382971046455	0.98949491921753
gene11128	PRKAG1	2436.18	1.305	0.384	0.0207073300541036	0.262102697397396
gene11129	KMT2D	3478.35	1.099	0.136	0.676999994596817	0.920746711941049
gene11130	RHEBL1	88.41	1.04	0.056	0.868310720009805	0.974400685460156
gene11131	DHH	2.16	0.583	-0.778	0.67419253172897	NA
gene11132	LMBR1L	416.32	1.129	0.175	0.339374310715414	0.772223078643316
gene11134	TUBA1B	1648.62	0.865	-0.209	0.520216157117031	0.858904371044395
gene11135	LOC102437803	930.15	0.74	-0.434	0.0336109773766955	0.326263177577726
gene11138	LOC102435024	100.64	0.933	-0.1	0.784014940961228	0.95298781078021
gene11139	LOC106697674	4	2.072	1.051	0.454806663207397	NA
gene11140	LOC102439244	1864.3	0.816	-0.293	0.199898828217893	0.664433433362778
gene11141	PRPH	3.39	1.585	0.664	0.664730022286708	NA
gene11142	TROAP	1568.18	0.928	-0.107	0.539012681550432	0.867252340666645
gene11143	C1QL4	20.92	1.041	0.058	0.925354366364763	0.985575807980155
gene11144	DNAJC22	1.41	0.215	-2.217	0.331725339425799	NA
gene11145	SPATS2	1446.37	1.22	0.287	0.14088768886852	0.589777177765006
gene11146	LOC111826642	0.1	1.875	0.907	0.884337644793942	NA
gene11148	KCNH3	50.63	0.866	-0.208	0.608020220741264	0.895959140046856
gene11149	MCRS1	2708.79	0.922	-0.117	0.606579702535943	0.89527820545374
gene1115	RBMX	5908.95	0.967	-0.049	0.793100552328537	0.956040948563235
gene11150	FAM186B	0.63	0.552	-0.857	0.799673308777433	NA
gene11152	LOC111826613	29.3	1.143	0.193	0.726058870328447	0.937605578219496
gene11153	PRPF40B	629.45	0.938	-0.092	0.727579370198191	0.938425567400755
gene11154	FMNL3	3203.2	0.89	-0.168	0.281106123402012	0.73427455087613
gene11155	LOC111826614	0.99	0.205	-2.287	0.524027291031669	NA
gene11156	TMBIM6	17282.57	0.925	-0.112	0.48920334851999	0.845891175011227
gene11157	NCKAP5L	708.26	1.14	0.189	0.427717167343119	0.819979683952411
gene11158	BCDIN3D	224.7	0.917	-0.125	0.61985933827774	0.900454259951341
gene11159	FAIM2	0.77	1.345	0.428	0.89133771239379	NA
gene1116	LOC111827254	0	NA	NA	NA	NA
gene11160	LOC111826627	0	NA	NA	NA	NA
gene11161	LOC102435952	0	NA	NA	NA	NA
gene11162	AQP5	5.17	2.145	1.101	0.38603379613217	NA
gene11163	AQP6	0.1	1.875	0.907	0.884337644793942	NA
gene11164	RACGAP1	6575.56	0.838	-0.255	0.126716675434017	0.574211667639482
gene11165	ASIC1	23.21	1.211	0.276	0.824053914980702	0.963546788221958
gene11166	SMARCD1	1288.97	1.07	0.097	0.796834254741254	0.956938503001079
gene11167	GPD1	290.97	0.898	-0.155	0.60072364334903	0.892266800182124
gene11168	CERS5	1240.17	0.901	-0.151	0.423029226315846	0.81896556959798
gene11169	LOC111826637	0	NA	NA	NA	NA
gene11170	LIMA1	5563.44	0.743	-0.428	0.0238443791144373	0.277593683879564
gene11172	LOC111826643	0	NA	NA	NA	NA
gene11175	FAM186A	5.44	0.574	-0.8	0.518924696386972	NA
gene11176	LARP4	2279.09	0.9	-0.152	0.554271355576127	0.873498324881175
gene11177	LOC111826632	0	NA	NA	NA	NA
gene11178	DIP2B	1022.74	0.842	-0.249	0.590685277090056	0.888847697916482
gene11179	LOC111826640	0	NA	NA	NA	NA
gene11180	LOC111826641	0	NA	NA	NA	NA
gene11181	ATF1	705.73	0.902	-0.149	0.541726477106746	0.868180107848143
gene11183	TMPRSS12	26.72	0.737	-0.44	0.629384605192332	0.90435094647722
gene11187	METTL7A	312.84	0.772	-0.374	0.124949297567885	0.571244151799576
gene11188	HIGD1C	0.45	1.052	0.073	0.985459087338476	NA
gene11189	SLC11A2	1624.1	1.013	0.019	0.922507160810718	0.985179177812796
gene11190	ANO3	6.5	0.703	-0.509	0.630672174576695	NA
gene11192	MUC15	0.25	0.475	-1.073	0.862951999536867	NA
gene11194	FIBIN	0.86	1.544	0.627	0.86653847484389	NA
gene11195	BBOX1	1.45	1.807	0.854	0.735746645358281	NA
gene11196	CCDC34	739.52	0.854	-0.227	0.264147444545059	0.718005990062926
gene11197	LGR4	2346.5	0.654	-0.613	0.00421219004524176	0.11153341011805
gene11198	LIN7C	2875.9	1.088	0.122	0.65408384285791	0.912262641905639
gene11199	BDNF	67.3	0.347	-1.527	0.00337266531437185	0.0972988322261115
gene1120	ARHGEF6	237.28	1.092	0.127	0.758412205598697	0.946070303669357
gene11201	KIF18A	1584.72	0.949	-0.075	0.730294777067471	0.939430825949953
gene11202	METTL15	228.23	1.009	0.013	0.952526176944629	0.98949491921753
gene11205	LOC111826644	2.02	0.955	-0.067	0.974351545973092	NA
gene11207	LOC111826646	0	NA	NA	NA	NA
gene11208	KCNA4	1.31	1.267	0.341	0.890818168173509	NA
gene11209	LOC102442995	433.93	1.128	0.174	0.507516093777848	0.853784775431906
gene1121	CD40LG	0.17	0.93	-0.105	0.986493178290687	NA
gene11210	FSHB	0	NA	NA	NA	NA
gene11211	ARL14EP	2055.17	1.265	0.339	0.168464103583279	0.62572409276673
gene11212	MPPED2	6.5	1.084	0.116	0.910973921955387	NA
gene11213	LOC102426399	6.16	0.786	-0.348	0.752919443820638	NA
gene11214	DCDC1	9.15	0.876	-0.191	0.848730569438168	0.96997779364362
gene11215	DNAJC24	140.21	0.885	-0.177	0.571703994185157	0.879823625893556
gene11216	IMMP1L	257.78	1.291	0.368	0.187979352685245	0.652014946505642
gene11217	ELP4	484.65	0.904	-0.146	0.474782264934609	0.84049845038062
gene11218	PAX6	79.04	3.894	1.961	0.0609835866192416	0.429607533848498
gene1122	LOC111826661	0.08	0.494	-1.017	0.870415904184809	NA
gene11220	RCN1	4124.77	0.723	-0.468	0.00954583889836006	0.181239453684566
gene11221	WT1	6.15	0.379	-1.401	0.434687508569834	NA
gene11222	LOC111826648	5.21	1.212	0.277	0.82238934003963	NA
gene11223	EIF3M	5900.42	1.327	0.408	0.0529870806928458	0.405713646085931
gene11224	CCDC73	5.14	1.184	0.244	0.841397502202196	NA
gene11225	LOC102428284	0.27	0.16	-2.64	0.670261122004216	NA
gene11226	LOC102423592	1.83	0.661	-0.597	0.742487015802137	NA
gene11227	LOC102423291	0.75	0.517	-0.951	0.788097104109922	NA
gene11228	LOC102428903	0.14	0.993	-0.011	0.99864051322408	NA
gene11229	MS4A1	0.07	1.849	0.887	0.886844497599144	NA
gene11230	MS4A5	0.06	0.513	-0.964	0.877027457851777	NA
gene11231	LOC106697680	6.83	0.922	-0.118	0.91651619538573	NA
gene11232	DTNA	438.58	1.22	0.287	0.199277360195847	0.664090914788298
gene11233	LOC111826649	4	4.296	2.103	0.150201985514235	NA
gene11234	NOL4	2.91	4.155	2.055	0.202715993694836	NA
gene11235	LOC111826651	0	NA	NA	NA	NA
gene11236	ASXL3	4.03	1.439	0.525	0.709825540871129	NA
gene11237	CCDC178	7.15	0.617	-0.696	0.519421011355005	NA
gene11238	KLHL14	2.16	5.839	2.546	0.230894687421416	NA
gene11239	GAREM1	439.18	0.718	-0.478	0.010255243294114	0.186488487554179
gene1124	VGLL1	1.24	0.318	-1.651	0.492889164106618	NA
gene11240	MEP1B	1.69	0.399	-1.326	0.558868959190357	NA
gene11241	RNF138	1091.01	1.116	0.158	0.45521404042763	0.832074039683656
gene11242	LOC111826652	0	NA	NA	NA	NA
gene11243	RNF125	7.59	1.817	0.862	0.393753723308945	NA
gene11244	LOC106697682	1.85	2.165	1.114	0.550006203019879	NA
gene11245	TRAPPC8	3555.73	0.837	-0.257	0.17416319693703	0.632066078565743
gene11246	LOC111826653	0	NA	NA	NA	NA
gene11247	B4GALT6	16.46	0.627	-0.673	0.347008631954347	0.775643669410104
gene11248	TTR	0.21	0.685	-0.546	0.929987841738185	NA
gene11249	DSG2	2.19	0.286	-1.806	0.378859767644742	NA
gene1125	HTATSF1	2964.95	1.177	0.235	0.300358984322193	0.750030255588409
gene11250	DSG3	0.85	1.054	0.076	0.980614838993107	NA
gene11251	DSG4	0.49	0.208	-2.265	0.610606928790361	NA
gene11252	DSG1	0.27	1.691	0.758	0.902767152884684	NA
gene11253	DSC1	4.55	0.592	-0.757	0.591588079800253	NA
gene11254	DSC2	4.27	0.627	-0.673	0.609730669431724	NA
gene11255	LOC102439871	264.5	0.417	-1.262	0.000288146554931971	0.0211044631070606
gene11256	LOC111826650	0.8	2.685	1.425	0.631812849017058	NA
gene11257	LOC111826658	0	NA	NA	NA	NA
gene1126	BRS3	0.15	0.255	-1.969	0.752033646719501	NA
gene11260	CDH2	66.82	1.326	0.407	0.541562310929528	0.868180107848143
gene11262	LOC111826656	0	NA	NA	NA	NA
gene11263	DNMT3A	526.88	1.328	0.409	0.138022688353145	0.586701909128314
gene11264	POMC	1.06	1.49	0.575	0.869724459403791	NA
gene11265	EFR3B	87.71	1.267	0.342	0.331501735507109	0.769938338062851
gene11266	DNAJC27	1004.61	0.942	-0.087	0.62901825393947	0.904153013739582
gene11267	ADCY3	2673.46	1.005	0.008	0.967752064379037	0.992397712790852
gene11268	CENPO	2236.72	0.871	-0.199	0.321676022165681	0.763477061875166
gene11269	PTRHD1	500.58	0.923	-0.115	0.579555724911811	0.884379066997056
gene1127	ADGRG4	8.4	0.473	-1.08	0.291350683786874	NA
gene11270	NCOA1	1559.89	1.088	0.122	0.574319290239895	0.881883511620017
gene11271	LOC111826666	0	NA	NA	NA	NA
gene11273	ITSN2	2436.44	0.856	-0.225	0.288817369844548	0.741442497602597
gene11274	LOC102418570	13.49	1.45	0.536	0.492595294342738	0.847576274774722
gene11275	LOC111826668	0.89	1.57	0.65	0.823052995898993	NA
gene11276	TP53I3	244.18	1.144	0.194	0.614750857794337	0.898401804902156
gene11277	SF3B6	2786.35	1.292	0.37	0.155841026825204	0.614307612524695
gene11278	FKBP1B	29.23	1.171	0.227	0.681487091867903	0.922410287640704
gene11279	WDCP	435.44	0.986	-0.02	0.949328103700962	0.98949491921753
gene1128	MAP7D3	874.73	1.324	0.405	0.0613271721641886	0.430432321273842
gene11281	MFSD2B	35.14	1.431	0.517	0.268815694684676	0.723177625072016
gene11282	UBXN2A	1378.73	0.944	-0.083	0.700465417754346	0.928298962477195
gene11283	ATAD2B	1454.4	0.988	-0.018	0.944351488950386	0.988838272451978
gene11284	LOC111826667	0	NA	NA	NA	NA
gene11285	KLHL29	130.63	0.736	-0.442	0.156115547243033	0.614827629485134
gene11286	TDRD15	0	NA	NA	NA	NA
gene11288	APOB	0.17	0.254	-1.978	0.75091463607864	NA
gene11290	LDAH	644.52	1.063	0.088	0.637494111728472	0.905973337344423
gene11291	GDF7	0.55	8.769	3.132	0.610852361146948	NA
gene11292	HS1BP3	95.3	0.969	-0.045	0.907512131355913	0.983242131747264
gene11295	LOC111826665	1.15	4.764	2.252	0.365189927677132	NA
gene11297	RHOB	4186.84	0.362	-1.466	2.3423201742849E-09	2.38133445165183E-06
gene11298	LOC102432110	0.18	0.963	-0.055	0.992954276466645	NA
gene11299	PUM2	5017.75	1.035	0.049	0.833280204221717	0.966016344406405
gene1130	FHL1	1587.3	1.247	0.318	0.25723436108763	0.709995681464134
gene11301	SDC1	4984.47	0.71	-0.494	0.0069343400933313	0.150801373187029
gene11302	LOC111826663	108.11	1.074	0.103	0.739652849580447	0.941936757920992
gene11303	MATN3	309.11	0.827	-0.275	0.312696347835788	0.76067414651359
gene11304	WDR35	1273.56	1.442	0.528	0.132763079073108	0.580482154041494
gene11305	TTC32	339.61	1.019	0.027	0.892106476717338	0.978620604840891
gene11306	LOC111826664	2.41	0.703	-0.508	0.764889681887809	NA
gene11307	OSR1	704.66	0.577	-0.794	0.000602905285114029	0.0328103160321524
gene11308	LOC111826659	54.26	1.394	0.479	0.240318850247392	0.698525782167811
gene11309	LOC102427533	348.23	1.052	0.073	0.784806020617195	0.953125717732366
gene1131	SLC9A6	1127.56	0.972	-0.041	0.833960017479857	0.966073308268929
gene11310	LOC111826670	0	NA	NA	NA	NA
gene11311	LOC111826669	0	NA	NA	NA	NA
gene11312	KIF13A	887.36	1.136	0.184	0.335478370482058	0.770920821780327
gene11313	NUP153	4626.11	0.837	-0.257	0.274977659589427	0.728202124837783
gene11314	FAM8A1	299.86	0.646	-0.63	0.0204792515378697	0.260367816629159
gene11315	CAP2	43.96	0.748	-0.419	0.384772847033068	0.796827096235356
gene11316	RBM24	4.7	1.597	0.675	0.574788715415435	NA
gene11317	STMND1	0.24	0.537	-0.897	0.885018638565926	NA
gene11318	LOC111826671	11.6	0.649	-0.625	0.480573505526317	0.843557321636273
gene11319	LOC111826676	0.62	0.19	-2.395	0.516779190393024	NA
gene1132	MMGT1	152.65	1.319	0.4	0.145909024902278	0.598831938682352
gene11320	LOC111826680	0	NA	NA	NA	NA
gene11322	LOC111826682	0	NA	NA	NA	NA
gene11323	ATXN1	1338.87	0.779	-0.36	0.0632026698972459	0.43602882976158
gene11324	GMPR	2021.8	0.94	-0.09	0.728620647427131	0.938786330235128
gene11326	LOC111826681	0	NA	NA	NA	NA
gene11327	MYLIP	846.93	1.417	0.503	0.0225449275950387	0.272403112388023
gene11328	LOC111826675	0.15	2.616	1.388	0.823411279340528	NA
gene1133	LOC102436717	62.98	1.165	0.221	0.647133288952216	0.908544026779115
gene11332	DTNBP1	583.9	1.126	0.172	0.455074420272867	0.831929152392732
gene11334	JARID2	457.99	1.214	0.28	0.116446063246618	0.557517379573248
gene11335	LOC111826677	0	NA	NA	NA	NA
gene11336	LOC111826678	0.08	1.875	0.907	0.884332616037855	NA
gene1134	LOC106697671	38.26	1.265	0.34	0.510906827897942	0.855548711964446
gene11344	CD83	11.17	0.491	-1.027	0.269448411725447	0.723191819535452
gene11345	RNF182	15.59	1.587	0.666	0.394884747309789	0.80222303450595
gene11347	MCUR1	258.8	1.247	0.319	0.221442917452395	0.683621315602199
gene11348	TRNAC-GCA	0	NA	NA	NA	NA
gene11349	RANBP9	1698.53	1.117	0.16	0.396168740502599	0.803089401998027
gene1135	LOC102422227	0.72	1.934	0.952	0.766898890736111	NA
gene11350	NOL7	2956.65	0.793	-0.334	0.228418247500742	0.690389174261399
gene11351	SIRT5	318.04	1.07	0.098	0.715070891014464	0.933384200922668
gene11352	GFOD1	403.67	1.58	0.66	0.136431807258572	0.583940247726714
gene11353	LOC111826683	0	NA	NA	NA	NA
gene11354	LOC102442563	785.6	0.935	-0.096	0.577475459733596	0.882682197543811
gene11355	PHACTR1	25.78	0.911	-0.135	0.822878106594554	0.963326534088887
gene11356	LOC111826679	0	NA	NA	NA	NA
gene11357	LOC102422793	59.76	1.067	0.094	0.849544138817679	0.970113082554235
gene1136	ZNF75D	671.81	1.064	0.089	0.632835263285639	0.905205126829425
gene11362	PNRC1	670.88	1.471	0.556	0.046473963972599	0.379725619086132
gene11363	SRSF12	305.22	1.036	0.051	0.842268604542445	0.968058313043787
gene11364	LOC111826687	0.22	5.296	2.405	0.698901116995311	NA
gene11365	PM20D2	80.09	1.119	0.163	0.688616338085726	0.925430403510021
gene11366	GABRR1	0.07	1.872	0.904	0.884621996364979	NA
gene11367	LOC111826686	4.51	0.84	-0.252	0.837090690220056	NA
gene11368	GABRR2	1.62	0.654	-0.613	0.811513778645777	NA
gene11369	UBE2J1	3700.78	0.865	-0.21	0.343132616366424	0.774859106159041
gene11370	RRAGD	49.32	2.091	1.064	0.140046195705246	0.588535598049119
gene11371	LOC111826690	0	NA	NA	NA	NA
gene11372	ANKRD6	18.37	0.931	-0.103	0.866584681172253	0.973671604603711
gene11374	LYRM2	320.93	1.061	0.085	0.696200501020707	0.92749686052508
gene11375	MDN1	3175.11	1.177	0.235	0.406912852950132	0.808663028411854
gene11376	CASP8AP2	1348.4	1.581	0.661	0.0729612783547352	0.463426352904208
gene11377	LOC111826691	0	NA	NA	NA	NA
gene11378	GJA10	13.77	3.049	1.609	0.0309607038320371	0.314489566411791
gene11379	BACH2	69.4	0.667	-0.583	0.115061095096034	0.55524781849105
gene1138	ZNF449	556.03	1.225	0.293	0.154146229339581	0.61074089111706
gene11380	LOC111826688	0	NA	NA	NA	NA
gene11381	MAP3K7	2576.31	0.83	-0.268	0.24260075215972	0.69975221063336
gene11385	EPHA7	358.49	1.244	0.315	0.158842385480256	0.618498147305042
gene11386	LOC111826692	0	NA	NA	NA	NA
gene1139	LOC102438042	29.78	1.016	0.023	0.969044517210495	0.992939117514232
gene11390	LOC102437713	0.48	8.435	3.076	0.478549683734285	NA
gene11392	MS4A2	1.17	6.93	2.793	0.294552351141861	NA
gene11393	TCN1	0.53	2.596	1.376	0.774334746567727	NA
gene11394	GIF	0.21	0.698	-0.519	0.933298567197388	NA
gene11395	MRPL16	1274.79	0.848	-0.238	0.367311677739204	0.787284118481913
gene11396	STX3	502.24	0.893	-0.163	0.483945202877054	0.844202950737858
gene11397	LOC102435843	18.49	0.772	-0.374	0.543902289130331	0.868896162017209
gene11398	PATL1	1815.18	1.039	0.055	0.776158485011343	0.951248360265533
gene11399	OSBP	2467.69	0.87	-0.2	0.213869595570085	0.678789692392337
gene1140	LOC102438350	443.61	0.983	-0.025	0.94544205498758	0.989069010773285
gene11400	TRNAF-GAA	0.07	1.872	0.904	0.884621996364979	NA
gene11401	TRNAF-GAA	0.42	0.529	-0.92	0.881920032226945	NA
gene11402	TRNAK-UUU	0	NA	NA	NA	NA
gene11403	TRNAR-UCU	0	NA	NA	NA	NA
gene11404	TRNAV-UAC	0	NA	NA	NA	NA
gene11405	LOC102436572	0	NA	NA	NA	NA
gene11406	LOC102436885	0	NA	NA	NA	NA
gene11407	LOC102437196	0	NA	NA	NA	NA
gene11408	LOC102437508	0	NA	NA	NA	NA
gene1141	LOC102438663	318.16	0.969	-0.045	0.852012183890437	0.970775628477862
gene11410	LOC102439248	0	NA	NA	NA	NA
gene11412	LOC102439873	0	NA	NA	NA	NA
gene11413	LOC102440193	0	NA	NA	NA	NA
gene11414	LOC102440512	0	NA	NA	NA	NA
gene11415	LOC102437806	0.1	0.494	-1.017	0.870415019210444	NA
gene11416	DTX4	48.15	0.474	-1.077	0.0376290135714742	0.344407917044622
gene11417	LOC102440820	21.86	1.871	0.904	0.161530815112543	0.62023101725071
gene11418	LOC111826693	0	NA	NA	NA	NA
gene11419	LOC111826696	0	NA	NA	NA	NA
gene1142	LOC102438955	0.41	0.635	-0.654	0.899571471319254	NA
gene11420	GLYATL2	0.46	6.291	2.653	0.593216134317891	NA
gene11421	LOC102438929	0.38	0.405	-1.304	0.832792238735245	NA
gene11422	LOC111822960	1.45	1.128	0.173	0.939394493997657	NA
gene11424	LOC102441742	1	7.762	2.956	0.294420531390968	NA
gene11427	LOC102442368	0.62	0.905	-0.145	0.971028978852028	NA
gene11430	LOC102442997	128.26	1.224	0.291	0.352162782493368	0.778099394298604
gene11432	CNTF	79.22	0.731	-0.452	0.196563314892347	0.661320169020285
gene11433	ZFP91	6747.33	0.871	-0.2	0.29169775913262	0.742522975417182
gene11434	LPXN	25.43	0.73	-0.454	0.415693174294936	0.812993860205082
gene11435	LOC102442063	0	NA	NA	NA	NA
gene11436	LOC102418571	0	NA	NA	NA	NA
gene11437	LOC102442370	0	NA	NA	NA	NA
gene11438	LOC102442685	0	NA	NA	NA	NA
gene11439	LOC102442999	0	NA	NA	NA	NA
gene11440	LOC106694333	0	NA	NA	NA	NA
gene11442	LOC102443321	0	NA	NA	NA	NA
gene11443	LOC106697701	0	NA	NA	NA	NA
gene11444	LOC102417095	0.06	0.513	-0.964	0.877027457851777	NA
gene11445	LOC102417406	0	NA	NA	NA	NA
gene11446	LOC102417725	0	NA	NA	NA	NA
gene11447	LOC102418036	0	NA	NA	NA	NA
gene11448	LOC102419516	0	NA	NA	NA	NA
gene11449	LOC102418359	0.1	0.494	-1.017	0.870415019210444	NA
gene11450	LOC102418987	0	NA	NA	NA	NA
gene11451	LOC102419832	0	NA	NA	NA	NA
gene11453	LOC102419609	0	NA	NA	NA	NA
gene11454	LOC102419922	0.24	0.156	-2.678	0.665873100698333	NA
gene11455	CTNND1	7394.76	0.935	-0.097	0.709442801451464	0.931063465220125
gene11456	BTBD18	0.73	1.378	0.462	0.886483367089907	NA
gene11457	SELENOH	1578.68	0.767	-0.382	0.254660919732582	0.70742565852356
gene11458	TMX2	1621.97	1.025	0.036	0.838406219968141	0.966879872611472
gene11459	MED19	877.55	1.066	0.093	0.694666669390107	0.927478242045064
gene1146	MOSPD1	138.21	1.014	0.02	0.952684328090971	0.98949491921753
gene11460	ZDHHC5	3362.1	0.869	-0.203	0.187089281129477	0.651769846672493
gene11461	CLP1	526.48	1.057	0.08	0.659133504978888	0.913293793059763
gene11462	LOC102427857	1920.49	1.211	0.276	0.134904878503663	0.582793218116385
gene11463	YPEL4	5.02	16.571	4.051	0.0574345877261105	NA
gene11464	SERPING1	97.1	2.382	1.252	0.0024174462275675	0.0809494702815072
gene11465	UBE2L6	286.93	1.6	0.678	0.0139004411890623	0.2161452615411
gene11466	SMTNL1	1.04	1.342	0.424	0.882002826646622	NA
gene11467	TIMM10	591.42	0.909	-0.138	0.642601645519121	0.908153003666179
gene11468	SLC43A1	10.81	1.933	0.951	0.412636268410162	0.811756392700117
gene11469	RTN4RL2	7	1.996	0.997	0.465726611662349	NA
gene1147	LOC102439585	33.66	1.111	0.151	0.741642704537129	0.942340627278768
gene11470	SLC43A3	1474.78	0.85	-0.235	0.284846621745535	0.73809679551205
gene11471	LOC102431588	0.38	4.634	2.212	0.682039957536994	NA
gene11472	LOC102431903	0	NA	NA	NA	NA
gene11474	LOC102432549	0.19	0.335	-1.579	0.799567113252935	NA
gene11475	LOC102432851	0	NA	NA	NA	NA
gene11476	P2RX3	0.15	0.255	-1.969	0.752033646719501	NA
gene11477	SSRP1	10481.45	1.108	0.148	0.40609983270839	0.808263921178317
gene11478	TNKS1BP1	4127.92	1.055	0.077	0.761201445953243	0.946293306255655
gene11479	APLNR	1.09	0.329	-1.604	0.591201200335649	NA
gene11480	LOC102420874	10.94	0.387	-1.37	0.15942001848038	0.619522282135201
gene11481	LRRC55	0.07	1.849	0.887	0.886844497599144	NA
gene11482	LOC102421175	0	NA	NA	NA	NA
gene11483	LOC102421478	0.47	1.274	0.35	0.943197675962901	NA
gene11484	LOC102421776	0.33	2.851	1.511	0.807166385343805	NA
gene11485	LOC102435643	0	NA	NA	NA	NA
gene11486	LOC102422089	0	NA	NA	NA	NA
gene11487	LOC102422383	0	NA	NA	NA	NA
gene11488	LOC102422989	0	NA	NA	NA	NA
gene11489	LOC102423292	0	NA	NA	NA	NA
gene1149	FAM122B	520.06	1.253	0.326	0.179674378042961	0.641685873955732
gene11490	LOC102423594	0	NA	NA	NA	NA
gene11491	LOC102423898	0	NA	NA	NA	NA
gene11492	LOC102424208	0	NA	NA	NA	NA
gene11495	LOC102435954	0	NA	NA	NA	NA
gene11496	LOC102436266	0	NA	NA	NA	NA
gene11497	LOC102424827	0	NA	NA	NA	NA
gene11498	LOC102436573	0	NA	NA	NA	NA
gene11499	LOC102437197	0	NA	NA	NA	NA
gene115	ZNF608	132.19	1.233	0.302	0.520466207851355	0.858968655294908
gene11500	LOC102436886	0	NA	NA	NA	NA
gene11501	LOC102425149	0	NA	NA	NA	NA
gene11502	LOC106697703	0	NA	NA	NA	NA
gene11503	LOC102437509	0	NA	NA	NA	NA
gene11504	LOC102425448	0	NA	NA	NA	NA
gene11505	LOC102425769	0	NA	NA	NA	NA
gene11507	LOC102426401	0.07	0.503	-0.992	0.873459796185816	NA
gene11508	LOC102438013	0.06	0.513	-0.964	0.877027457851777	NA
gene11509	LOC102426713	0	NA	NA	NA	NA
gene11510	LOC102438323	0	NA	NA	NA	NA
gene11511	LOC102427027	0	NA	NA	NA	NA
gene11512	LOC102438633	0	NA	NA	NA	NA
gene11513	LOC102427342	0	NA	NA	NA	NA
gene11515	LOC102427968	0	NA	NA	NA	NA
gene11516	LOC102428286	0	NA	NA	NA	NA
gene11517	LOC102428602	0	NA	NA	NA	NA
gene11518	LOC102438930	0	NA	NA	NA	NA
gene11519	LOC102428904	0	NA	NA	NA	NA
gene1152	PLAC1	5.14	2.205	1.141	0.346423167358734	NA
gene11520	LOC102429204	0	NA	NA	NA	NA
gene11521	LOC102429505	0	NA	NA	NA	NA
gene11522	LOC102429814	0.08	1.875	0.907	0.884332616037855	NA
gene11523	LOC102439247	0	NA	NA	NA	NA
gene11524	LOC102430116	0	NA	NA	NA	NA
gene11525	LOC102430422	0	NA	NA	NA	NA
gene11526	LOC102430742	0	NA	NA	NA	NA
gene11527	LOC102439548	0	NA	NA	NA	NA
gene11528	LOC102439872	0.07	0.503	-0.992	0.873459796185816	NA
gene11529	LOC102431064	0	NA	NA	NA	NA
gene1153	LOC106698085	0.23	0.338	-1.567	0.801097994316415	NA
gene11530	LOC102431380	0	NA	NA	NA	NA
gene11531	LOC102431688	0	NA	NA	NA	NA
gene11532	LOC111826694	0	NA	NA	NA	NA
gene11533	LOC102432318	0	NA	NA	NA	NA
gene11534	LOC102432637	0	NA	NA	NA	NA
gene11535	LOC102432956	0	NA	NA	NA	NA
gene11536	LOC102433272	0	NA	NA	NA	NA
gene11537	LOC102433584	0.1	1.875	0.907	0.884337644793942	NA
gene11538	LOC102433890	0	NA	NA	NA	NA
gene11539	LOC102434196	0	NA	NA	NA	NA
gene1154	LOC111826673	5.44	1.529	0.613	0.651141966876516	NA
gene11540	LOC102434509	0	NA	NA	NA	NA
gene11541	LOC102434823	0	NA	NA	NA	NA
gene11542	LOC102435127	0	NA	NA	NA	NA
gene11543	LOC102435435	0	NA	NA	NA	NA
gene11544	LOC102440192	0	NA	NA	NA	NA
gene11545	LOC102435741	0	NA	NA	NA	NA
gene11546	LOC102436059	0	NA	NA	NA	NA
gene11547	LOC102436361	0	NA	NA	NA	NA
gene11549	LOC102436675	0	NA	NA	NA	NA
gene1155	HPRT1	1121.13	1.422	0.508	0.143488662032609	0.593328041023112
gene11551	LOC102440511	0	NA	NA	NA	NA
gene11552	LOC102437291	0	NA	NA	NA	NA
gene11553	LOC102437598	0	NA	NA	NA	NA
gene11554	LOC102437897	0	NA	NA	NA	NA
gene11555	LOC102438215	0	NA	NA	NA	NA
gene11556	LOC102438524	0	NA	NA	NA	NA
gene11557	LOC102440819	0	NA	NA	NA	NA
gene11558	LOC102438827	0	NA	NA	NA	NA
gene11559	LOC102439126	0	NA	NA	NA	NA
gene11560	LOC102439427	0.07	0.503	-0.992	0.873459796185816	NA
gene11561	LOC102441126	0	NA	NA	NA	NA
gene11563	LOC102440084	0	NA	NA	NA	NA
gene11564	LOC102440395	0	NA	NA	NA	NA
gene11565	LOC102440706	0	NA	NA	NA	NA
gene11566	LOC102441743	0	NA	NA	NA	NA
gene11567	LOC102441430	0	NA	NA	NA	NA
gene11568	LOC102442062	0	NA	NA	NA	NA
gene11569	PTPRJ	521	0.908	-0.139	0.675568613067468	0.920173618863926
gene1157	PHF6	2922.41	1.228	0.296	0.329512767195789	0.768369992003449
gene11570	NUP160	4200.83	0.806	-0.312	0.136268180579868	0.583940247726714
gene11571	FNBP4	3736.05	1.116	0.159	0.408754064799236	0.809870063129607
gene11572	AGBL2	149.08	0.793	-0.334	0.375136471531204	0.792019866863014
gene11574	MTCH2	6202.2	1.135	0.183	0.211182139570438	0.676696278063117
gene11575	C1QTNF4	1.91	0.797	-0.328	0.888573387123307	NA
gene11576	FAM180B	0.72	0.214	-2.225	0.540885125477296	NA
gene11577	NDUFS3	1893.81	1.075	0.104	0.665043780491731	0.916336299118606
gene11578	KBTBD4	653.16	0.948	-0.076	0.727219800849469	0.938049572797031
gene11579	PTPMT1	572.07	0.77	-0.377	0.165881850683523	0.624258893956637
gene1158	CCDC160	0	NA	NA	NA	NA
gene11580	CELF1	6320.91	1.013	0.019	0.911080310764027	0.983529488321651
gene11581	RAPSN	13.24	1.145	0.195	0.802608982514285	0.957574024007217
gene11582	PSMC3	6996.58	0.907	-0.141	0.601878066635796	0.892457752851528
gene11583	SLC39A13	712.12	0.754	-0.407	0.0476579619441287	0.383713403877261
gene11584	MYBPC3	9.53	2.323	1.216	0.265957840777254	0.719662912696047
gene11585	MADD	1533.54	1.64	0.714	0.000378315981974622	0.0247142535333563
gene11586	NR1H3	32.85	2.361	1.239	0.0166348541445252	0.234452790928564
gene11587	ACP2	734.43	1.253	0.326	0.124127424003747	0.569608818730523
gene11588	DDB2	638.43	1.402	0.487	0.0422562267555286	0.363129569574942
gene11589	LOC111826698	14.46	1.767	0.821	0.267599447109138	0.722544716738954
gene11590	PACSIN3	1381.96	1.183	0.242	0.296350241385454	0.747153730631535
gene11591	ARFGAP2	3192.49	0.91	-0.135	0.487781251872772	0.845891175011227
gene11592	CUNH11orf49	480.08	1.31	0.39	0.21900950732409	0.68181427635528
gene11593	LOC111826699	5.29	1.595	0.673	0.574295132507058	NA
gene11594	LRP4	73.65	1.964	0.974	0.0341784773889384	0.328303924968033
gene11595	CKAP5	13184.88	1.138	0.187	0.473657814289301	0.840383241815601
gene11597	LOC111826705	0	NA	NA	NA	NA
gene11598	F2	13.89	1.242	0.312	0.665198558511035	0.916429175047678
gene11599	ZNF408	509.73	1.019	0.027	0.894106284372993	0.979211904004238
gene11600	ARHGAP1	1991.5	1.134	0.182	0.341839925308595	0.773922117919502
gene11601	ATG13	784.04	1.174	0.232	0.351675958787174	0.777994106993503
gene11602	HARBI1	168.57	0.918	-0.124	0.616090630360421	0.899506792997779
gene11603	AMBRA1	1562.51	1.17	0.227	0.16188954315572	0.62023101725071
gene11605	CHRM4	3.69	0.717	-0.481	0.721845595840463	NA
gene11606	MDK	2051.59	1.781	0.833	0.0174447861186702	0.240218713146604
gene11607	DGKZ	2481.09	1.036	0.052	0.761745139147136	0.946533399261167
gene11608	CREB3L1	2328.02	0.526	-0.926	0.0139246221886605	0.2161452615411
gene11609	LOC111826702	66.82	0.747	-0.421	0.22798680173389	0.690257656034608
gene1161	LOC111827214	0	NA	NA	NA	NA
gene11610	LOC102433162	6.42	0.516	-0.954	0.384258944373327	NA
gene11611	PHF21A	1352.21	1.179	0.238	0.139197451854303	0.587081846613344
gene11613	LARGE2	92.02	1.232	0.301	0.407139896084956	0.808825065315745
gene11614	PEX16	454.36	0.82	-0.286	0.334705228649979	0.770856620168974
gene11615	CUNH11orf94	1.12	2.445	1.29	0.657532565271841	NA
gene11616	MAPK8IP1	1150.27	0.883	-0.179	0.305133450344898	0.754896520454685
gene11617	CRY2	481.63	1.141	0.19	0.314178585294533	0.76067414651359
gene11618	SLC35C1	1287.63	0.701	-0.513	0.0125162419790819	0.206368276841704
gene11619	LOC106697706	0.22	0.489	-1.031	0.868277078808421	NA
gene1162	LOC102424347	25.92	1.356	0.44	0.594051056924496	0.889309513258795
gene11620	CHST1	22.13	2.295	1.198	0.0574471067520546	0.420749691535771
gene11622	WASF3	39.47	0.881	-0.183	0.78165462428332	0.95205831743892
gene11623	CDK8	979.23	0.87	-0.201	0.312442977638507	0.76067414651359
gene11626	RNF6	340.68	1.225	0.293	0.238174466262179	0.697583063329343
gene11627	SHISA2	8.48	1.314	0.394	0.662476442120676	NA
gene11628	ATP8A2	17.82	0.81	-0.304	0.624096668976875	0.901752437269469
gene1163	GPC3	412.85	1.585	0.665	0.00805971619200676	0.16325587645365
gene11634	NUP58	3906.4	0.857	-0.223	0.337466617449882	0.771265267407794
gene11635	MTMR6	2883.31	1.046	0.064	0.820090514006707	0.962494318187551
gene11636	LOC102434301	9.32	1.22	0.287	0.796926388510375	0.956938503001079
gene11637	AMER2	0.52	1.689	0.757	0.874024156724296	NA
gene11639	SPATA13	121.96	1.105	0.145	0.621949011370556	0.90099266134858
gene1164	LOC111827266	0	NA	NA	NA	NA
gene11640	C1QTNF9	2634.98	0.489	-1.033	0.00214536880740393	0.0758250349775788
gene11642	CACNA1C	18.43	1.924	0.944	0.175460464087516	0.634123502092899
gene11644	DCP1B	229.94	1.295	0.373	0.113941551272381	0.554724338980021
gene11645	CACNA2D4	2.78	0.135	-2.889	0.124763961815713	NA
gene11646	LRTM2	0.24	1.786	0.837	0.892706336244104	NA
gene11647	ADIPOR2	2343.31	0.988	-0.017	0.926858685035056	0.985575807980155
gene11649	LOC111826717	0	NA	NA	NA	NA
gene11651	WNT5B	44.08	1.381	0.465	0.279009359828418	0.7320067493875
gene11652	FBXL14	823.07	0.802	-0.318	0.17921240115911	0.640794743859188
gene11653	ERC1	4370.18	0.832	-0.265	0.199063356398567	0.663982627717693
gene11656	RAD52	924.02	0.905	-0.144	0.533872814395996	0.865139435865789
gene11657	WNK1	6271.91	0.923	-0.116	0.673980410898187	0.919452294519063
gene11658	LOC111826715	0	NA	NA	NA	NA
gene11659	LOC106697720	0.21	0.279	-1.841	0.767255624898865	NA
gene1166	GPC4	4731.54	1.115	0.158	0.373679475886149	0.791577976888685
gene11660	LOC102428798	35.54	0.865	-0.209	0.644109869829201	0.908231252604955
gene11661	NINJ2	4.96	1.721	0.783	0.531005519430859	NA
gene11662	B4GALNT3	15.2	0.896	-0.159	0.862256947855927	0.973411119512375
gene11663	LOC106697721	0	NA	NA	NA	NA
gene11665	CCDC77	427.2	1.135	0.182	0.319072639532864	0.761866942228331
gene11666	KDM5A	2273.55	1.103	0.142	0.53728258786246	0.866654255975861
gene11669	SLC6A13	2.3	0.125	-3	0.113994925300347	NA
gene1167	LOC102417543	1.85	0.734	-0.447	0.822824276361837	NA
gene11671	IQSEC3	0.86	2.307	1.206	0.729315100359318	NA
gene11673	WASHC1	1089.44	0.816	-0.293	0.234306869366485	0.69440677001669
gene11674	LOC102432435	1293.4	1.298	0.377	0.0923389344210375	0.511310826503588
gene11675	LOC111826714	0.56	4.842	2.276	0.542629168640889	NA
gene11676	SCN4A	1.38	0.351	-1.512	0.545990868704906	NA
gene11677	CD79B	0.09	0.504	-0.989	0.873890716735841	NA
gene11678	LOC102442251	0.09	0.504	-0.989	0.873890716735841	NA
gene11679	LOC102442565	2.1	0.227	-2.141	0.286885695287387	NA
gene1168	USP26	0	NA	NA	NA	NA
gene11680	LYZL6	32.91	0.601	-0.734	0.181889746491116	0.644681991677434
gene11681	SMARCD2	2954.66	1.079	0.11	0.558507487678309	0.875223648267145
gene11682	PSMC5	6560.72	0.963	-0.054	0.819379096733733	0.962283502545606
gene11683	FTSJ3	4399.39	0.749	-0.417	0.12490637758786	0.571237395046804
gene11684	DDX42	5760.71	1.017	0.024	0.880272390492143	0.976941192352684
gene11685	CCDC47	3004.13	0.843	-0.246	0.207956027471875	0.673511720552707
gene11686	STRADA	1887.67	1.242	0.313	0.0662499419832135	0.44621234296337
gene11687	LIMD2	1431.58	0.931	-0.103	0.738199789808606	0.941418926726655
gene11688	MAP3K3	2589.1	1.08	0.111	0.536475851902645	0.866141825938081
gene1169	HS6ST2	599.1	0.815	-0.295	0.281680521671197	0.734937383081563
gene11690	LOC102443205	774.32	0.879	-0.187	0.419874243464906	0.817219227890464
gene11692	DCAF7	3138.46	1.026	0.037	0.828644531834797	0.9650340841011
gene11693	KCNH6	0.4	0.153	-2.711	0.556012521844167	NA
gene11694	ACE	12.11	2.04	1.028	0.294686719857821	0.745582939873316
gene11695	LOC111826718	2.23	2.616	1.387	0.47543898741198	NA
gene11696	LOC102418255	2.1	2.041	1.029	0.640496688202636	NA
gene11697	LOC111826720	0.41	0.522	-0.938	0.837362841227189	NA
gene11698	TANC2	366.35	0.686	-0.543	0.222680558784188	0.684472890442777
gene11699	LOC111826729	0	NA	NA	NA	NA
gene11700	MARCH10	2.5	1.57	0.651	0.732527608224646	NA
gene11701	LOC111826731	0	NA	NA	NA	NA
gene11702	MRC2	3211.52	1.347	0.429	0.0971950523870888	0.519680605936242
gene11703	TLK2	2148.44	0.932	-0.101	0.52840551272536	0.861525495616743
gene11704	METTL2A	1357.83	1.059	0.083	0.592058164195627	0.888956523838538
gene11705	EFCAB3	1.49	0.141	-2.823	0.223219881848555	NA
gene11706	ITGB3	509.58	0.859	-0.219	0.46550987044934	0.836277397524074
gene11708	MYL4	2.42	1.433	0.519	0.767722568231532	NA
gene11709	LOC111826724	0.35	0.205	-2.287	0.680031974025519	NA
gene1171	MBNL3	175.49	0.806	-0.312	0.391016600610277	0.799920205853658
gene11710	CDC27	4956.01	0.953	-0.069	0.812160441958096	0.960089349114116
gene11711	LOC111826727	0	NA	NA	NA	NA
gene11712	KANSL1	3530.97	1.222	0.289	0.161652025376924	0.62023101725071
gene11713	LOC111826726	0	NA	NA	NA	NA
gene11715	MAPT	33.79	1.137	0.186	0.759459406461612	0.946096614297938
gene11717	SPPL2C	0	NA	NA	NA	NA
gene11718	CRHR1	5.37	0.603	-0.731	0.554136742479638	NA
gene11719	LOC102427969	107.75	1.046	0.065	0.824453174798086	0.963761154538619
gene11720	NSF	3026.98	1.091	0.125	0.447186415915744	0.82909995542811
gene11722	WNT3	88.16	1.347	0.43	0.195607658363622	0.660038179408608
gene11723	WNT9B	0.29	0.288	-1.796	0.758237025020968	NA
gene11724	LOC102429604	1128.3	0.885	-0.176	0.255079872940834	0.70750115170127
gene11725	GDPD1	1417.54	1.203	0.267	0.295893347713403	0.746995220674277
gene11726	LOC102417932	51.63	0.703	-0.508	0.334102444899041	0.77075825763558
gene11727	LOC111826732	0	NA	NA	NA	NA
gene11728	YPEL2	237.56	1.552	0.635	0.0128372632312271	0.208420301977897
gene11729	LOC106697727	2.27	1.841	0.881	0.617005544524859	NA
gene1173	LOC111827239	0	NA	NA	NA	NA
gene11732	DHX40	1859.85	1.284	0.361	0.183204151884365	0.646349124539056
gene11733	CLTC	18277.19	0.961	-0.057	0.792412181292412	0.955525282734197
gene11734	LOC111826730	0	NA	NA	NA	NA
gene11735	PTRH2	863.57	0.942	-0.086	0.728850677650101	0.938923153339158
gene11736	VMP1	3510.97	0.807	-0.309	0.119818983743708	0.563295025577525
gene11737	TUBD1	431.3	1.23	0.299	0.272512329125527	0.726669731323108
gene11738	RPS6KB1	2533.33	1.094	0.129	0.442085848743901	0.826881490809162
gene11739	RNFT1	2896.79	0.984	-0.023	0.918586225982447	0.985179177812796
gene1174	CCDC169	0.78	2.542	1.346	0.692404128823576	NA
gene11740	LOC111826725	0	NA	NA	NA	NA
gene11742	LOC106697723	0.23	0.338	-1.567	0.801097994316415	NA
gene11743	MED13	4035.74	0.845	-0.242	0.330711683347934	0.769242295522769
gene11744	INTS2	2253.81	1.022	0.031	0.884186009469836	0.977101423807267
gene11745	BRIP1	1343.21	1.248	0.32	0.232288097032694	0.691744727727162
gene11747	LOC111826728	0	NA	NA	NA	NA
gene11749	TBX4	0.17	3.166	1.663	0.788927110338024	NA
gene1175	LOC111826993	0.15	0.963	-0.055	0.992959358519645	NA
gene11750	TBX2	935.6	0.687	-0.542	0.047449629827742	0.383155065931808
gene11751	BCAS3	527.53	1.365	0.449	0.0421798271488929	0.363129569574942
gene11752	LOC102435533	656.8	1.651	0.724	0.475186245424594	0.840925305807241
gene11753	LOC102435845	7.54	1.784	0.835	0.409668596696174	NA
gene11754	PPM1D	646.82	1.348	0.43	0.0200132841178819	0.257575264501292
gene11755	LOC111826723	0	NA	NA	NA	NA
gene11756	LOC111826733	0	NA	NA	NA	NA
gene11757	APPBP2	5095.91	0.821	-0.284	0.25398609125525	0.706585244209311
gene11759	CUNH17orf64	0.64	8.147	3.026	0.402542383609976	NA
gene1176	LOC106697704	7.24	0.638	-0.648	0.498890070248359	NA
gene11760	USP32	1397.58	1.074	0.103	0.716086739324158	0.93401564286729
gene11761	CA4	0.51	1.494	0.579	0.916714206886494	NA
gene11762	ZNHIT3	530.75	0.755	-0.405	0.110740496814857	0.54730979135747
gene11763	MYO19	1459.65	0.879	-0.185	0.382905378549651	0.796636350445413
gene11764	PIGW	594.88	0.839	-0.253	0.282989729176909	0.735848033762405
gene11765	GGNBP2	3270.64	1.023	0.032	0.813420381772493	0.960089349114116
gene11766	DHRS11	453.67	0.963	-0.054	0.850434876140713	0.970369713207543
gene11767	MRM1	866.99	0.762	-0.391	0.0561183628816466	0.415209615652505
gene11768	LHX1	2.76	0.324	-1.624	0.458083524602744	NA
gene11769	AATF	2101.43	0.757	-0.402	0.153507401135976	0.610660081519335
gene1177	RAP2C	1615.57	0.838	-0.256	0.16926098748221	0.626764927273016
gene11770	ACACA	4724.24	0.812	-0.301	0.305975854848077	0.755430983920097
gene11772	CUNH17orf78	18.85	0.735	-0.443	0.487555679539523	0.845873818347738
gene11774	GPATCH8	2370.81	1.278	0.354	0.162177233133348	0.62067531182886
gene11775	LOC111826758	0	NA	NA	NA	NA
gene11776	ITGA2B	58.08	0.905	-0.145	0.749931018915999	0.944253630298991
gene11777	FAM171A2	443.98	1.261	0.334	0.30135686433475	0.751157869437647
gene11778	GRN	4624.26	1.13	0.177	0.464283433814861	0.835904238728324
gene11779	SLC25A39	2401.12	1.196	0.258	0.240607180433699	0.698525782167811
gene1178	LOC111827259	0	NA	NA	NA	NA
gene11780	RUNDC3A	3.05	1.254	0.327	0.858619370464094	NA
gene11781	SLC4A1	1.15	1.287	0.364	0.894076856875183	NA
gene11782	UBTF	5757.63	0.994	-0.008	0.951135643272993	0.98949491921753
gene11783	LOC106697739	0.36	0.945	-0.081	0.988030572696477	NA
gene11784	ATXN7L3	512.69	1.02	0.029	0.933006115967775	0.986708972117871
gene11785	TMUB2	643.47	0.926	-0.111	0.587426354358048	0.887443110965974
gene11786	LOC111826738	3.13	0.865	-0.209	0.898975187216665	NA
gene11787	ASB16	3.14	0.182	-2.458	0.117500674329307	NA
gene11788	LOC111826757	0	NA	NA	NA	NA
gene11789	CUNH17orf53	293.15	1.098	0.135	0.558113324060792	0.874863137278694
gene1179	FRMD7	7.97	0.539	-0.893	0.354540851197858	NA
gene11791	HDAC5	2320.83	1.136	0.184	0.317480322061698	0.761718246715233
gene11792	G6PC3	1106.6	0.891	-0.167	0.484715397019202	0.844496025404794
gene11793	LSM12	4902.83	0.951	-0.073	0.621344997680043	0.900589527258499
gene11794	TMEM101	1503.42	0.81	-0.304	0.275910400031572	0.729201878398492
gene11795	NAGS	1.21	0.978	-0.032	0.98908991019058	NA
gene11796	LOC102427237	0.11	0.494	-1.017	0.870415904184809	NA
gene11797	LOC102421891	0	NA	NA	NA	NA
gene11798	LOC102427534	0	NA	NA	NA	NA
gene11799	MPP2	361.28	1.605	0.683	0.0220548032845576	0.26926785515885
gene1180	STK26	277.29	1.29	0.367	0.468701830036021	0.838059201044973
gene11800	CD300LG	0.81	0.213	-2.229	0.457982036139516	NA
gene11801	MPP3	259.58	0.834	-0.261	0.371802165893283	0.790394980671346
gene11802	CFAP97D1	0.41	1.793	0.843	0.873559557863675	NA
gene11803	DUSP3	1718.39	0.635	-0.656	0.00012467690034878	0.011232329375213
gene11804	SOST	0.17	0.969	-0.046	0.994165331264236	NA
gene11806	MEOX1	33.41	1.096	0.133	0.835829488199137	0.966208794476426
gene11808	ETV4	136.51	0.434	-1.203	0.00205433796506449	0.0737032069682749
gene11809	LOC106697740	1.05	4.208	2.073	0.490889820819174	NA
gene11810	DHX8	2150.18	1.109	0.15	0.278487481846568	0.731733025118774
gene11812	ARL4D	109.77	0.853	-0.229	0.502919749985422	0.852221927748281
gene11814	LOC111826764	19.86	5.62	2.49	0.0552986281873898	0.413323569325482
gene11815	LOC106697741	9.04	3.803	1.927	0.0672378265758737	0.449011911390935
gene11816	LOC111826763	1.93	9.034	3.175	0.168976945731707	NA
gene11817	LOC111826750	7.56	1.936	0.953	0.541287630928484	NA
gene11818	LOC111826765	34.64	3.264	1.707	0.387741283555175	0.798658973778323
gene11819	LOC102433891	663.23	0.92	-0.121	0.525139986315181	0.860368267081384
gene1182	LOC111827261	3.01	1.719	0.782	0.600741177726718	NA
gene11820	LOC106697736	0	NA	NA	NA	NA
gene11821	TMEM106A	688.47	1.086	0.119	0.504639714088842	0.852802214899216
gene11822	NBR1	3258.42	1.199	0.262	0.410811219465813	0.810467833562878
gene11823	BRCA1	4220.49	1.406	0.492	0.0296290002900463	0.308979281267083
gene11824	RND2	197.04	1.301	0.379	0.321175228529377	0.763399843938299
gene11825	LOC111826745	65.82	1.081	0.113	0.825641403433642	0.963850769661116
gene11826	LOC102437198	2784.81	1.382	0.467	0.00977358914726811	0.182299259547962
gene11827	IFI35	1016.47	1.007	0.01	0.973164344902984	0.994074233771343
gene11828	LOC111826739	16.82	1.448	0.534	0.413612821981205	0.812142327377341
gene11829	RPL27	12760.52	1.12	0.163	0.477236374913143	0.841743594600482
gene11830	RUNDC1	716.67	0.816	-0.293	0.137830629062787	0.586594564076098
gene11831	LOC102422794	1901.5	0.968	-0.046	0.856749099508056	0.971937689671979
gene11832	LOC111826755	0	NA	NA	NA	NA
gene11833	G6PC	0.76	10.135	3.341	0.277978283768889	NA
gene11835	AOC3	5.67	2.152	1.105	0.356015014584522	NA
gene11836	AOC2	364.3	0.878	-0.188	0.580476644956175	0.8850005612295
gene11837	PSME3	2361.72	0.948	-0.077	0.788113197054324	0.954527847016904
gene11838	LOC111826741	28.92	1.094	0.13	0.822139367257098	0.963326534088887
gene11839	BECN1	3003.46	0.972	-0.04	0.779067218328537	0.951501727536608
gene1184	LOC102426855	0	NA	NA	NA	NA
gene11840	CNTD1	19.58	1.54	0.623	0.361043885808368	0.784790459256514
gene11841	LOC102442371	2337.57	0.949	-0.075	0.758796180548507	0.946070303669357
gene11842	WNK4	11.77	1.358	0.441	0.59591753050274	0.890186604692386
gene11843	VPS25	2367.3	0.887	-0.173	0.504236606333724	0.852802214899216
gene11844	RAMP2	15.32	1.562	0.644	0.358359292241428	0.781957334851328
gene11847	EZH1	406.92	1.924	0.944	0.000121959134761438	0.0111529920961348
gene11848	CNTNAP1	11	2.456	1.296	0.169834806926289	0.6271297046785
gene11849	CCR10	0.83	4.333	2.115	0.561201802457209	NA
gene1185	LOC102427176	0.78	29.449	4.88	0.156300916989933	NA
gene11850	PLEKHH3	628.55	0.811	-0.302	0.21559610797419	0.679605981886258
gene11851	TUBG2	360.68	0.885	-0.176	0.535275499717431	0.865787079101744
gene11852	LOC111826752	0.1	0.494	-1.017	0.870415019210444	NA
gene11853	LOC102418360	2802.48	0.874	-0.194	0.466287337231658	0.836320315263703
gene11854	RETREG3	1122.08	1.016	0.024	0.887869051124004	0.977888489725515
gene11855	PSMC3IP	340.07	1.031	0.044	0.838350390104053	0.966879872611472
gene11856	MLX	1105.64	0.886	-0.175	0.353364420614789	0.779573491317902
gene11857	COASY	1202.96	1.089	0.123	0.588916259968476	0.888045260628538
gene11858	HSD17B1	0.56	1.101	0.138	0.976806527560573	NA
gene11859	NAGLU	497.41	1.074	0.103	0.65165608216036	0.910904313609005
gene1186	IGSF1	0.08	1.875	0.907	0.884332616037855	NA
gene11860	ATP6V0A1	2021.36	1.082	0.114	0.461051474129468	0.8347576803838
gene11861	LOC106697747	11.75	1.566	0.647	0.475962534665043	0.841743594600482
gene11862	CAVIN1	5666.58	0.89	-0.167	0.493758725393535	0.84810158325621
gene11863	STAT3	2398.73	1.067	0.094	0.582176133362823	0.885689142041237
gene11864	STAT5A	951.82	1.296	0.374	0.045007940956735	0.375207109105997
gene11865	LOC102424720	672.43	1.246	0.317	0.0705442143198442	0.457914076586873
gene11866	LOC106697748	0	NA	NA	NA	NA
gene11867	GHDC	362.56	1.331	0.412	0.109816789807194	0.544893675558804
gene11868	HCRT	1.82	2.318	1.213	0.572044457517147	NA
gene11869	KCNH4	22.46	2.07	1.05	0.0870149228003053	0.497292965335406
gene1187	ARHGAP36	10.06	1.974	0.981	0.253411527259497	0.706232206175679
gene11870	RAB5C	3275.85	0.971	-0.043	0.802802373653267	0.957574024007217
gene11871	HSPB9	1.34	0.608	-0.718	0.747490970396397	NA
gene11872	KAT2A	2534.46	0.887	-0.174	0.319675402336482	0.762086521443133
gene11873	DHX58	196.27	1.865	0.899	0.394096028526133	0.801965967798691
gene11874	ZNF385C	12.98	2.652	1.407	0.124403688457093	0.569608818730523
gene11875	LOC111826743	0	NA	NA	NA	NA
gene11876	NKIRAS2	1061.75	0.729	-0.456	0.0246072277887371	0.281675675531675
gene11877	DNAJC7	4692.2	1.114	0.156	0.327416702555172	0.766011414652336
gene11878	CNP	6560.13	0.98	-0.03	0.927252694600155	0.985575807980155
gene11879	TTC25	13.62	3.078	1.622	0.0558810423971903	0.415209615652505
gene1188	ENOX2	1884.38	1.081	0.113	0.448485538085764	0.829120796267994
gene11880	ACLY	11254.72	0.847	-0.24	0.103112261540261	0.533118074503361
gene11882	KLHL11	796.99	0.793	-0.335	0.393605583663613	0.80175200806885
gene11883	KLHL10	2.4	0.593	-0.755	0.667902337402498	NA
gene11884	NT5C3B	1672.58	0.925	-0.112	0.686900241066873	0.924982467919758
gene11885	FKBP10	7593.9	0.71	-0.493	0.0338614021401918	0.327081686825791
gene11886	P3H4	1711.87	0.806	-0.311	0.312755773917061	0.76067414651359
gene11888	LOC106697749	5	0.459	-1.123	0.394159961431099	NA
gene11889	FAM20A	526.38	0.494	-1.017	0.000615775359465814	0.0328103160321524
gene1189	RBMX2	100.75	1.131	0.178	0.605651363446718	0.894588340521813
gene11890	LOC106697751	5.65	0.366	-1.448	0.204082338797231	NA
gene11891	PRKAR1A	11841.64	0.993	-0.01	0.947323139810687	0.989309959781082
gene11892	WIPI1	280.98	2.478	1.309	0.000514290873932967	0.0301658953459234
gene11893	ARSG	45.24	1.038	0.054	0.894275689975912	0.97931962426535
gene11894	SLC16A6	1.07	0.126	-2.983	0.242765026442459	NA
gene11895	AMZ2	611.13	1.342	0.424	0.0366549094630053	0.34023654682698
gene11896	GNA13	4120.17	0.916	-0.127	0.482258433867667	0.844196303098774
gene11897	RGS9	147.72	2.297	1.2	0.00466797476397148	0.119154378049227
gene11898	CEP112	495.7	1.228	0.296	0.185089615665848	0.648952425061783
gene11899	APOH	0.16	0.995	-0.007	0.999163245811978	NA
gene1190	GPR119	0	NA	NA	NA	NA
gene11900	PRKCA	1073.7	0.617	-0.696	0.0307177743301819	0.313855082918264
gene11901	CACNG4	1.25	0.437	-1.194	0.682255895693006	NA
gene11902	CACNG1	0.14	0.993	-0.011	0.99864051322408	NA
gene11903	HELZ	1432.5	0.772	-0.373	0.199455685310339	0.664090914788298
gene11904	LOC111826754	0	NA	NA	NA	NA
gene11905	PSMD12	4330.57	0.862	-0.214	0.213620788889898	0.678789692392337
gene11906	PITPNC1	817.02	0.823	-0.281	0.229606489219109	0.691196802437635
gene11907	LOC111826753	0	NA	NA	NA	NA
gene11908	NOL11	1576.41	0.912	-0.133	0.460127905344547	0.834200268277259
gene11909	BPTF	4202.47	1.048	0.067	0.786169421367648	0.953520877703542
gene1191	SLC25A14	588.94	1.103	0.141	0.406381980407325	0.808307246455205
gene11910	LOC111826749	0	NA	NA	NA	NA
gene11912	CUNH17orf58	156.87	1.206	0.27	0.381785997116831	0.7963889504023
gene11913	LOC111826746	9.66	1.18	0.239	0.791010216187731	0.955477025426366
gene11914	TRNAR-CCG	0	NA	NA	NA	NA
gene11915	KPNA2	10191.76	0.808	-0.308	0.0641988542830306	0.438772993096938
gene11916	SMURF2	4130.76	0.655	-0.611	0.0305551393819701	0.312906419941364
gene11918	CEP95	1196.4	1.438	0.524	0.00344181913954748	0.0984274585467272
gene11919	DDX5	26349.97	1.002	0.003	0.985622285043131	0.996514258202276
gene1192	ZNF280C	1798.3	1.37	0.455	0.220269513938654	0.682996755996266
gene11920	POLG2	517.85	1.247	0.319	0.133221045169031	0.580482579012875
gene11921	MILR1	0.43	0.652	-0.617	0.890784423132545	NA
gene11922	PECAM1	9.98	0.7	-0.514	0.560545041115153	0.875937195331244
gene11923	TEX2	1321.67	1.114	0.156	0.427973442394738	0.819979683952411
gene11924	LOC111826762	0	NA	NA	NA	NA
gene11925	LOC111826761	3.64	1.075	0.104	0.956755909489777	NA
gene11926	LOC106697760	7.32	1.292	0.37	0.778835052987213	NA
gene11927	LOC111826756	0	NA	NA	NA	NA
gene11928	ERN1	608.55	0.869	-0.202	0.353656946459808	0.779587559327861
gene11929	LOC111826747	0	NA	NA	NA	NA
gene11930	ICAM2	8.22	1.832	0.874	0.477341682209376	NA
gene11931	PRR29	0	NA	NA	NA	NA
gene11932	LOC102442781	0.66	2.923	1.548	0.619833018311053	NA
gene11933	LOC102443105	110.25	0.652	-0.617	0.0523339725052993	0.403407794589271
gene11934	NGF	325.38	0.606	-0.723	0.0444335882560125	0.372489317942363
gene11935	TSPAN2	62.93	1.152	0.204	0.586527158013189	0.887130531751628
gene11936	LOC106697762	0	NA	NA	NA	NA
gene11937	TSHB	0.3	0.151	-2.731	0.660044324537186	NA
gene11938	SYCP1	13.35	2.181	1.125	0.138383194872494	0.586976161827991
gene11939	SIKE1	1618.99	0.865	-0.21	0.205754290970944	0.670318399135781
gene1194	RAB33A	0.29	1.563	0.644	0.91735135156305	NA
gene11940	LOC111826784	0	NA	NA	NA	NA
gene11941	CSDE1	19306.02	1.182	0.241	0.42681359880543	0.819979683952411
gene11942	NRAS	2879.37	0.76	-0.396	0.117190052952719	0.558364220497848
gene11943	LOC106697763	1.13	0.901	-0.15	0.962755523838844	NA
gene11944	AMPD1	0.86	10.962	3.454	0.271626806591956	NA
gene11945	DENND2C	318.95	1.246	0.317	0.164654333589171	0.622659899641461
gene11946	BCAS2	1549.44	0.981	-0.028	0.891008870034066	0.97847725243544
gene11947	LOC111826771	53.1	1.123	0.168	0.679675953930297	0.921839353436507
gene11948	TRIM33	2597.6	0.853	-0.23	0.260486911588411	0.713404212987848
gene11949	SYT6	19.73	0.667	-0.584	0.369693589362745	0.788344126821795
gene1195	AIFM1	465.44	1.153	0.205	0.516101509749469	0.857825058529685
gene11951	OLFML3	7217.87	0.711	-0.493	0.0837640467502542	0.489893839850127
gene11952	HIPK1	3969.58	0.934	-0.099	0.658188825134839	0.913293793059763
gene11953	LOC111826770	2.08	1.125	0.17	0.927659862227578	NA
gene11954	DCLRE1B	663.53	0.972	-0.041	0.842103325763817	0.968058313043787
gene11956	AP4B1	367.1	1.089	0.123	0.6130567469635	0.897993353613566
gene11957	BCL2L15	1.06	2.05	1.035	0.719085152245543	NA
gene11958	PTPN22	6.73	0.353	-1.501	0.151689166673559	NA
gene11959	LOC111826779	0	NA	NA	NA	NA
gene1196	LOC111827014	463.86	1.12	0.163	0.480972550623404	0.843906012957357
gene11960	RSBN1	535.73	0.914	-0.13	0.697024875163549	0.927840741598683
gene11961	PHTF1	424.14	0.934	-0.098	0.618192907248485	0.899901893918378
gene11962	MAGI3	667.25	0.78	-0.358	0.279217155896754	0.7322544286303
gene11963	LRIG2	594.84	1.144	0.194	0.471870491980328	0.839654183881284
gene11964	LOC111826786	0	NA	NA	NA	NA
gene11965	SLC16A1	3147.02	0.754	-0.408	0.0867144035094497	0.496994319324014
gene11966	LOC111826787	0.06	0.513	-0.964	0.877027457851777	NA
gene11967	FAM19A3	4.98	1.976	0.983	0.423568826719658	NA
gene11968	PPM1J	142.95	1.406	0.492	0.135223648271338	0.582840140016298
gene11969	RHOC	4736.54	0.541	-0.886	0.00762078211728399	0.159220074989437
gene1197	ELF4	1371.41	0.888	-0.172	0.450165229521057	0.830598457526077
gene11970	MOV10	720.99	1.034	0.049	0.836071588874787	0.966326578991285
gene11971	CAPZA1	10233.34	1.045	0.064	0.77979977372221	0.951501727536608
gene11972	ST7L	655.2	0.953	-0.07	0.706105197805821	0.929885459959341
gene11974	WNT2B	390.91	0.331	-1.594	5.09139484346637E-05	0.00561438292178724
gene11975	CTTNBP2NL	514.88	0.916	-0.126	0.701281079370765	0.928298962477195
gene11976	KCND3	9.41	1.083	0.115	0.896105220199682	0.979921805254455
gene11977	DDX20	1023.77	0.822	-0.283	0.195520669078245	0.659943133094697
gene11978	LOC102417832	1.45	0.08	-3.65	0.122967672124946	NA
gene11979	LOC106697767	0	NA	NA	NA	NA
gene1198	BCORL1	415.37	1.532	0.616	0.159699600319841	0.620091720786263
gene11980	FAM212B	182.95	1.295	0.373	0.172626887732396	0.629661026859842
gene11981	LOC111826772	0.33	10.439	3.384	0.545784811726004	NA
gene11982	RAP1A	2352.25	1.133	0.18	0.355326026917507	0.780030889477771
gene11983	LOC111826789	1.29	4.399	2.137	0.43698886103818	NA
gene11984	ADORA3	0	NA	NA	NA	NA
gene11985	TMIGD3	0.32	6.727	2.75	0.655533579575798	NA
gene11986	CUNH1orf162	97.92	1.322	0.403	0.227026068108271	0.68959690044329
gene11987	ATP5PB	4550.55	0.906	-0.143	0.520364945051635	0.858904371044395
gene11988	WDR77	1345.35	0.718	-0.479	0.0780376193898655	0.476967111135392
gene11989	OVGP1	57.07	1.032	0.045	0.924281686683904	0.985338035166989
gene1199	LOC102427477	0.86	0.913	-0.132	0.966701663593758	NA
gene11990	LOC102420032	1.96	1.31	0.39	0.876980615983383	NA
gene11991	PIFO	0.07	0.503	-0.992	0.873459796185816	NA
gene11992	CHIA	0.39	9.468	3.243	0.596009557951908	NA
gene11993	DENND2D	1.18	0.304	-1.72	0.562226958050871	NA
gene11994	CEPT1	1626.92	1.013	0.019	0.924922718780712	0.985575807980155
gene11995	DRAM2	944.87	0.887	-0.173	0.440421522306764	0.825618150887588
gene11996	LRIF1	1218.69	1.041	0.058	0.75010700184262	0.944253630298991
gene11997	CD53	0.3	0.413	-1.277	0.836266506862476	NA
gene11998	LOC102419719	0	NA	NA	NA	NA
gene11999	KCNA3	0.28	1.639	0.713	0.90863261988828	NA
gene12	GNB2	9194.81	0.939	-0.091	0.725424640408631	0.937569365821181
gene1200	UTP14A	2207.44	0.89	-0.168	0.460027079339783	0.834200268277259
gene12000	KCNA2	0.09	0.504	-0.989	0.873890716735841	NA
gene12001	KCNA10	0	NA	NA	NA	NA
gene12002	LOC102420033	1.19	0.164	-2.609	0.373594074772904	NA
gene12003	LOC111826769	0.17	0.963	-0.055	0.992953379673247	NA
gene12004	PROK1	6.51	1.229	0.297	0.795714474815752	NA
gene12005	LOC111826774	5.9	3.618	1.855	0.139820598287353	NA
gene12006	LAMTOR5	945.29	0.925	-0.112	0.593071369131624	0.889300216537183
gene12007	SLC16A4	1.11	0.977	-0.033	0.991058818971092	NA
gene12008	RBM15	1729.12	0.951	-0.073	0.719572140530686	0.935538802591489
gene1201	LOC102427796	0.15	0.947	-0.079	0.989866863454698	NA
gene12010	LOC106697769	11.57	2.256	1.174	0.132870727797326	0.580482154041494
gene12011	KCNC4	10.45	1.254	0.327	0.71742524748882	0.934602798166768
gene12012	SLC6A17	165.67	0.935	-0.096	0.724192892379686	0.937206016751583
gene12013	ALX3	28	0.866	-0.207	0.762260899097088	0.946659112128025
gene12014	STRIP1	1009.39	1.066	0.093	0.639419933128374	0.906715207342951
gene12015	AHCYL1	5947.92	0.723	-0.468	0.144779409583582	0.596603701554587
gene12016	LOC111826775	104.41	1.309	0.389	0.216687565154927	0.680409573253235
gene12017	LOC111826778	1.94	0.78	-0.359	0.83842588304127	NA
gene12018	LOC111826777	39.62	0.811	-0.302	0.499432505906473	0.85059730400296
gene12019	CSF1	3412.55	0.691	-0.533	0.00428109011486444	0.112615546074984
gene1202	ZDHHC9	1286.45	0.79	-0.341	0.0504319642274819	0.394749684787968
gene12020	LOC111826776	9.43	0.953	-0.069	0.943136828651001	0.988838272451978
gene12021	EPS8L3	7.53	0.968	-0.047	0.966928994854706	NA
gene12022	GSTM3	2511.31	1.268	0.342	0.271329174709567	0.725788723099207
gene12023	PRPF31	2925.28	0.873	-0.195	0.502059435137944	0.851810788587581
gene12024	LOC102421283	81.01	0.921	-0.119	0.738304730248348	0.941418926726655
gene12025	LOC106697771	0.08	1.875	0.907	0.884332616037855	NA
gene12026	LOC102430222	10810.04	1.055	0.078	0.736611732761887	0.940918925436924
gene12027	AMPD2	2029.21	0.856	-0.225	0.218064439809345	0.681650313941557
gene12028	GNAT2	0.91	0.407	-1.298	0.721277361585579	NA
gene12029	LOC111826781	0	NA	NA	NA	NA
gene1203	SASH3	0.08	1.875	0.907	0.884331728649835	NA
gene12030	GNAI3	5302.69	0.966	-0.05	0.746373663868221	0.943075862385146
gene12031	GPR61	0.56	10.169	3.346	0.419432719169899	NA
gene12032	AMIGO1	496.64	1.055	0.078	0.742235792372219	0.942340627278768
gene12033	LOC102432226	99.3	0.835	-0.26	0.416054713499678	0.813234305184554
gene12034	ATXN7L2	365.03	1.051	0.071	0.727648151288988	0.93842647056207
gene12035	SYPL2	46.14	1.566	0.647	0.141820846445739	0.590304699049385
gene12036	PSMA5	5379.7	0.915	-0.128	0.53811424813121	0.866717316690886
gene12038	SORT1	2808.75	1.207	0.272	0.325781663005502	0.764932820965804
gene12039	MYBPHL	1.23	1.553	0.635	0.811008310514676	NA
gene1204	XPNPEP2	0.79	13.71	3.777	0.230314393324416	NA
gene12040	PSRC1	1229.99	0.98	-0.029	0.918309958966437	0.985179177812796
gene12041	CELSR2	339.76	1.701	0.766	0.0789000325895812	0.477948313081825
gene12042	SARS	7964.23	0.657	-0.605	0.00943916661318484	0.180207025756426
gene12043	KIAA1324	32.41	1.014	0.02	0.969226566280029	0.992939117514232
gene12044	CUNH1orf194	20.88	1.237	0.307	0.642999852407397	0.908153003666179
gene12045	LOC111826785	8.71	1.139	0.188	0.904287604520701	NA
gene12046	TMEM167B	1947.22	0.876	-0.19	0.221795153883483	0.683976855498495
gene12047	TAF13	744.03	1.019	0.027	0.900634818368745	0.981029603738919
gene12048	WDR47	1041.36	1.095	0.131	0.483182179308189	0.844202950737858
gene12049	CLCC1	1085.02	0.692	-0.531	0.0218689439192107	0.268186408347331
gene12050	GPSM2	1326.56	0.682	-0.552	0.00644628854685043	0.144716028224408
gene12051	AKNAD1	0.65	1.032	0.045	0.988580922247114	NA
gene12052	STXBP3	1451.5	1.16	0.214	0.375147341007863	0.792019866863014
gene12053	FNDC7	3.24	0.194	-2.362	0.124741013073723	NA
gene12054	PRPF38B	2900.08	1.013	0.019	0.908381057576907	0.983282903851114
gene12055	LOC111826783	0	NA	NA	NA	NA
gene12056	HENMT1	138.82	0.981	-0.028	0.918640814248626	0.985179177812796
gene12057	FAM102B	644.99	0.609	-0.714	0.133336550042406	0.580515162913619
gene12058	LOC111826768	0	NA	NA	NA	NA
gene12059	LOC102423693	0.44	5.077	2.344	0.644354670623255	NA
gene12061	LOC102441625	2900.48	0.827	-0.274	0.145226339467178	0.597536477829193
gene12062	VAV3	283.39	0.96	-0.059	0.815772612133018	0.961159901328449
gene12063	FGL1	25.96	0.907	-0.142	0.807305318070176	0.95884061753421
gene12065	PCM1	9308.14	1.164	0.219	0.360104879878169	0.783904874327335
gene12066	LOC111826795	0	NA	NA	NA	NA
gene12067	LOC106697779	1.11	1.317	0.397	0.892562857782292	NA
gene12068	ASAH1	4828.08	1.202	0.265	0.160937918170734	0.620139940033272
gene12069	FRG1	1093.68	1.091	0.126	0.497190441429158	0.850387522603241
gene1207	APLN	4.55	2.593	1.375	0.382455255340591	NA
gene12070	LOC111826796	0	NA	NA	NA	NA
gene12073	TRIML1	0.1	0.494	-1.017	0.870415019210444	NA
gene12074	TRIML2	0.33	0.289	-1.79	0.74975721929302	NA
gene12075	ZFP42	0	NA	NA	NA	NA
gene12076	LOC111826790	0.65	0.472	-1.085	0.810719451235584	NA
gene12078	FAT1	9328.6	0.804	-0.315	0.422942291829226	0.81896556959798
gene12079	MTNR1A	37.7	0.97	-0.043	0.929115130339851	0.985982212380053
gene1208	OCRL	678.06	0.987	-0.019	0.963519528832314	0.992236980143953
gene12081	KLKB1	0.2	0.229	-2.125	0.731591957183929	NA
gene12082	LOC102427238	54.81	1.497	0.582	0.138567936055447	0.586976161827991
gene12084	LOC111826798	0.07	1.872	0.904	0.884621996364979	NA
gene12085	LOC102427536	102.99	1.347	0.429	0.189569586825816	0.653747106531662
gene12086	LOC106694358	5.75	1.979	0.985	0.403781825072762	NA
gene12087	LOC102427859	153.72	1.184	0.243	0.364003524770656	0.785336286830807
gene12089	LOC111826792	0.17	0.292	-1.774	0.775117308429293	NA
gene12091	LOC102428489	291.24	1.284	0.361	0.0905628062086293	0.506828144855764
gene12092	LOC102428801	50.79	0.894	-0.161	0.722651566007185	0.936663206996015
gene12093	LOC102429106	14.88	1.8	0.848	0.217728753226319	0.681620062337403
gene12094	FAM149A	29.48	1.01	0.014	0.978489982334747	0.995167558216052
gene12095	LOC102429710	72.83	1.524	0.608	0.0841413522430404	0.490063012770129
gene12096	TLR3	149.47	1.245	0.316	0.483501731229999	0.844202950737858
gene12097	SORBS2	67.18	2.066	1.047	0.0128791472266092	0.208608889978356
gene12098	PDLIM3	18.81	0.454	-1.14	0.264724116913071	0.71816142539612
gene12099	CCDC110	0.1	1.875	0.907	0.884337644793942	NA
gene1210	SMARCA1	967.66	1.324	0.405	0.196839817030507	0.661690653445402
gene12100	CUNH4orf47	1.48	0.39	-1.359	0.575944670847485	NA
gene12101	UFSP2	1037.87	0.776	-0.367	0.101191161956181	0.529343065048957
gene12102	LOC111826797	0	NA	NA	NA	NA
gene12103	ANKRD37	28.32	0.584	-0.775	0.141051324107326	0.589777177765006
gene12104	LRP2BP	252.21	0.967	-0.048	0.865178281310815	0.973538628950278
gene12105	SNX25	2322.18	0.922	-0.117	0.450374732526111	0.830598457526077
gene12106	CFAP97	1252.98	1.292	0.37	0.228831517869013	0.690613103712904
gene12107	SLC25A4	189	1.698	0.764	0.19951507136604	0.664118749990217
gene12108	LOC102436267	0.57	2.356	1.237	0.764612894658655	NA
gene12110	HELT	0.71	1.083	0.115	0.976323343658686	NA
gene12111	LOC106697792	0.41	0.097	-3.372	0.576350904967157	NA
gene12112	LOC111826793	0.07	1.872	0.904	0.884621996364979	NA
gene12114	ACSL1	477.86	0.992	-0.012	0.942652520361534	0.988838272451978
gene12115	CENPU	2513.6	1.195	0.257	0.117440041876444	0.558816798676743
gene12116	PRIMPOL	389.97	1.171	0.227	0.245012943512682	0.700771492911334
gene12117	CASP3	1642.47	1.018	0.026	0.926449958138564	0.985575807980155
gene12119	IRF2	837.15	0.883	-0.18	0.450651925039234	0.83066562978488
gene1212	LOC102432038	0	NA	NA	NA	NA
gene12120	ENPP6	56.42	0.763	-0.391	0.442946611567032	0.826881490809162
gene12121	STOX2	22.77	1.033	0.047	0.942906567086315	0.988838272451978
gene12123	LOC106697796	23.11	1.124	0.169	0.768853522530111	0.948191858782368
gene12124	LOC102435026	0.06	0.513	-0.964	0.877027457851777	NA
gene12126	LOC102418989	493.57	0.744	-0.427	0.266488728763017	0.720816451583483
gene12127	RBFOX2	7425.3	1.017	0.025	0.883546910506143	0.977101423807267
gene12128	LOC102419305	1117.82	0.734	-0.446	0.199704989644856	0.664430021063165
gene12129	LOC106697802	0.53	1.647	0.72	0.863671907936122	NA
gene12130	APOL5	1275.99	1.129	0.176	0.296099940508408	0.747153730631535
gene12131	APOL6	0.22	0.593	-0.753	0.903434792732222	NA
gene12132	MB	5.76	1.817	0.862	0.531083848741208	NA
gene12133	RASD2	11.68	3.524	1.817	0.0175667041812967	0.240843900704126
gene12134	MCM5	6199.02	1.137	0.185	0.437248337839364	0.823881213065308
gene12135	HMOX1	1930.96	0.875	-0.192	0.51207608580464	0.855668703247711
gene12136	LOC111826805	0	NA	NA	NA	NA
gene12137	TOM1	565.64	0.814	-0.297	0.365496224606392	0.785716149454972
gene12138	LOC106697803	1.92	3.099	1.632	0.432981419346235	NA
gene12139	HMGXB4	2084.23	1.084	0.117	0.498166280292007	0.85059730400296
gene12140	ISX	0.18	0.963	-0.055	0.992954276466645	NA
gene12141	LARGE1	1637.64	0.861	-0.216	0.228002807643216	0.690257656034608
gene12142	LOC111826808	0	NA	NA	NA	NA
gene12143	SYN3	36.07	0.526	-0.927	0.0936400473125555	0.512054288182968
gene12144	LOC106697805	1.87	25.19	4.655	0.0334369334958114	NA
gene12145	FBXO7	645.98	1.133	0.18	0.328054209052636	0.766011414652336
gene12146	BPIFC	1.5	0.278	-1.849	0.442652279270651	NA
gene12147	RTCB	891.31	1.102	0.14	0.652969097028869	0.911537981916744
gene12148	ASCL4	0.19	0.274	-1.866	0.763672622752268	NA
gene12149	PRDM4	835.71	0.876	-0.191	0.232960337994516	0.692799417241945
gene12150	PWP1	3007.14	1.039	0.055	0.707293647449381	0.93011884003158
gene12151	BTBD11	239.81	0.458	-1.127	0.00072291974292442	0.0359737391208311
gene12152	LOC106697798	59.75	0.419	-1.256	0.0107875134307301	0.191257334188202
gene12153	LOC111826801	0	NA	NA	NA	NA
gene12154	LOC111826802	3.91	0.803	-0.317	0.812465368506231	NA
gene12156	LOC102426714	1.05	0.845	-0.243	0.921221255203328	NA
gene12157	CRY1	1110.67	0.744	-0.426	0.0101338787874083	0.185588207605939
gene12158	MTERF2	198.99	1.25	0.322	0.224138354971616	0.685798686998614
gene12159	LOC102428078	494.44	1.472	0.558	0.066699814541056	0.447391846050568
gene12160	TMEM263	948.28	0.853	-0.229	0.272020020880009	0.72580796899149
gene12161	RIC8B	1108.14	1.095	0.13	0.577343313889409	0.882682197543811
gene12162	LOC111826804	0.19	0.947	-0.079	0.989866863454698	NA
gene12163	RFX4	9.35	0.279	-1.844	0.141064060478879	0.589777177765006
gene12164	POLR3B	2184.93	1.129	0.175	0.227742883325919	0.690257656034608
gene12165	TCP11L2	135.43	1.477	0.563	0.0444533464897844	0.372489317942363
gene12166	CKAP4	5167.08	0.695	-0.525	0.0054201303348543	0.12993230701849
gene12167	LOC111826799	0.59	2.72	1.443	0.754150648076948	NA
gene12168	NUAK1	1126.48	0.662	-0.596	0.00132688059696433	0.0540873448278838
gene1217	LOC111827222	0	NA	NA	NA	NA
gene12170	LOC106697809	0.06	0.513	-0.964	0.877027457851777	NA
gene12171	LOC111826800	0.67	1.044	0.063	0.985710603694692	NA
gene12172	CUNH12orf75	692.58	1.428	0.514	0.0162930440724555	0.233058831057337
gene12173	LOC111826803	0	NA	NA	NA	NA
gene12175	APPL2	1392.12	1.212	0.277	0.108053487005467	0.541825399909172
gene12176	WASHC4	2579.23	0.961	-0.057	0.835791303925281	0.966208794476426
gene12177	LOC111826807	0.56	3.757	1.91	0.723084604517278	NA
gene12178	ALDH1L2	1344.73	0.91	-0.136	0.415192695130622	0.812605124642153
gene12179	LOC111826806	0	NA	NA	NA	NA
gene1218	LOC111827247	0	NA	NA	NA	NA
gene12180	LOC102434087	0.77	0.699	-0.517	0.870225948274628	NA
gene12182	LOC102437512	90.69	0.718	-0.479	0.258843475076002	0.711890174718406
gene12186	FAT3	9.28	0.406	-1.301	0.163141977085009	0.621089856299595
gene1219	PRR32	0	NA	NA	NA	NA
gene12190	MTNR1B	0	NA	NA	NA	NA
gene12192	SLC36A4	1394.67	1.021	0.03	0.907902992741619	0.983242131747264
gene12194	DEUP1	1.5	0.541	-0.886	0.707869644183883	NA
gene12195	LOC102440196	349.15	0.889	-0.169	0.592061574657194	0.888956523838538
gene12196	LOC106697816	116.27	0.883	-0.18	0.623953982356811	0.901752437269469
gene12197	CEP295	1937.73	1.19	0.251	0.321549855142077	0.763477061875166
gene12198	LOC111826819	0	NA	NA	NA	NA
gene12199	LOC111826818	0	NA	NA	NA	NA
gene122	CSNK1G3	1832.55	1.016	0.024	0.898698842428131	0.980527081988042
gene12200	TAF1D	2204.85	0.94	-0.089	0.701313425979595	0.928298962477195
gene12201	LOC111826825	0	NA	NA	NA	NA
gene12202	LOC111826816	0	NA	NA	NA	NA
gene12203	LOC111826823	0	NA	NA	NA	NA
gene12204	LOC111826826	0	NA	NA	NA	NA
gene12205	LOC111826824	0	NA	NA	NA	NA
gene12206	LOC111826822	0	NA	NA	NA	NA
gene12207	LOC111826817	0	NA	NA	NA	NA
gene12208	LOC111826821	0	NA	NA	NA	NA
gene12209	CUNH11orf54	440.88	1.249	0.321	0.352188197985272	0.778099394298604
gene12210	LOC106697818	2686.18	1.299	0.378	0.0268629428822805	0.296223043751483
gene12211	MED17	2048.57	0.968	-0.046	0.801751018026748	0.957439466918721
gene12212	VSTM5	36.47	0.857	-0.223	0.700491795472175	0.928298962477195
gene12213	LOC102425037	0.39	0.219	-2.19	0.676354038396787	NA
gene12214	HEPHL1	1.94	0.05	-4.331	0.0459370777919622	NA
gene12215	PANX1	279.1	0.803	-0.317	0.218714517395458	0.68181427635528
gene12217	IZUMO1R	0.09	0.504	-0.989	0.873890716735841	NA
gene12218	GPR83	1.48	0.56	-0.838	0.74252401865783	NA
gene1222	LOC102429040	1.79	0.543	-0.882	0.668676451811405	NA
gene12220	MRE11	1160.17	1.045	0.064	0.796620775571411	0.956938503001079
gene12222	ANKRD49	239.29	1.178	0.236	0.460426373831845	0.83440930014438
gene12223	CUNH11orf97	40.57	0.801	-0.32	0.529037609254339	0.861561248341423
gene12224	FUT4	98.55	0.948	-0.076	0.825853140024617	0.963850769661116
gene12225	PIWIL4	3.36	0.718	-0.479	0.767695603534833	NA
gene12226	LOC102418573	8.13	0.521	-0.942	0.336617203901291	NA
gene12227	LOC106697820	2.16	0.867	-0.205	0.913321709821975	NA
gene12228	AMOTL1	1784.51	0.642	-0.638	0.00327595934912293	0.0961724625778987
gene12229	CWC15	1724.2	0.989	-0.016	0.921828003311401	0.985179177812796
gene12231	KDM4D	1.8	3.71	1.892	0.397097930312864	NA
gene12235	ENDOD1	650.69	1.043	0.06	0.810522828548332	0.959732554652539
gene12236	LOC111826811	0.48	0.107	-3.224	0.520232983658235	NA
gene12237	SESN3	2256.98	1.335	0.417	0.134869791566704	0.582793218116385
gene1224	LOC102433620	0.1	1.875	0.907	0.884337644793942	NA
gene12241	LOC111826814	1.56	0.498	-1.005	0.68780122257957	NA
gene12242	FAM76B	901.46	1.387	0.472	0.0557386612900721	0.414625853870671
gene12243	CEP57	2506.17	1.088	0.121	0.667974938225909	0.917251100668055
gene12246	LOC102429411	2435.97	0.924	-0.114	0.429636931325076	0.820578559149903
gene12248	PIGX	571.57	0.781	-0.356	0.0674111115158032	0.449011911390935
gene12249	CEP19	371.53	1.03	0.043	0.819303190428136	0.962283502545606
gene1225	LOC111827257	0	NA	NA	NA	NA
gene12250	LOC111826829	1.93	0.375	-1.417	0.434766046973491	NA
gene12251	NRROS	5.68	1.469	0.555	0.612414175606576	NA
gene12252	FBXO45	1083.26	1.025	0.035	0.879672651397553	0.976595346880144
gene12253	WDR53	523.81	0.73	-0.454	0.0821902798669932	0.485394523430435
gene12257	SMCO1	5.3	0.625	-0.679	0.57502698113282	NA
gene12258	RNF168	1004.61	1.046	0.065	0.802651435931351	0.957574024007217
gene12259	UBXN7	1721.03	0.943	-0.084	0.756678853528011	0.94565284480233
gene12261	TM4SF19	1.18	1.34	0.423	0.866421825221294	NA
gene12262	TCTEX1D2	57.14	0.862	-0.213	0.63420231780301	0.90549461806301
gene12263	LOC111826837	0.25	4.43	2.147	0.728631411388969	NA
gene12264	PCYT1A	2505.24	0.777	-0.364	0.0311274525319383	0.315137249338019
gene12265	SLC51A	2.64	1.401	0.487	0.801484045986302	NA
gene12266	LOC111826845	0	NA	NA	NA	NA
gene12267	ZDHHC19	3.28	4.248	2.087	0.220610334954999	NA
gene12268	TFRC	5477.42	0.605	-0.724	0.033011694944577	0.325593222575358
[truncated: 22,860 more rows]
