# Supplementary material for: Transcriptomic responses of bat cells to European bat lyssavirus 1 infection under conditions simulating euthermia and hibernation
Source: BMC Immunol. 2023 Apr 21;24:7. doi: 10.1186/s12865-023-00542-7 (PMC10120247; doi:10.1186/s12865-023-00542-7)
Supplement: Supplementary file 4 — Additional file 4. Differential gene expression in noninfected cells cultivated at 5 °C compared to cells cultivated at 37 °C. [file 12865_2023_542_MOESM4_ESM.csv]

Id	baseMean	log2FoldChange	lfcSE	stat	pvalue	padj	Name
gene2270	83.1144239331741	8.85510868791957	1.10283213294594	8.02942571528579	9.79299852584152E-16	7.59506320647664E-14	HOXD13
gene2267	90.7391169149189	8.52615126040094	0.931540381806875	9.15274466562906	5.55050584240702E-20	8.34747813429822E-18	HOXD10
gene8368	61.7125345052124	8.43477966233151	0.971353543709967	8.68353208463716	3.83664637553525E-18	4.57619303895739E-16	HOXA10
gene2268	44.4301733715788	8.41701787462502	1.00355297917146	8.38721826283069	4.97780299332952E-17	4.86390411127876E-15	HOXD11
gene18488	79.9479506713508	8.37398544308547	0.902988844626715	9.27363111174112	1.7991434906072E-20	3.08081056139125E-18	HOXB9
gene8369	84.9517021480886	7.95470708455029	0.860004095517144	9.24961535185121	2.25301983363538E-20	3.7110455259737E-18	HOXA9
gene12616	260.899172842125	7.89945141047861	0.951630108977444	8.30096834469311	1.03266208612369E-16	9.65399501595095E-15	CKMT1A
gene13792	449.288151323653	7.84388896910912	0.707779256483889	11.0823945421572	1.52732293839464E-28	1.10062709248064E-25	LOC102428081
gene5328	197.495779525177	7.62074504677922	0.807444476765123	9.4381041248933	3.79585046259935E-21	7.29435930562841E-19	LOC111825342
gene22652	20.1855242126757	7.61287310920014	1.05546739990484	7.21279796030318	5.48137153562884E-13	2.41837552828318E-11	EN2
gene18486	46.6862180911922	7.58258597302319	1.11181741609613	6.81999208075685	9.10455293719971E-12	3.09967013875726E-10	HOXB6
gene1394	74.1824692347098	7.55708157256559	0.770087896162125	9.81327145930704	9.87152392218289E-23	2.75367751990569E-20	IRS4
gene6973	111.878822860667	7.53130090164729	0.944682085546365	7.97231260852321	1.5573226866068E-15	1.13645130231496E-13	CCNB1IP1
gene4622	425.923600434091	7.44256178216595	0.757881286615082	9.82022107368107	9.21412551516898E-23	2.65597167974746E-20	LOC106696529
gene1105	29.8404754328668	7.37944272599774	0.992476934054508	7.43537957688441	1.04268118322809E-13	5.28831996009671E-12	ZIC3
gene17786	17.6220693544474	7.08728082076119	0.936388720902784	7.5687379210722	3.7686758665065E-14	2.11620938672825E-12	TBX3
gene8366	12.200048176102	6.94345746744235	1.00770725950973	6.89035173848059	5.56546041267853E-12	1.98054810364764E-10	LOC111826048
gene3110	14.5166589199521	6.83710196189724	1.09528147710119	6.24232410100877	4.31116478192309E-10	1.00082677722631E-08	LOC102424247
gene5528	15.0168251936791	6.78278113597673	0.946334422270443	7.1674251473422	7.6421426481077E-13	3.28783226614484E-11	SLITRK5
gene8409	64.3111734866482	6.76210950104708	0.689641015500642	9.80526005423003	1.06871363196988E-22	2.88803160389362E-20	IGF2BP3
gene18485	9.94490708656706	6.76089887305589	1.0196029219265	6.63091359161802	3.33615499066097E-11	1.01403867422639E-09	HOXB5
gene2023	93.2865761185128	6.71020516816633	0.604866350823562	11.0936988956816	1.34604374305677E-28	1.01216637113769E-25	LOC106699052
gene2266	9.07950912780506	6.6092562098073	1.15560605364113	5.71929870822552	1.06964607886018E-08	1.82261368806767E-07	HOXD8
gene5572	16.8236432724482	6.54827850722739	1.01576337621874	6.44665742094768	1.14343843853084E-10	3.04242581452168E-09	POU4F1
gene11218	79.0368541108465	6.50493068148758	0.687818976204432	9.45732948134627	3.1590807237414E-21	6.20867058148948E-19	PAX6
gene19524	69.9656484985548	6.49658076746306	0.757622470542399	8.57495787157951	9.91230724818193E-18	1.14288902571538E-15	PCBD1
gene10440	155.994326737141	6.35989410240751	0.784223693279975	8.10979591270392	5.07048532428621E-16	4.17590684207286E-14	RPL10L
gene16128	51.6325487953975	6.32237091343143	1.06678312896682	5.92657564762453	3.09316927063409E-09	5.88518839775759E-08	LOC102419627
gene5346	10.5389359817266	6.32112905075282	0.98982626836255	6.38609951341232	1.70170286195566E-10	4.32808102904752E-09	FOXG1
gene17819	27.6591967125778	6.29806616787664	0.90799485894104	6.93623549281086	4.02686134334119E-12	1.48179929644864E-10	CDX2
gene18643	62.261053533286	6.27695488749466	0.680917915691551	9.21837235126892	3.0164406593611E-20	4.74266738215003E-18	NRN1
gene16912	7.06041442861425	6.26672715667721	1.06721456890286	5.8720404867783	4.30463577278875E-09	7.9966354125007E-08	LOC102441644
gene19272	8.27036639757531	6.25712187785082	1.08010889036629	5.7930472877868	6.91206351365509E-09	1.22735255101299E-07	LOC102436184
gene22928	19.6108854360077	6.25691329612119	0.97797530965442	6.39782337483771	1.576074444723E-10	4.03825296614581E-09	LOC102436108
gene8367	19.5244659738583	6.24447726217517	1.00550068800969	6.21031625004216	5.28780751825677E-10	1.19702396633836E-08	HOXA11
gene12441	24.5144271461975	6.2429787416972	0.904683505098559	6.90073236276931	5.17351221415294E-12	1.86020569113878E-10	ADD2
gene3222	103.916290375183	6.24138795568208	0.572400737765504	10.9038782515319	1.10447077098011E-27	7.64072879364041E-25	LOC102423433
gene5337	110.800554449191	6.15879880276889	0.579229927847911	10.6327358215959	2.09864170036133E-26	1.06752965316909E-23	COCH
gene15287	30.4975749153864	6.1489717735925	0.912815776419746	6.73626807559139	1.62506347372457E-11	5.29293272656617E-10	KRT18
gene26870	6.83512423106198	6.14706383205	0.965815980994038	6.36463255217967	1.95757803591598E-10	4.89253065479289E-09	WNK2
gene1306	13.0235207790757	6.12643824468662	1.0052775856309	6.09427518553669	1.09934407800899E-09	2.32150864824974E-08	ZCCHC12
gene7685	6.45766767295303	6.12048317764692	1.01840833775389	6.0098517959365	1.85693000227745E-09	3.71278663461138E-08	EMX2
gene14640	9.48696414083682	6.11040762804641	0.97806597471006	6.24743911560546	4.17236838307009E-10	9.73834159044498E-09	NEFL
gene5611	6.14066055533525	6.06103262219778	1.05433145584776	5.74869751687743	8.99335437589448E-09	1.56008088195682E-07	LHX8
gene24137	8.31745172152306	6.02369588995933	1.08210123884664	5.56666573672876	2.59659807511192E-08	4.04578051432979E-07	GPR27
gene2315	16.1805599542339	6.00478194710289	0.932424922177847	6.43996294423109	1.19502674327619E-10	3.1506078544149E-09	GAD1
gene9184	11.321968583782	5.92892444370105	1.09478390517058	5.41561162499669	6.10795519671534E-08	8.59536900953555E-07	LOC102430832
gene18483	5.54245642173805	5.9235452844237	0.979246915578899	6.04908240218647	1.45673140775022E-09	2.99930591631428E-08	HOXB3
gene14786	5.49898613254217	5.90924931661467	1.12649027852813	5.24571709960576	1.55675623007548E-07	1.95243647564579E-06	LOC102440307
gene3770	11.3510202364487	5.8528287442872	1.04884454550337	5.58026331869633	2.40154737115675E-08	3.76561756882647E-07	NKX6-1
gene19327	5.25208160767212	5.84239022483079	1.12287325857501	5.20307183398874	1.96021055389537E-07	2.39318028890873E-06	OTX2
gene8255	5.40231990328616	5.83916262365584	1.03490816734299	5.64220363498262	1.6788736374682E-08	2.71112227451097E-07	LOC102422167
gene21919	8.2556032363837	5.79039401480528	1.10498260985158	5.24025804857059	1.60352206018411E-07	2.00237646432377E-06	LOC102437333
gene17453	18.783382502354	5.71534797229728	0.983831892431558	5.80927292179124	6.27447334552972E-09	1.12452866850711E-07	KCNG1
gene27425	4.83531490202644	5.70643533758459	1.05649855888663	5.40127129335433	6.61702640360751E-08	9.21428918280128E-07	LOC102431450
gene25620	6.63829380805849	5.67682007294731	1.11072647206005	5.11090733474515	3.20615226839578E-07	3.70905708909063E-06	LOC102443067
gene4358	4.67012430926034	5.65656775959331	1.20491448178201	4.69458027529683	2.67154686218989E-06	2.43565645659326E-05	SP8
gene2476	46.5625492019642	5.65255309810506	0.653782109075762	8.64592808465798	5.33697208760666E-18	6.2791110377658E-16	BCL11A
gene3720	25.2511829538988	5.64704470914015	1.15321087417356	4.89680147456729	9.74091588002078E-07	9.98039929768717E-06	NAA11
gene2263	6.32767604886165	5.6146701534576	1.07838658360935	5.20654674195347	1.92387249827098E-07	2.35700109890946E-06	HOXD3
gene4594	159.61992538095	5.5987341435891	0.593615335172096	9.43158609938197	4.0393394585542E-21	7.6769643885379E-19	LOC106696483
gene18605	8.49759859300501	5.5647001089881	0.971141925472583	5.73005856613613	1.00395965594097E-08	1.72328163680351E-07	LOC102428512
gene20654	4.14919419843265	5.4850889919229	1.02665603895217	5.34267445357951	9.1585158045704E-08	1.22031225608663E-06	LOC102433397
gene12597	436.347101513384	5.47913650402162	0.647219251095031	8.46565749512466	2.54711662181836E-17	2.71928283792274E-15	LOC102424937
gene2264	14.3699989866788	5.46838315917842	0.907235776686682	6.02752151061493	1.66493097616523E-09	3.37573050794581E-08	HOXD4
gene10137	14.4631922239992	5.43928045562595	0.804465446554798	6.76135995513568	1.36702416564555E-11	4.5362566140394E-10	PCDH17
gene19543	5.62936278057677	5.43109197082433	1.0733882995537	5.05976446089688	4.19774694020197E-07	4.73581430729244E-06	FAM241B
gene14639	15.4265177638418	5.42282965407749	0.943264623206002	5.74900141557963	8.97720665908941E-09	1.55884326474851E-07	NEFM
gene21279	74.9435376141712	5.41173424420679	0.586952738210691	9.22005110786996	2.9695864283694E-20	4.73375913366772E-18	SPTBN2
gene18487	5.96725735320635	5.39554958059559	1.16809425438174	4.61910463163041	3.85399488536361E-06	3.35117353154166E-05	HOXB7
gene11165	23.2084665456335	5.38099646238059	0.815028808389719	6.60221627381737	4.05055997204537E-11	1.20368444530111E-09	ASIC1
gene22553	7.70239655280397	5.37448342318291	0.995400842564811	5.39931572625023	6.68955559444788E-08	9.30779275993371E-07	LOC102419557
gene10338	10.7409672924418	5.36463963938229	1.03735151133919	5.17147715190262	2.32250674035901E-07	2.77977536847813E-06	KCNJ8
gene8365	3.84989717787247	5.32315034055767	1.11064251906946	4.79285661152036	1.6442314502781E-06	1.59310828753836E-05	HOXA13
gene5871	7.19237162300162	5.31285689007209	0.968905144692428	5.4833612136084	4.1731969444094E-08	6.14782292619767E-07	CRISPLD1
gene6452	7.26312061397088	5.25957465232995	1.01943646805738	5.15929615736867	2.47879940868741E-07	2.94644919403771E-06	LOC102432290
gene10949	66.4727066590196	5.2185670620045	0.643940560039601	8.10411299714305	5.31317082380709E-16	4.33449478291243E-14	PODXL2
gene1449	3.3587729414294	5.19894440386146	1.07884144370049	4.81900693954505	1.44274536179541E-06	1.42097272393232E-05	RAB9B
gene13075	21.3242748919955	5.18155886376762	0.752422785537513	6.88649913767037	5.71821069361202E-12	2.03072800710513E-10	LOC102428804
gene3170	18.5641984398537	5.17787004165475	0.821273207872619	6.30468642105984	2.8877795611063E-10	6.98519545585083E-09	ALX1
gene7937	265.085863015341	5.14368653694166	0.669660012803129	7.68104178030687	1.57800000217309E-14	9.5698070220084E-13	ITIH2
gene29828	9.40350563013561	5.14240056760568	0.998695360660544	5.14911830991631	2.61713770097762E-07	3.09176205863443E-06	KLC3
gene26417	20.5698919990378	5.13791350929332	0.771227042565267	6.66199864076797	2.70128527140394E-11	8.3129410620874E-10	MAPK8IP2
gene920	3.25337572503602	5.12520868739872	1.19307994611463	4.29577976236163	1.74080344800128E-05	0.000127626942065	NPY1R
gene12684	16.0158632274706	5.10153303552061	0.809917385059133	6.29883137420014	2.99898021603591E-10	7.21381958780822E-09	EPHX4
gene8712	3.34073630713126	5.07850554226069	1.09903979332119	4.62085683623335	3.82158428357046E-06	3.32968766671794E-05	HAND1
gene14711	21.5632934407851	5.07048370571875	0.710802943897733	7.13345906801459	9.78774255861635E-13	4.13885104037335E-11	SOGA3
gene19049	16.1797084484529	5.06139025325001	0.873877041114388	5.7918791948071	6.96032016264684E-09	1.23338870095263E-07	DERL3
gene20714	6.41120571855553	5.02088927928615	1.09086556462401	4.60266548153134	4.17117903399436E-06	3.59367055844347E-05	DIRAS1
gene18992	2.99145360810364	5.0112828206191	1.16933527957931	4.28558250839912	1.82260986632863E-05	0.000132892232876	LOC102437528
gene21396	2.96239467928169	5.00181460998159	1.201250511008	4.16383973546403	3.12939812475614E-05	0.000213418535361	LBX1
gene4072	27.0310927018934	4.95347266220947	0.557116540318735	8.89126835002154	6.04152750437214E-19	7.91577410516031E-17	TP63
gene2077	32.4613366510669	4.95064205692812	0.680853707029723	7.27122729275527	3.5623594753515E-13	1.62134229279485E-11	DLG3
gene1446	2.82428443046896	4.93991371605226	1.0635673575728	4.6446646569953	3.40629287092691E-06	3.00264195732318E-05	ZCCHC18
gene18248	5.64092809957633	4.93145793500754	1.28906962727764	3.82559470074723	0.000130456771356	0.000737740596895	DMKN
gene23580	7.57441260982265	4.91737458930603	0.925397636688414	5.3137963555895	1.07364599448235E-07	1.40141188487338E-06	CCDC190
gene782	17.0199340452363	4.90873436006774	0.841755079027986	5.83154706442174	5.49158173095367E-09	9.95565052797104E-08	CLGN
gene1845	4.04644922295018	4.90657670294244	1.08102699820194	4.5388105117666	5.65724436543048E-06	4.72666866184155E-05	ECEL1
gene5025	3.81279599012377	4.87407126446514	1.04475508734198	4.66527641120709	3.08202458539321E-06	2.75186449170757E-05	LOC102418834
gene3773	10.0427103411648	4.86866606359598	0.852657893151166	5.70998767817989	1.12984353257923E-08	1.90918716305804E-07	CDS1
gene6086	39.9076944878671	4.82007572591742	0.631412464341161	7.63379882110321	2.27935510393415E-14	1.32286733297118E-12	PITX1
gene6479	2.61577765806754	4.81099324241397	1.18258624114183	4.06819652980976	4.73784138939447E-05	0.000305978218184	ZDHHC22
gene1910	3.66908476482567	4.8107365042057	1.3640415375565	3.52682551942187	0.000420573819661	0.001980349635459	LOC102437944
gene23449	2.93448108533463	4.79733678806701	1.25179134781245	3.83237733385082	0.000126910883641	0.000719883152694	VCAM1
gene21331	68.6766597759478	4.76680885760083	0.631513533140582	7.54822914703822	4.41216141999847E-14	2.43796587089053E-12	LOC102417134
gene26552	13.4759538392026	4.76646178990967	0.766412037616958	6.2191896211994	4.99729090433389E-10	1.13571808397444E-08	LOC102439945
gene9003	2.69298128944327	4.75740324671401	1.59002294016243	2.99203434525794	0.00277125083644	0.009812919965093	TMEM74B
gene4270	210.866785237316	4.75667044386348	0.562670051116752	8.45374733278009	2.82099436717257E-17	2.92150284911675E-15	LOC102432058
gene16737	7.14436763824125	4.72782852507178	0.947256294241805	4.99107638958048	6.00437437484608E-07	6.49035342581018E-06	SYP
gene18526	18.8474375254137	4.72242183487895	0.743492190089173	6.35167645044469	2.12980924895305E-10	5.29239237940273E-09	STK32C
gene19817	11.9968425265395	4.7107985309967	0.886288306089205	5.31519878873655	1.06540951505223E-07	1.39276323226216E-06	TRIM9
gene3873	2.47451871570519	4.6556302893044	1.43009101535217	3.2554783152441	0.001132015406251	0.004599810692732	ARMCX6
gene16631	432.134520346395	4.64634716748245	0.665784946441421	6.97875070969521	2.97816381380217E-12	1.12707534266321E-10	LOC102425267
gene18604	3.37561733373603	4.63133446918096	1.11078802215704	4.16941340453724	3.05384618523694E-05	0.00020875995958	LOC102421700
gene28434	14.7167880036613	4.6210033816789	0.695770647039239	6.64156126928174	3.10377680227273E-11	9.46734035190597E-10	MEIOC
gene26454	10.4041328062746	4.60131309754952	0.862719683239112	5.33349729575396	9.63389986393587E-08	1.27774768517462E-06	CAMKV
gene5270	3.24991829726438	4.60023073660919	1.09033178736056	4.21911090728199	2.45267606970369E-05	0.000173068268566	NKX2-1
gene10452	13.6525151003205	4.59401964280138	0.839741202950879	5.47075649814233	4.48118637953134E-08	6.52924333900543E-07	LOC102425252
gene2883	32.4292558867049	4.57533714489301	0.56635916872097	8.07850812272653	6.55639076684662E-16	5.24966566262094E-14	SATB1
gene6777	2.18058937311148	4.56636982775823	1.31594606184781	3.47002811144576	0.000520403895297	0.002369769712788	DMBX1
gene6593	13.1202332709931	4.55094349620495	0.785702771888669	5.79219478285079	6.9472502766606E-09	1.2323353183061E-07	MAF
gene11221	6.14732057000387	4.54213751737748	0.942438494119309	4.81955856612375	1.43876213432959E-06	1.4194746784501E-05	WT1
gene12666	3.11075994107726	4.52905448682475	1.07187321496354	4.22536399230648	2.38554869483529E-05	0.000168675652809	BARHL2
gene17087	2.16930956112226	4.52865683323619	1.14354333688895	3.96019694850969	7.48879749410563E-05	0.000456695178634	NKX2-2
gene24963	6.07627779628672	4.52314151684183	0.920081042096873	4.91602512158445	8.8319069206587E-07	9.11383235040526E-06	TRPV1
gene8020	4.39697865302216	4.51567673589839	0.998823641597291	4.52099504640984	6.15496286680134E-06	5.10551955785752E-05	BEND4
gene20238	4.50032971130965	4.50190960214287	0.994639121926053	4.52617386839281	6.00611713725221E-06	4.99162882694748E-05	WSCD1
gene22859	4.58295976008831	4.49442192961436	0.979436619805523	4.58878281527474	4.45837982189779E-06	3.81721183265952E-05	TC2N
gene12394	166.551991888714	4.46829019339345	0.485722991143372	9.19925610866242	3.60436294150522E-20	5.51658912153388E-18	LOC102440085
gene20648	16.88586280966	4.46278497062251	0.612990550742038	7.28034871862253	3.32958373935542E-13	1.52745758016318E-11	LIN28B
gene4339	4.25233012932078	4.45430151519507	0.956183510134377	4.65841699630344	3.18650239009365E-06	2.8334477550987E-05	SOSTDC1
gene18484	2.90398950794842	4.44283727162646	1.02694125633998	4.32628180453158	1.51647391296635E-05	0.000113834272243	HOXB4
gene14472	2.89896848081042	4.43960667030478	1.00394484960931	4.42216190663509	9.7718185369588E-06	7.64463883097604E-05	LEMD1
gene20771	2.99832696106185	4.42004108378016	1.25901021430556	3.51072694530772	0.000446883171124	0.002084932410195	LOC102422822
gene3634	25.0568074520532	4.42002911329136	0.63424105221039	6.96900507762332	3.19190182527702E-12	1.20532624602983E-10	PERP
gene17862	2.8608846864537	4.41797445727884	1.00706060730501	4.38699957602528	1.14925013652369E-05	8.85752277681697E-05	FOXN4
gene15670	42.346212790625	4.38213301136382	0.54372569308175	8.05945547014083	7.66350519957465E-16	6.10784895975316E-14	TRO
gene12649	154.349201711265	4.37274723725272	0.435891583166741	10.0317312976884	1.10560740801828E-23	3.74930982777964E-21	LOC102428604
gene614	5.31846588785569	4.36563744881908	0.916950748166625	4.76103810106251	1.92599679113786E-06	1.82922100509222E-05	CDH12
gene17771	2.13467490336913	4.32457161332459	1.3749299297658	3.14530327669951	0.001659147369636	0.006330234669724	LOC106698745
gene20945	284.297672074208	4.31987611438346	0.454979096988457	9.49466941003897	2.20911215979375E-21	4.44262730274802E-19	LOC102423522
gene10234	6.52405584340902	4.30256869533769	0.905290539398291	4.75269375751726	2.00724258931321E-06	1.89597272431305E-05	ZNF674
gene4110	2.58008798011186	4.29035287841229	1.12414788526067	3.81653778356521	0.000135337358806	0.000762429843826	KNG1
gene16197	2.90207555220527	4.28932779134483	1.24447983395708	3.44668324411979	0.000567513548707	0.002552040256079	PPP1R14A
gene17524	18.6295113922488	4.27558409593308	0.781607971021406	5.47024116238955	4.49423619954757E-08	6.53174916564498E-07	PITX2
gene8802	31.4539995230029	4.2617970153677	0.532656097038259	8.00102925520739	1.23383466440142E-15	9.23773615620027E-14	FAM184A
gene17114	11.2554904959766	4.2583829850085	0.760898117920076	5.59652190578266	2.18694700477373E-08	3.46684220417613E-07	OGDHL
gene4271	1.74693183001554	4.25035525663334	1.65868728139062	2.56248136964667	0.010392716327919	0.029879321166077	TFPI2
gene16159	8.14687838796509	4.2429541568043	0.880102208862179	4.82097887504419	1.42855486442166E-06	1.41020869749844E-05	STAMBPL1
gene26067	3.66280298716262	4.24030963128082	1.28098313667463	3.31019941627684	0.000932295249752	0.0039069654336	RIPK4
gene18525	4.15388725977547	4.23706447290399	1.15028508680222	3.68349074635313	0.000230061639369	0.001186673442555	DPYSL4
gene16741	4.91473325266973	4.23672266908684	1.00276064746693	4.22505877129226	2.38878427884223E-05	0.000168813787598	PPP1R3F
gene8806	27.2458779604538	4.22470034652773	0.614226295178175	6.87808447748435	6.0662695989679E-12	2.148171399156E-10	LOC102439000
gene391	58.7790360284422	4.21794273562775	0.499259234347768	8.44840204335543	2.95316887294334E-17	3.00441503867971E-15	LOC102420064
gene26050	1.7466341080049	4.2100457272801	1.29925895030958	3.24034383313422	0.001193856470143	0.004797800932824	LOC102441905
gene21466	4.51397914496688	4.18343895182537	1.1165606794336	3.74671885628958	0.000179162694029	0.000965001181323	CFD
gene19277	4.65884478425267	4.17026436204947	1.13740149402821	3.66648398471861	0.000245908312268	0.001255678848738	LOC102437626
gene1583	2.31925994539198	4.15874558751158	1.01781825698841	4.08594123651974	4.3898488701718E-05	0.000286391686947	ICA1L
gene6370	7.53918807627793	4.15666534158534	0.804499760871479	5.16677013935046	2.38173873459425E-07	2.84476321925467E-06	RASEF
gene8371	12.3838250060315	4.15410153115882	0.74051663879435	5.60973422274777	2.02637573294252E-08	3.23901740307217E-07	HOXA3
gene3871	3.44045817598618	4.15116773089107	0.958822372106205	4.32944396340311	1.49486301096303E-05	0.000112456092973	ARMCX2
gene2959	25.3141216410505	4.15082454691174	0.643410304128922	6.45128702520753	1.1090422469059E-10	2.96917734678599E-09	SLC35G2
gene18001	4.77221068922745	4.1409491907566	0.980285970246193	4.22422570193127	2.39763673729782E-05	0.000169322692411	RPS6KL1
gene27044	2.34404635058322	4.13820018164072	1.05029299521099	3.94004358832216	8.14668055624308E-05	0.000489395068497	LOC102436854
gene23144	3.2663696836018	4.1309602209366	1.03665075805977	3.98491023984609	6.75056382385493E-05	0.000418162612226	DOC2A
gene24769	2.28063863053068	4.09610762937876	1.15458516139404	3.547687746509	0.000388628660818	0.001854672375512	LOC102434986
gene17403	1.58239044272262	4.08758740957192	1.36237214939658	3.00034569216818	0.002696733541057	0.009586846164972	LOC102427260
gene1998	3.12311660882517	4.0657897668596	1.03591777919047	3.92481898518709	8.67949787943662E-05	0.00051673637117	ZC3H12B
gene10858	7.11821872303857	4.04132033291499	0.786979705798654	5.13522814265422	2.81801962053911E-07	3.30200876268454E-06	LOC102442877
gene15635	3.01199484894594	4.01617541734921	0.967894998115198	4.14939164389731	3.33360039499976E-05	0.000225389440311	LOC102439141
gene18482	1.4735772410158	4.00257135895419	1.38362008545682	2.89282542297923	0.003817934427393	0.012896714047217	HOXB2
gene2512	2.09973352045575	4.00017289822286	1.05512234942188	3.79119341033258	0.00014992514164	0.000829215006291	GPR75
gene22678	1.50294170307592	3.98754851292227	1.24122093558231	3.21260172029852	0.001315385595052	0.005208240354033	DIRAS2
gene23426	7.76605360122306	3.96085115757848	0.866605314564969	4.57053642645477	4.86477349294981E-06	4.13445983098609E-05	PPP1R14C
gene14557	4.10752480066675	3.95870263056087	0.954138027237358	4.1489831843544	3.33955338562005E-05	0.000225703695992	ABCA8
gene30087	2.93114829548298	3.93950254679052	1.1404039311303	3.45447997788462	0.000551355153821	0.002491687323056	LOC102442556
gene26103	4.04699635977359	3.92944335903822	0.975493476627607	4.02815954507738	5.6215191726208E-05	0.000356132505826	PCDH20
gene13620	4.16306436845479	3.92240916945661	1.13593592905497	3.4530197250824	0.000554348465777	0.002504560270536	SLC9B2
gene754	31.0004899128309	3.92166455523424	0.555506366252598	7.05962126355001	1.66957024519427E-12	6.69958640153941E-11	PCDH10
gene919	2.03045351760601	3.92143023447286	1.21575269316749	3.22551638710012	0.001257456369285	0.005013302883078	NPY5R
gene2172	51.096375814347	3.91842200730837	0.425227877388384	9.21487563650363	3.11639347598037E-20	4.85567794298023E-18	KIF1A
gene29089	4.1267080763006	3.91679409369247	0.842461160195926	4.64922809353201	3.33179595453975E-06	2.95050747740732E-05	LOC102422367
gene11768	2.76307367953586	3.91057465547361	1.02127917263013	3.82909468857823	0.000128615517692	0.000728119600158	LHX1
gene14461	2.87395938506106	3.90398345556739	1.1387637820728	3.4282645066752	0.000607453294953	0.002704222583322	LRRN2
gene8782	1.37060279105505	3.89928434710131	1.2308183742449	3.16804203503502	0.0015346932911	0.005928639818978	RSPH4A
gene7575	2.73793533683158	3.8922678693785	1.01090405555912	3.85028415701204	0.000117980864154	0.000676551407674	LOC111825863
gene27872	5.79985671089833	3.86761046473853	1.00986733410992	3.82982034778594	0.000128236844979	0.000726213567096	LOC102438801
gene13568	6.953499928789	3.8667606724733	0.913558952806044	4.23263398666977	2.30970226889995E-05	0.000164185370903	EPHA8
gene3438	14.1370776666802	3.85062419043502	0.802905965870373	4.79585948307263	1.61978800879577E-06	1.57030457467056E-05	CLEC7A
gene20508	1.9302747044065	3.8481854026763	1.26573675721475	3.04027309054707	0.0023636372209	0.008572248049969	TLX3
gene19546	19.2087128694518	3.84488525264595	0.550417204360242	6.98540165930118	2.84042165966017E-12	1.08205049788156E-10	TSPAN15
gene31320	1.32937209461023	3.8344139535905	1.3617551842827	2.81578803433032	0.004865775809281	0.015827269629774	LOC102421774
gene11370	49.3247948630649	3.83328092053054	0.384834090435389	9.96086629485889	2.26084016588379E-23	6.98236261945717E-21	RRAGD
gene9315	12.4048640568064	3.82003297799072	0.605206857872471	6.31194595418096	2.75548463474807E-10	6.70268730773106E-09	RHOBTB1
gene16686	1.34413007641098	3.81857448179149	1.18990928990222	3.20913074147465	0.001331369371875	0.005263093322647	ZNF157
gene24505	11.886358150974	3.81724780992775	0.606755530711873	6.29124518312866	3.14929450573252E-10	7.54391253139111E-09	TSHZ3
gene18489	2.12796122975366	3.81274937625584	1.19164697553421	3.19956283575226	0.001376361810709	0.005412500572127	HOXB13
gene8588	8.57587786654788	3.80580104220774	0.854106039962009	4.45588822012899	8.35465577507109E-06	6.67716135073265E-05	LHX4
gene997	2.65054390633799	3.79582623336053	1.20469120997812	3.15087069775289	0.001627845383988	0.006228669450458	HAND2
gene23611	2.62557379508836	3.78590370572539	1.02604934725324	3.68978715873689	0.000224441753529	0.001162539720662	LOC102434665
gene7187	12.0110533502882	3.78102768259431	0.740085551854025	5.1089062245875	3.24029114956869E-07	3.73854806082659E-06	DUSP9
gene28169	1.79135366270281	3.77526608454645	1.24721725679339	3.02695145050567	0.002470336314116	0.008895662426189	LOC102421357
gene17679	9.24040922381231	3.76903223006603	0.738493040345568	5.10368009467274	3.33111200486333E-07	3.83055732208187E-06	CCDC17
gene29674	1.86030038242901	3.76339116771708	1.19464350745155	3.15022108624291	0.001631469511608	0.006239775586744	LOC102431578
gene25038	130.365038712113	3.75387211042783	0.391609282496724	9.58575876060659	9.17805232815588E-22	2.06148590929164E-19	DSP
gene21286	1.46422518290319	3.74211268697717	1.2793856744926	2.92492933255743	0.003445344532866	0.011818174076937	LOC102424864
gene6205	41.8334966760607	3.72139129760912	0.607855084706579	6.12216857477716	9.23102839151323E-10	1.97099550655829E-08	NELL2
gene12651	122.844676793471	3.71872625231178	0.461648957183704	8.05531171346713	7.92765159562268E-16	6.28939148377497E-14	LOC102418157
gene22969	11.9069421376252	3.66139273577978	0.780830292635095	4.68910180651873	2.74406849849023E-06	2.49126848721199E-05	MNX1
gene29869	1.13597985670785	3.65813122134543	1.27202883474128	2.87582413341239	0.004029741655307	0.013488364994878	LOC102436558
gene7111	2.52659915547589	3.61945337873398	1.20376848089273	3.00676869031307	0.002640405931053	0.009415633108776	EOMES
gene26896	1.69680519445447	3.61441918302374	1.07419454713003	3.36477148639466	0.000766070769719	0.003297459920928	SRGN
gene10304	6.53760983145944	3.59684787872966	0.724968024995609	4.96138830226539	6.99911145990585E-07	7.39460187532508E-06	LOC102417927
gene30059	1.09267132707969	3.59306225940956	1.3819274819067	2.60003676491915	0.00932137734164	0.027291894552845	LOC102435944
gene13490	2.3856605532031	3.5883554821293	1.32323338906086	2.71180844724306	0.006691725047837	0.020637194133799	LOC102439656
gene8353	5.47537221165154	3.57995663706779	0.770247477634174	4.64780053297114	3.35493092582323E-06	2.96643815757223E-05	TRIL
gene17861	6.5147276624077	3.5674595888388	0.866044403841622	4.11925713394621	3.80095806627705E-05	0.000252642466396	MYO1H
gene1618	14.3047065600034	3.5573288559625	0.64017682067405	5.55679109439943	2.7477929559963E-08	4.25834042777383E-07	ADAM23
gene22588	16.0505707950571	3.54597777454782	0.628184700779415	5.64480123464989	1.65372192429991E-08	2.67800755437892E-07	ARRB1
gene19721	4.62501807910139	3.5394762194889	0.99671102983602	3.55115586517711	0.000383543206159	0.001835467556866	ACSL6
gene8796	12.0864738851562	3.53852136118913	0.555829265680047	6.3662019610641	1.93766261704736E-10	4.84976482805124E-09	SLC35F1
gene11463	5.02381487017439	3.53559942927895	1.04803274135954	3.3735581816771	0.000742033631421	0.003212383393097	YPEL4
gene15363	13.5617302766661	3.53232100184378	0.625253881086816	5.649418754033	1.60991250616143E-08	2.62426359981734E-07	POU3F2
gene28854	4.33860213431016	3.52715405833726	0.97203976037844	3.62861088826659	0.00028495035198	0.001425576030518	KCNQ2
gene1432	1.58502866998083	3.52375676973794	1.15295514345145	3.05628262274745	0.002240999109038	0.008203204299187	MUM1L1
gene21611	2.1736527091331	3.51890832811513	1.1073542955014	3.17776193437873	0.001484165607302	0.005766938705526	EXTL1
gene3533	1.71917506911787	3.51617440909	1.31325028303166	2.67745947175649	0.007418282665876	0.022488904243002	LMO3
gene6229	14.5255526288858	3.51579342895016	0.564067589708311	6.23292933878409	4.57792701726289E-10	1.0542642844682E-08	CNTN1
gene17817	1.07004010255471	3.51578020903797	1.23679581596303	2.84265208829189	0.004473987931653	0.014752644666908	PDX1
gene28335	5.85240709557861	3.46124941034946	0.714416202563603	4.84486409732752	1.26698373235607E-06	1.26881781419214E-05	LOC102421656
gene15080	6.53140104691058	3.46038089635374	0.75554263569465	4.57999420929071	4.64988803888867E-06	3.96547404499899E-05	VTN
gene21922	8.4861531767702	3.45792500589629	0.760854641234574	4.54479057955855	5.49898990322973E-06	4.61227111427537E-05	LTB4R
gene23149	1.50015586018325	3.45553716572657	1.31487613569357	2.62803246018596	0.008588032031238	0.025446293297971	ASPHD1
gene3957	2.13790517338339	3.4514482646402	1.27610524446973	2.70467367765925	0.006837151793352	0.020992107272507	NAP1L3
gene8351	9.6329159009373	3.44525589711352	0.768179978421497	4.48495924639046	7.29278719733712E-06	5.93191832181034E-05	CPVL
gene20581	10.2062127313559	3.44329104859131	0.787145282672653	4.37440346069285	1.21764993837554E-05	9.31001577551063E-05	KCNH2
gene17281	1.48576285810842	3.43653076880878	1.22944434819629	2.79519017989753	0.005186919203235	0.016692922891691	INSRR
gene4058	1.4593995804556	3.4340494279012	1.16176345916295	2.95589381884624	0.003117644001458	0.010826737813542	OSTN
gene6743	41.2460826076043	3.42493019713437	0.343689360383357	9.96519122184682	2.16456921636679E-23	6.93263418464142E-21	CLDN19
gene7037	69.9848162068706	3.42182965671621	0.447631903245689	7.6442935186371	2.10095655564832E-14	1.23173029254026E-12	ACTC1
gene11873	196.26507895083	3.41761101286761	0.450807645746536	7.5810848487453	3.42677389773761E-14	1.94954126846618E-12	DHX58
gene27136	5.04720053408932	3.41689091656636	0.765877004322128	4.46140946559771	8.14223440499716E-06	6.52449763098709E-05	ATP2A3
gene6045	21.8661699814882	3.41457760914029	0.628726652424619	5.43094140509604	5.60575399271247E-08	7.9533646680855E-07	REEP2
gene15343	7.25671048381322	3.41223782083876	0.694867983812922	4.91062748655495	9.07854095721313E-07	9.35160011048249E-06	PDE1B
gene19052	19.5708762841172	3.39862867964734	0.648678267216182	5.23931331048385	1.61175201686968E-07	2.00685753288417E-06	CHCHD10
gene14712	19.9559216580177	3.39116325886121	0.423310187116173	8.01105988486534	1.13724052295654E-15	8.58889731202332E-14	KIAA0408
gene22228	29.2024587112252	3.37989102850882	0.465779266038224	7.25642224751037	3.97463027969879E-13	1.79481020071516E-11	ACTR3B
gene12652	84.2911185050887	3.37720133534528	0.372695300176101	9.06156137131197	1.28596381371925E-19	1.82301181625201E-17	LOC111826912
gene4398	1.39157977835006	3.35061018108202	1.10221896475531	3.03987709177716	0.002366747123869	0.008579520332702	LOC106696435
gene26915	2.67854840189126	3.34756040621678	1.02506440360396	3.26570739794232	0.001091910128656	0.004463385883978	VAX2
gene5215	64.2835468552534	3.33808274051613	0.383446279256308	8.70547693666587	3.16242071500211E-18	3.82475987873857E-16	PLS1
gene25161	0.914303396987394	3.33771246991938	1.24317556256096	2.68482792811954	0.007256715589182	0.022115400196459	LOC106694834
gene24590	2.03746174374336	3.33557390471009	1.0821238031489	3.08243280020624	0.002053160817639	0.007597222152561	AGMAT
gene16803	2.63072862646807	3.33471918424775	1.19438704741587	2.79199208620239	0.005238463729855	0.01683374771606	SMPDL3B
gene8361	0.982165186585779	3.33389084785254	1.41801663203968	2.35109431901166	0.018718288434132	0.048394223742778	LOC111826053
gene12787	2.74027904746971	3.32961430755393	0.959716636086907	3.4693722942325	0.000521676010728	0.002374312264616	LGI2
gene30745	1.54419070458002	3.31543678965638	1.20247526256448	2.75717671113305	0.005830283405297	0.018444256721166	LOC106696028
gene10420	1.83578854138373	3.31144245452418	1.30392824663041	2.53958947747436	0.011098265248254	0.03153351363045	LOC102428074
gene18114	1.35693554977829	3.30046774771572	1.31065451911854	2.51818286174713	0.011796206077219	0.033097888401282	LOC111827884
gene3688	14.7748547617981	3.30028484067858	0.593595111009086	5.55982483593613	2.70045540711077E-08	4.19249338114729E-07	MOXD1
gene944	2.64777754956948	3.27730518186994	0.966223920463314	3.39186922664722	0.000694175634108	0.003036360038414	TMEM144
gene11468	10.8091391126129	3.27495185971587	0.662267472414649	4.94505920361041	7.61207268799851E-07	7.98367478101481E-06	SLC43A1
gene2152	1.86775095488335	3.27325143286657	1.10190367057832	2.97054227176559	0.002972744903454	0.010407616013205	LOC111823025
gene13898	46.8992522830605	3.27307424138048	0.410000222726032	7.98310356911097	1.426990745731E-15	1.05073884798439E-13	BTC
gene14218	1.92442619483776	3.27109122787344	1.07518663352779	3.04234737102403	0.002347408285564	0.0085272897078	LOC102424009
gene13763	1.31795902922361	3.26373403577364	1.10530074453799	2.95280180702118	0.003149040722439	0.010927499858465	SPOCD1
gene11901	1.25270147706362	3.26233610335016	1.21402776813108	2.6872005640961	0.007205367348095	0.021982153516547	CACNG4
gene20398	1.90917007305026	3.25697696793643	1.13552412269653	2.86825872109356	0.004127378710197	0.013772528418456	KRT222
gene3247	14.0658617688115	3.24918305885002	0.522394404629052	6.21978916707049	4.97823354796857E-10	1.13439038990691E-08	GLT8D2
gene15634	55.5240928912577	3.24003591310291	0.36383209421247	8.90530539950334	5.32392719053168E-19	7.08287082771119E-17	HOOK1
gene3368	6.07633042663392	3.23936221541662	0.656909434632047	4.93121584900219	8.17193742322174E-07	8.49360923885938E-06	LRRC23
gene15401	18.7565921500926	3.23381267882854	0.492702331739795	6.56342069137269	5.2587210268749E-11	1.52856437243364E-09	MFSD13A
gene10187	38.7082089127462	3.2245470169914	0.489199680118609	6.59147409133544	4.35480828625595E-11	1.28089131480947E-09	TSPAN7
gene18994	13.488084134323	3.21306590839628	0.635642210356434	5.05483408125865	4.30765093637858E-07	4.83094699608999E-06	ZDHHC1
gene27532	1.85916771980875	3.20938570015137	1.03380334369129	3.10444507626757	0.001906363184566	0.007145763172317	LOC102439307
gene9914	5.68329889352287	3.20921491371681	0.667121435227963	4.81054084646551	1.5052243783897E-06	1.47746059161464E-05	MME
gene12098	18.8147547904228	3.20345886236629	0.636254109330446	5.03487335545449	4.78164854696565E-07	5.28763501405185E-06	PDLIM3
gene18909	39.8861128224718	3.2002363280004	0.456410749979271	7.01174616975114	2.35361924484652E-12	9.18867829336808E-11	ELAVL2
gene26558	11.6371890912554	3.19274282498896	0.527130995180554	6.05682999895572	1.38830170824988E-09	2.86865926453783E-08	LOC102442535
gene12107	189.000741496362	3.18460474168854	0.414568118671306	7.68174058317659	1.56941403375135E-14	9.55739989920054E-13	SLC25A4
gene19869	8.84090318983061	3.1843357314985	0.573405930786857	5.55337076323711	2.80212853596687E-08	4.33090375599169E-07	LOC102424126
gene3383	36.0291691590583	3.18428129410273	0.392856410150786	8.10545841133289	5.25470155645285E-16	4.30711201037213E-14	CLSTN3
gene4134	2.32964347372045	3.16892636869779	1.31707975497457	2.40602465927281	0.016127176090603	0.042857945680237	LOC102436940
gene13355	4.30851782200471	3.16793715000412	0.849332329118704	3.72991471229087	0.000191544596317	0.001019939591532	ABCC8
gene10774	9.62435534819283	3.16569352102553	0.625042102854799	5.06476844770397	4.08897057049032E-07	4.62819018433442E-06	TLR4
gene5349	1.69054254350094	3.16255781685192	1.2051734085821	2.62415167338673	0.008686509302327	0.025706266938535	SCNN1G
gene9509	5.63926591448553	3.16134374337803	0.68246696817579	4.63222967673906	3.61748511055203E-06	3.17577579245311E-05	PROX1
gene7360	196.44016186333	3.15214870991281	0.325955939001782	9.67047484873585	4.02506109487333E-22	9.53608652545674E-20	ISLR
gene3515	76.4594132300102	3.14321412757235	0.422776618111234	7.4346924425829	1.04811537159591E-13	5.3003378221495E-12	MGP
gene15811	118.372846427636	3.14148836597154	0.392430881849999	8.00520170880011	1.19271007097542E-15	8.96866116413909E-14	PCDH9
gene17094	543.176246207123	3.13902551479204	0.424213243737618	7.39964053723313	1.36553635846922E-13	6.76703476209889E-12	CXCL12
gene16180	3.37382734519071	3.13471165377739	1.04032038447126	3.01321756313618	0.002584935287215	0.009248701880145	LOC102433605
gene29814	1.22000594805912	3.1287592579855	1.24638047529251	2.51027621180541	0.012063675934159	0.033711629549406	LOC102419083
gene5672	6.45564028602807	3.12679776422817	0.732996278489988	4.26577576992551	1.99208779961683E-05	0.000143256376276	MCOLN2
gene28419	2.98259862888756	3.1127432721549	0.948089434217895	3.28317472994801	0.001026450226909	0.004245983418891	RTN4R
gene22016	153.814538381651	3.10925130344301	0.319090978498171	9.74409028446047	1.95522195711769E-22	4.97287702181625E-20	KLF15
gene20288	4.73097123068552	3.10741451325466	0.78988249114877	3.93402126021983	8.35363895116509E-05	0.000500437082301	LOC102441555
gene13948	2.25397397747339	3.10219641291002	1.26264121775164	2.45691045824883	0.014013761101467	0.038174200385867	AMBN
gene20977	1.67825212365498	3.09653777245324	1.23882539771275	2.49957562879353	0.012434215557672	0.034551696347997	ETNPPL
gene30504	5.56609454950706	3.09166257748657	1.0476408088847	2.95107116033205	0.003166739499323	0.010984508552106	LOC102425662
gene11575	1.91438073936147	3.08589309711584	1.01131918497885	3.05135425388018	0.002278116176378	0.008301731831114	C1QTNF4
gene9353	5.42091036254954	3.07288431382269	0.723623342016535	4.24652458730729	2.17111964593268E-05	0.000155227425698	LOC111826244
gene253	2.9468741796756	3.07215171121883	0.874945748347781	3.51124823112767	0.000446007714486	0.002081942199244	ST8SIA4
gene3146	6.95280639871855	3.06932676440903	0.685367724367173	4.47836490585117	7.52169471987731E-06	6.09310117940412E-05	LIN7A
gene23872	20.9345635748483	3.06637120880151	0.50119431601481	6.11812846000213	9.46807304506426E-10	2.01662959746781E-08	IL33
gene29518	1.67750243825442	3.05041023475742	1.22118558315239	2.49790881651505	0.012492832347581	0.034686713027999	LOC102440894
gene21150	3.02179549001841	3.04444208700976	0.876603260129208	3.47299881882829	0.00051467762036	0.002347856685747	LOC111828450
gene2359	3.01416543696779	3.04372817434711	0.921889957129655	3.30161767226957	0.000961290032246	0.004012916028889	GALNT3
gene3320	10.6747553956177	3.03626685691902	0.515725084158138	5.88737478588107	3.92378237525336E-09	7.35230944528785E-08	USP44
gene4590	40.7496319436967	3.03374183699009	0.491692601114378	6.16999692514058	6.82913208361109E-10	1.50296580887937E-08	CA8
gene15398	3.74153820938425	3.01872285960151	0.848218420609269	3.55889802231975	0.000372414086599	0.001792690563456	PSD
gene23349	265.587172966002	3.00264696781161	0.220909940624703	13.5921767907797	4.45626855215607E-42	1.54142329219078E-38	CPQ
gene23700	4.50500343654391	2.99321782414717	0.792802900485738	3.77548798360005	0.000159694723258	0.000874025392011	BMP6
gene22876	3.72178552719534	2.98186166108323	0.85557384868202	3.48521833115479	0.000491735631262	0.002261853123051	DEGS2
gene4265	11.438276065521	2.97707616037611	0.548495573059208	5.42771228539113	5.70809560224073E-08	8.08530003609774E-07	SAMD9L
gene407	55.3354031318123	2.97411931864386	0.257639085009611	11.5437427459149	7.93938880512483E-31	8.07716055203729E-28	IQGAP2
gene2696	20.7192895494739	2.97373871444344	0.494635084192635	6.01198501577643	1.83265265742669E-09	3.67273785749647E-08	ENOX1
gene28304	3.38545359212738	2.96775335765873	0.830292844616136	3.5743453371934	0.000351105277791	0.001705241724064	LOC102436240
gene27836	1.55342800751593	2.95646372783677	1.22243733678493	2.41849920553999	0.015584679594652	0.041685282027451	LOC102426373
gene21497	4.43730672907659	2.94304325569365	0.90381002526599	3.25626312324597	0.001128890822959	0.004590681115229	SIM2
gene18453	1.49854012764162	2.93617002243034	1.14878958452769	2.55588147905913	0.010591918906153	0.030339058874117	SRCIN1
gene18660	3.5557722432878	2.92670855558385	0.821766158523105	3.56148586216277	0.00036876196835	0.001777023751076	HPCAL4
gene11046	9.81082895744334	2.92320040348092	0.574076230910424	5.09200737826235	3.54292313073871E-07	4.04454492053637E-06	RIMS4
gene12218	1.47787386635333	2.92262523903527	1.15569942179158	2.52888007376917	0.01144271185675	0.032278861778257	GPR83
gene8160	30.0052351856484	2.92122005223802	0.481301756434494	6.06941490070294	1.28377094980256E-09	2.66860800202347E-08	GPM6B
gene16019	41.5209404179354	2.92079929469204	0.545981502462864	5.34963049392083	8.81339923005678E-08	1.18161038514598E-06	GABBR2
gene11466	1.03598293217983	2.92072650197874	1.17462683717406	2.48651436315339	0.012900136211899	0.035640232553482	SMTNL1
gene6816	1.09418006026603	2.9156602113351	1.24647049803076	2.33913294854665	0.019328553929909	0.049612249958115	LOC111825703
gene3890	1.16352276513708	2.91416335007073	1.18767186724286	2.45367717333902	0.014140386217146	0.038446467477682	TMEM35A
gene6492	319.094562131798	2.91082697283334	0.436398672617736	6.67010959353463	2.55612472773647E-11	7.90843956461578E-10	LOC102433340
gene26920	1.5847157727459	2.90992200106085	1.14758453806469	2.53569293114406	0.011222509143526	0.031808144155569	LOC102426056
gene11696	2.10017207280591	2.90961078415077	1.06296916385964	2.73724853276643	0.006195546679355	0.019390513901455	LOC102418255
gene7389	9.87707390702816	2.90348991027871	0.698687963216718	4.1556317886331	3.24389893309322E-05	0.000220271818013	RPP25
gene2553	1.58321347290736	2.89594964139961	1.18366842578359	2.44658857017538	0.014421535887649	0.039081865117032	ATP6V1E2
gene3643	1.49062530445124	2.89225423565251	1.13782575630347	2.54191313531939	0.011024756887273	0.031360718810097	SLC35D3
gene3561	1.53570571473281	2.88619584415777	1.11052974717597	2.59893609468567	0.009351318038831	0.02736565913394	WISP3
gene9181	8.81892019606489	2.88442550616745	0.693540785752289	4.15898468471279	3.19665329538723E-05	0.00021731964915	LOC111826212
gene19053	3.41101603430882	2.88331852065148	0.796498289749762	3.61999336063527	0.000294610575218	0.001467537413132	CUNH22orf15
gene6379	1.02658880562583	2.8824026572819	1.18846325432061	2.42531912265949	0.015294935333619	0.040988109887882	LOC111825557
gene12410	35.8354066693864	2.8773995487274	0.445559127935679	6.45795219606135	1.06129252365059E-10	2.87696774240391E-09	ELOVL2
gene23339	3.3023743350049	2.86846864183288	0.904424282158835	3.1715962280291	0.00151603631636	0.005870991511743	CXCL10
gene27063	1.47898862398824	2.86606397559904	1.09023243079791	2.6288559160742	0.008567265152042	0.025402168833286	LOC111824117
gene19266	1.64233194020667	2.85949110336637	1.13265513724049	2.52459112164803	0.011583297112214	0.032595692085216	LOC111828091
gene26680	3.35962808529014	2.85634958665624	0.890287758993411	3.20834422107041	0.001335016096641	0.005275097873294	LOC111824058
gene5578	2.01933655816282	2.85495862550718	1.03159176063651	2.76752755736013	0.005648326996424	0.01797053263487	EDNRB
gene8495	10.1836610464743	2.8532093188264	0.538747160173749	5.29600809015165	1.18361596264976E-07	1.53338112914064E-06	BCHE
gene9411	57.233359854264	2.84862151257691	0.40970239296801	6.9529042579923	3.57841560679551E-12	1.33093974020491E-10	LOC111826256
gene30152	1.40472885076867	2.84456897854439	1.21051736352015	2.34987870828426	0.018779529463924	0.048519862874001	LOC102436048
gene6017	3.11857097044105	2.84399673335525	0.84573506402684	3.36275135597901	0.000771698365436	0.003318379719099	ECSCR
gene14868	1.82742035272096	2.84369365470758	1.02877185000318	2.76416355550436	0.005706892598834	0.018126851698226	LINGO4
gene22139	4.16533780355707	2.84332126601773	0.935858603210147	3.0381953601374	0.002379996073896	0.008618515933425	LOC102439174
gene21961	26.0981817203195	2.83913226125207	0.518866862078834	5.47179338043891	4.45504068907919E-08	6.49662130840004E-07	FAM198A
gene10781	1.50500576598415	2.83893450788886	1.14172862719013	2.48652301455877	0.012899822555502	0.035640232553482	LOC102424205
gene21747	51.2412365166118	2.8366460364877	0.304428467055287	9.31793949470741	1.18621482507411E-20	2.09342708159763E-18	SH2D3C
gene30933	16.6818671075334	2.83480741153008	0.628020318677478	4.51387849600119	6.36526932303574E-06	5.2597865715195E-05	CD7
gene9370	25.3136866155028	2.82320693015542	0.449206902747443	6.28486987374437	3.28128418397862E-10	7.82755999474624E-09	PATJ
gene14962	4.7050994559347	2.81487544431459	0.70801078818673	3.97575219372534	7.01571510473642E-05	0.000431343024303	EMB
gene18896	14.5514727770386	2.81340562279177	0.519435636322116	5.41627379036254	6.08538946983242E-08	8.57058720527295E-07	ARHGAP20
gene8471	3.2454263178978	2.80230991873645	0.877241582195995	3.19445632264881	0.001400944822439	0.005497921648305	LRRC31
gene14871	15.7034339421454	2.79749401997142	0.404357332532226	6.91837094297894	4.56866726138585E-12	1.66347579548775E-10	THEM5
gene14442	6.91665574371834	2.79480356547345	0.680644818781711	4.10611157001956	4.02375188472226E-05	0.00026581661133	SH3GL2
gene27072	3.91859540936995	2.78838313154985	0.732710629132989	3.80557210538807	0.00014147678951	0.000790068154529	RAC2
gene13350	3.78709254681236	2.78834763089955	0.731112008744196	3.81384466066833	0.000136821486875	0.000768787399446	KCNC1
gene1005	1.85379554849794	2.78823722695634	1.05526423058877	2.64221713020699	0.008236523416875	0.024547763655842	HPGD
gene27265	4.4810779176155	2.7867498079541	0.901880770674582	3.08993150599019	0.002002026584308	0.007441446330455	LOC102421254
gene14155	30.8684630127071	2.77951295320053	0.487746097645737	5.69868824500441	1.20732772477245E-08	2.01746212559802E-07	LOC102436786
gene2370	11.2269971066519	2.77770433916406	0.598012045041563	4.64489697522899	3.40246205549727E-06	3.00079455633989E-05	GRB14
gene14214	5.04341833220155	2.76760697101162	0.754860244189337	3.6663832706991	0.000246005134939	0.001255802481926	CUNH11orf70
gene28987	1.83655498214595	2.76337897695688	1.08538710082331	2.54598472274153	0.010896995727385	0.031044039399715	COL9A3
gene9288	27.3412267323257	2.76122692438738	0.349168858948026	7.90799881955794	2.61559293372842E-15	1.83144452586368E-13	OLFML1
gene1133	62.9784694358762	2.76070340662782	0.221696965556532	12.4525989776069	1.35364220291643E-35	3.34446312849138E-32	LOC102436717
gene19237	62.8119237911413	2.75429971949897	0.426111241808535	6.46380439954824	1.0210283620731E-10	2.78528162808427E-09	CPAMD8
gene15286	14.6356525850465	2.75429067985808	0.545182945621481	5.05204849487419	4.37096681898407E-07	4.88661093305297E-06	KRT8
gene5580	105.39067761431	2.75250690827685	0.423833560180199	6.49431089672697	8.34143318889641E-11	2.31937438909909E-09	SLAIN1
gene862	3.21261934721356	2.75248495374465	0.875403522496685	3.14424706207996	0.001665147914702	0.006347527702176	RNF175
gene20296	147.398415446804	2.75235333163002	0.286913158994042	9.59298395821285	8.55736244319885E-22	1.97332777940166E-19	DMTN
gene14304	23.0380769864916	2.74880843301025	0.337909239491549	8.13475369050686	4.12776722387873E-16	3.46552107461081E-14	KIAA1147
gene10239	9.91850307157919	2.74810620683788	0.581244640882697	4.72796824873003	2.26777636162528E-06	2.10928043272543E-05	SLCO5A1
gene10192	2.7529570502438	2.74647570620559	1.07227834596527	2.56134586373019	0.010426749708628	0.029965210403908	LOC111826406
gene7764	16.0858037570758	2.74349458754542	0.50681933701931	5.41316083889059	6.19218225071749E-08	8.67858930519927E-07	MLXIPL
gene14556	30.1848964360265	2.7406110845783	0.331824166499078	8.25922690771203	1.46618974232959E-16	1.30710059760774E-14	ABCA9
gene11874	12.9803522844292	2.73888848940817	0.429974260483943	6.3698894122767	1.89164544911114E-10	4.75523372708972E-09	ZNF385C
gene5133	14.8396915214421	2.73417302871711	0.687042920020706	3.9796247789508	6.9024124240407E-05	0.000425715049106	FOXF2
gene27419	1.44340451841407	2.73376785196858	1.15707096517576	2.36266221713836	0.018144198768411	0.047146021289014	LOC102428977
gene4407	13.5610000318598	2.72702682825477	0.393182173815371	6.9357845036365	4.03973008020964E-12	1.48337859314704E-10	KATNAL2
gene13096	27.4649865877639	2.72488117508409	0.344038270437662	7.92028506484958	2.36966668455314E-15	1.67964693890765E-13	KIF5A
gene1652	25.6772391896255	2.72446242517801	0.388349347232149	7.01549376764981	2.29138281572604E-12	9.02721316582729E-11	CPS1
gene12989	7.85112718928262	2.72349107348927	0.687305263122525	3.96256397210762	7.41491297906161E-05	0.000452668266759	TTC12
gene29892	7.43241708478461	2.72344489488558	0.546274956995004	4.9854837019565	6.18069895097822E-07	6.64357913966242E-06	LOC106695821
gene14631	3.12413942594579	2.72263813596133	0.881737294587844	3.08781102112052	0.002016366507225	0.007486702177427	STC1
gene6394	6.80459728313079	2.71630424472346	0.557983890922338	4.86806929180958	1.12693819239672E-06	1.14045617539504E-05	KYNU
gene19056	1.94508753288296	2.7099397364288	1.14280453806098	2.37130641870464	0.017725329177542	0.046301097738346	LOC102430547
gene6325	15.3599719419891	2.70913471351185	0.416432776585769	6.50557512721112	7.73966914354814E-11	2.17654598110024E-09	ALDH1A1
gene373	40.3069981853805	2.70065729673564	0.362431244439936	7.4515024247122	9.22831962087013E-14	4.70807633755011E-12	HOMER1
gene21401	4.35538900975581	2.69988865875471	0.709982752562283	3.80275245984636	0.000143097321097	0.000797572725868	ROBO4
gene14473	2.28533614717774	2.69882907020064	0.937231143014275	2.87957681551299	0.00398209278129	0.013367681415452	CDK18
gene16110	3.42461568443328	2.69826577893363	0.763538674470518	3.53389536005464	0.000409483159567	0.001939214470076	LOC106698456
gene1782	41.8144668787735	2.69775294155387	0.39393500485218	6.84821838203024	7.47753593207952E-12	2.59166300491614E-10	COL4A4
gene10057	2.19067527848223	2.69706988487335	0.965188785060185	2.79434440870049	0.005200505960747	0.016730422356981	IL32
gene13356	4.45827900016878	2.69029582514228	0.75236990971188	3.5757621223482	0.000349209080119	0.001696985400578	KCNJ11
gene2035	20.6442423826744	2.68798453170366	0.566087745351444	4.74835315510121	2.05079707618323E-06	1.92973533365555E-05	CITED1
gene27039	238.70884564778	2.68643634541384	0.296801017905088	9.05130435325164	1.41270595104124E-19	1.95461995386066E-17	LOC102435613
gene10646	10.0402314041637	2.68515048649432	0.535497829516452	5.01430694671345	5.32249617054733E-07	5.81139970136465E-06	SPTB
gene6810	4.79802795363069	2.68512199801121	0.727441415469145	3.69118659030365	0.000223210313302	0.001156507599927	DMRTA2
gene12694	2.43675070706676	2.68401759387735	0.981578037346203	2.73439043230212	0.006249589096659	0.019534811925857	GFI1
gene16958	39.1999495639326	2.68365449571781	0.317250116672015	8.45911271481824	2.69419538536021E-17	2.80699452950631E-15	MTMR7
gene2379	41.4421969074948	2.68105081948167	0.369776330758615	7.25046628587977	4.15339257229849E-13	1.86095659424618E-11	FAP
gene12699	27.1577771839689	2.67725262339642	0.3974057069102	6.73682480357883	1.61885175412418E-11	5.2826492618071E-10	FAM69A
gene14864	2.0644059210544	2.66780859345337	0.972419539305383	2.7434748949605	0.006079269650387	0.019081845481569	RIIAD1
gene4013	2.78555590730064	2.66345729583728	0.941123320050724	2.83008319854801	0.00465359011037	0.015237379961917	MELTF
gene27290	9.42438694535988	2.66304293953208	0.540805323814682	4.92421731492537	8.46986700808035E-07	8.77689334360394E-06	FCHO1
gene22015	14.4108978771817	2.64354914545477	0.395521596611401	6.68370366650811	2.3297768651704E-11	7.32608925147673E-10	ALDH1L1
gene22177	4.54969293619602	2.63545451458296	0.659622954387232	3.99539539528489	6.45863699128102E-05	0.000402385182868	CARNS1
gene19355	76.1178185738028	2.61815441558967	0.387900161800988	6.74955742073886	1.48296812627614E-11	4.88532071313253E-10	DPYSL5
gene30623	2.79218199950377	2.61751877449817	0.867107993568687	3.01867678987188	0.002538812254499	0.009104034406293	LOC102430415
gene12653	22.3446494731298	2.61360002191126	0.475117998108817	5.50094930588729	3.77751819053554E-08	5.64668773598204E-07	LOC102429207
gene17511	2.19791383619142	2.61285677294483	0.976819985655859	2.67486006768227	0.007476044735254	0.022628315312604	NR2E1
gene10539	6.34650756460839	2.61265815501289	0.69634220918824	3.75197441794975	0.000175447370614	0.000949424992103	CHDH
gene30207	4.80433018002533	2.61191317055669	0.695202458007749	3.75705399264795	0.000171925412616	0.000932115990968	CCDC27
gene20753	26.2623686416757	2.60944329712814	0.408486037162679	6.38808443797291	1.6797658541259E-10	4.27857885818962E-09	RASGEF1A
gene2738	7.3526672242844	2.60903896602624	0.541992613501441	4.81379063299596	1.48093962518464E-06	1.45693121829172E-05	CYSLTR2
gene22674	241.008847402748	2.60223836466543	0.168604953919294	15.4339377590947	9.67807087123421E-54	8.36911178589978E-50	GFRA2
gene24298	1.70186059742547	2.60107664038497	1.04686551388608	2.48463303631951	0.012968504129397	0.035788930546988	ANKRD29
gene30514	8.86135596535254	2.59521079810386	0.563409749675672	4.60625823319137	4.09979216391011E-06	3.54529527374127E-05	LOC102429294
gene2231	11.5670597575529	2.59447177318705	0.431497331804241	6.01271799836781	1.82438247455342E-09	3.66040544053381E-08	LOC102430467
gene1024	5.63342008401541	2.58592094194981	0.74280431073938	3.48129501210865	0.000498995563806	0.002287944930015	GATA4
gene14625	67.6855846632072	2.58554998589094	0.388090960222415	6.66222677387064	2.69709424417837E-11	8.3129410620874E-10	SLIT2
gene15069	155.622326879577	2.58134963429922	0.273470814663599	9.43921433617907	3.75584938339576E-21	7.29435930562841E-19	LOC102417740
gene15420	39.0125758708666	2.58134022728392	0.544741669346182	4.73865021264509	2.15146514123087E-06	2.01568741157031E-05	INA
gene15926	4.98022642912652	2.58030641411784	0.658927175871514	3.91592046678764	9.00599362469254E-05	0.000534335024834	CPXM1
gene159	18.4601029314604	2.57871606620234	0.397439682226614	6.48832057170374	8.67984443736792E-11	2.40188655270845E-09	SEMA6A
gene9750	34.19348542422	2.57735914350896	0.311494291355444	8.27417777800607	1.2934505467174E-16	1.17738037923566E-14	LOC102427635
gene1356	284.723821834781	2.56888232084904	0.45175565943898	5.68644192313884	1.29713469995578E-08	2.14884527162215E-07	TRPC5
gene28881	1.69935653716502	2.56345695122784	1.03843493544475	2.46857734050515	0.013565133500295	0.037109931016704	LOC111823011
gene9991	10.7485647979466	2.56192619140474	0.453770071589846	5.64586858368308	1.64349354876069E-08	2.66393823109804E-07	SEC14L5
gene1426	23.0989360414849	2.55930506817613	0.429096605434476	5.96440297071272	2.4553011686476E-09	4.78203082339642E-08	RNF128
gene3552	21.0209152128524	2.55895110453419	0.465544322714093	5.49668630822447	3.86994207931504E-08	5.7599525182232E-07	SLC16A10
gene13379	1.65006621714132	2.55464831109883	1.01358132769247	2.52041769249516	0.011721564805597	0.032936549685264	LOC102435440
gene87	1.6340161004715	2.54939791164588	1.08830792143848	2.34253363540365	0.019153307481053	0.04929411501262	LOC111824249
gene30898	6.33220100142899	2.54353521523701	0.660022812905209	3.85370803175905	0.000116342322507	0.000668929676781	LOC102419511
gene12365	3.71193035146383	2.54293467920872	0.81849378578722	3.10684665340855	0.001890944600359	0.007099633419627	RAB38
gene5195	2.24081881644911	2.53977476423193	1.00926647714095	2.51645608147673	0.011854167315836	0.033228172403141	LOC106696606
gene7813	4.56113766529752	2.53756163416911	0.775022416847045	3.27417837085597	0.001059696969454	0.004358492053914	LOC102430721
gene10167	16.4929472756314	2.53601568050214	0.488601414409977	5.19035681377339	2.09891475017113E-07	2.54028905557801E-06	EPHA3
gene29159	39.9944276244472	2.53250510991041	0.356052718109183	7.11272511373953	1.13773745295339E-12	4.74148656598287E-11	PLXDC1
gene20637	151.493934924104	2.52922980454261	0.240137987423101	10.5324019397495	6.12512667438348E-26	3.02668759524178E-23	CALML4
gene13556	287.508175862549	2.52432374304162	0.414273137295514	6.0933802261983	1.10551057323673E-09	2.33168358099138E-08	ALPL
gene17979	3.83765828233061	2.52262430244054	0.880446797361781	2.86516381228198	0.004167935714833	0.013883753503088	ESRRB
gene15394	2.63557459451134	2.51995482671421	0.943757681970167	2.67012907535079	0.007582209366358	0.022877583913322	PITX3
gene10711	7.62949343002349	2.51974499389143	0.547760145877966	4.60008821900087	4.22312053632627E-06	3.63196766164907E-05	MAP3K9
gene3714	26.4187591509532	2.51923545909831	0.297511487028179	8.46769139660041	2.50304415803488E-17	2.68882911262194E-15	FRAS1
gene3045	65.2911040814151	2.51593364542241	0.389864518211113	6.45335373674612	1.09401588115799E-10	2.9380442025819E-09	PPARG
gene872	4.84657468466862	2.51296198055861	0.825554434241404	3.04396884848393	0.00233479315494	0.008486640531765	FGG
gene2625	5.57734021477922	2.5128003283241	0.634242722211951	3.96189067737442	7.43585880940689E-05	0.000453786796432	GALM
gene3833	16.9440024090181	2.51171257968252	0.583031697098968	4.30802063109128	1.64722023640301E-05	0.000122007169116	SNCA
gene6823	23.4314470407702	2.51161968018955	0.355826213194172	7.05855720308886	1.68240239696585E-12	6.73545126285286E-11	TTC39A
gene23875	69.7466523861601	2.49944529101572	0.382562484802846	6.53343019847807	6.4280159374796E-11	1.83756257254066E-09	GLDC
gene27064	18.1371914464912	2.49879122428791	0.410134772553168	6.09261001873226	1.11084448685997E-09	2.33861542162936E-08	LOC102417580
gene13294	12.3242419932007	2.49791023344276	0.481291040364642	5.19002022466545	2.10271240464123E-07	2.54310566701189E-06	LOC102424833
gene19212	2.13718554436916	2.49605596949695	0.936610200327311	2.66498909431551	0.007699081950039	0.023177654016698	LOC102436085
gene5612	3.18982408089644	2.4901683111364	0.787061163546132	3.16388157168988	0.001556801297271	0.005996923199052	SLC44A5
gene9592	6.50623834047331	2.48820698048765	0.59243419567433	4.19997191022285	2.66948096224303E-05	0.000186013993723	HOGA1
gene19314	9.66082391778873	2.47850134228759	0.567025732669586	4.3710561963717	1.23646961378349E-05	9.4372206400642E-05	ACVR2B
gene9405	1898.80506420371	2.47818888134261	0.421130809544107	5.88460598270014	3.99003393391768E-09	7.46835897046605E-08	LEPR
gene10058	2.56017607778332	2.47217746173229	0.83367854321867	2.96538453801114	0.003023047992293	0.010545303555206	MMP25
gene15700	4.51826342402216	2.4661221881906	0.649397627419116	3.79755343115687	0.000146131284071	0.000811084903086	CLIC2
gene11752	656.796306918791	2.46606114926482	0.667987972763157	3.69177477711742	0.000222694629445	0.001154181485242	LOC102435533
gene29018	3.84954807274107	2.45705193721229	0.922630131512055	2.66309526785727	0.007742549028286	0.023280143505598	GPRC5C
gene18261	13.5192955213326	2.45693772802236	0.437794812766295	5.61207592318809	1.99913684008758E-08	3.20139552308469E-07	LOC106694361
gene21302	17.6033187840464	2.45647736779887	0.444447756647138	5.52703288757773	3.25691926565362E-08	4.94542745386122E-07	MYH11
gene1154	5.44171183232375	2.45418636748115	0.696958779724697	3.52127907542906	0.000429470367035	0.002014015726102	LOC111826673
gene1688	4.11970232189704	2.45310421221817	0.751932542104988	3.26239931756492	0.001104734075137	0.004508347293417	RUFY4
gene10604	42.6126901837029	2.45273842418987	0.330245629650443	7.42701251424897	1.11077855148506E-13	5.58456832788782E-12	GPR156
gene20842	10.7772577927563	2.45139039603224	0.663048764323513	3.69714948271311	0.000218033966336	0.001134787074263	ETV7
gene13107	2.42084939372104	2.45124717233253	0.963869873111821	2.54313081123572	0.010986409004167	0.031272209303337	NDUFA4L2
gene8657	9.22338088302849	2.44318747124914	0.552813426526876	4.41955161364078	9.89058982523398E-06	7.72967695559972E-05	FHIT
gene9541	53.0946093779953	2.44262095074952	0.254625279669325	9.59300252481485	8.55582221571145E-22	1.97332777940166E-19	HHAT
gene18301	3.56523463146763	2.44135249632825	0.745877791644582	3.27312667527656	0.00106364796527	0.004370584832347	CCL19
gene27016	9.63309170871061	2.43902040126592	0.636544099132209	3.83165974610556	0.000127281688674	0.000721276803936	LOC111824107
gene7825	6.27943950077478	2.43675859772926	0.581580410488189	4.18989112044507	2.79088337954686E-05	0.000193227894513	FAM180A
gene23365	2.00371028382693	2.43443868193562	0.976811535311351	2.49222966143583	0.012694392561048	0.035172944463844	PIP4P2
gene14255	6.66100387988007	2.43366731285147	0.62694686174953	3.88177605046174	0.000103696351749	0.00060425485293	ST3GAL6
gene851	2.96015021069081	2.43152277390723	0.880088368508694	2.76281662263919	0.005730495172218	0.018191690307888	TIGD4
gene16472	2.09463852234201	2.42361451462177	0.93508766100382	2.5918580852837	0.009545914032659	0.027836213656186	KCNJ10
gene21633	13.8413677063072	2.41903930493921	0.463601330464872	5.21793003163632	1.80933783223913E-07	2.2288103852262E-06	PRTFDC1
gene29372	2.60982500914107	2.41465532775275	0.902856039197666	2.67446328420039	0.007484897164333	0.022643221349859	PNMA8A
gene22005	78.9607942528899	2.41130697917013	0.29618259735042	8.14128514214243	3.91104092012154E-16	3.29958305919522E-14	ATP6V1C2
gene23428	25.4180319721943	2.40691469957389	0.386935415000442	6.22045593725541	4.95712267634271E-10	1.13254209626614E-08	LOC102430263
gene26776	14.0682287431613	2.39855088454156	0.425620945534914	5.63541552572582	1.74636733463285E-08	2.81485769361371E-07	PRRT4
gene1371	57.1859922338002	2.39792846663164	0.354663544426158	6.761136024035	1.36913903008301E-11	4.5362566140394E-10	CHRDL1
gene7251	3.59720986547954	2.39453314141455	0.769809820848761	3.11055156294894	0.001867382897072	0.007024007656561	LOC102436332
gene22779	1.93634112355978	2.39345116275423	0.997572993625327	2.39927421657244	0.01642760733248	0.043483515919981	PHYHIPL
gene27985	8.62518685147121	2.39172977745711	0.592660709223928	4.03558012237561	5.44675477037937E-05	0.000346075032159	SOX13
gene10499	34.793133812193	2.38806736552301	0.410216452763972	5.82148119470244	5.83283693397278E-09	1.05082202888603E-07	LOC102420663
gene30645	5.09499599956129	2.38416732718935	0.8632048333167	2.76199487673006	0.005744937990774	0.018227879761005	LOC102436771
gene25413	5.45643258465924	2.38369142011865	0.60916894771321	3.91302187852305	9.11482728439635E-05	0.000538759186205	DUOX1
gene4742	48.1133493121493	2.38367463479515	0.35580491602295	6.69938645434959	2.09296419859957E-11	6.64180106693204E-10	LRRC17
gene13603	18.6989441629505	2.38284201735268	0.471406364179065	5.05475148071515	4.30951563651859E-07	4.83094699608999E-06	EMCN
gene20078	27.0752488321369	2.38269325429132	0.311824352339757	7.6411391105695	2.15308278580298E-14	1.2537901272883E-12	RELT
gene7181	2.40277146739111	2.37551595656221	0.94390931959591	2.51667814613715	0.011846699353056	0.033217742943359	SRPK3
gene3082	97.0313915463577	2.36935616227959	0.417154752655547	5.67980143387223	1.34851200477249E-08	2.22968595817783E-07	CAMK1
gene17143	3.0145621831601	2.36535048715048	0.749897767034749	3.15423060466437	0.001609218729437	0.006165582172268	PAPLN
gene13557	28.3214953671123	2.36339715940187	0.385022811836607	6.13833021510641	8.3393376398823E-10	1.79166266436974E-08	RAP1GAP
gene28136	9.26267297861056	2.36158670604533	0.471012338334185	5.01385317080542	5.33507044843846E-07	5.81939885480757E-06	KCNQ1
gene12132	5.76465554697776	2.3611951117912	0.637573050509897	3.70341109917184	0.000212719748087	0.001110470281668	MB
gene5198	26.7311311565777	2.35851846380905	0.411557927590234	5.73070837832895	1.00012081420411E-08	1.71939259261035E-07	NUP210
gene8089	8.34306689300483	2.35672406981768	0.559624132029865	4.21126240798335	2.53947551321247E-05	0.000178388911335	MAP7D2
gene13353	12.4628011029583	2.3563989551566	0.490369168642017	4.80535707757116	1.54475555865956E-06	1.51026271266348E-05	OTOG
gene10649	58.5236043149413	2.35116230444759	0.202030176783994	11.637678795685	2.6513332795508E-31	3.27534350498793E-28	RAB15
gene16581	2.94616028310068	2.34962127861196	0.782426181665618	3.0029941912349	0.002673375340183	0.009512110344588	CHODL
gene12096	149.468288616779	2.34790619571362	0.412182340439666	5.69628042096408	1.22449416933554E-08	2.03827013076595E-07	TLR3
gene3619	5.71046833098373	2.3449785403936	0.593250452436012	3.9527631723914	7.72538888733226E-05	0.000468480367484	TXLNB
gene17383	4.06568412861968	2.3426553194163	0.810497093860728	2.89039323787982	0.003847601968377	0.012984248984017	LOC111827745
gene30853	5.84791289570815	2.34209665227424	0.607154905237096	3.85749440887683	0.000114555298839	0.000659751546263	LOC102432220
gene27475	1.9113695922294	2.33660523433026	0.998834924437004	2.33933073139918	0.01931832340818	0.049600713085581	LOC102420744
gene4674	7.04185013293821	2.32364703786283	0.5328015153387	4.36118699171809	1.29358752782778E-05	9.82115728436411E-05	AMPH
gene15235	3.38065314545078	2.32357784914486	0.853297203117279	2.72305808650999	0.006468068440041	0.020076317959532	GALNT6
gene11001	37.9117203531947	2.3233258720218	0.279144581923256	8.32301976278563	8.57501424720506E-17	8.06004735898976E-15	LOC106697651
gene19210	72.178616275523	2.32109233347488	0.278647891763488	8.32983992373065	8.09517374698584E-17	7.69263900846814E-15	LOC102435765
gene23070	5.9369339758877	2.32069877561033	0.556566568488161	4.16966973405211	3.05041363253135E-05	0.000208690283919	LOC102425292
gene1783	34.1655927793781	2.31970938187328	0.443021126038678	5.23611459032487	1.63992159579006E-07	2.03753189649347E-06	COL4A3
gene29402	14.3116485130114	2.31552325967575	0.394948155855626	5.8628537071134	4.5497905532491E-09	8.40546727184168E-08	LOC102435015
gene23540	5.4345409901071	2.31381746529468	0.685152314179643	3.37708479911521	0.000732584612588	0.003177853162378	TUBB1
gene24512	20.6048230802657	2.30851935414117	0.330364883770905	6.98778673989466	2.79256430747947E-12	1.068526541988E-10	DGLUCY
gene29587	107.697427700922	2.30634579779987	0.331116374495675	6.9653631636692	3.2755766461575E-12	1.22621424448688E-10	LOC102434076
gene12358	150.870943905253	2.30613412719871	0.77269138285592	2.98454748993716	0.002839981126245	0.010007635203424	GRM5
gene8710	127.295184860934	2.30544294519661	0.269566728474136	8.55240169380846	1.20553384779841E-17	1.36964766465475E-15	FAXDC2
gene7583	121.251860353187	2.30420351182472	0.405034322971494	5.6889092630969	1.27853377799373E-08	2.12006152352843E-07	ABCA1
gene16429	789.674231049008	2.30267536955424	0.360730394691343	6.38336941782937	1.73233321506543E-10	4.3995158523578E-09	TXNIP
gene14423	78.0165965114304	2.29927442054979	0.403013600719717	5.70520304139527	1.16204484565094E-08	1.95562279857601E-07	NAV2
gene9609	5.99637427203838	2.29756976092899	0.642501988575605	3.5759729958542	0.000348927671435	0.001696571289701	TLL2
gene7835	2.77273319644426	2.29697860019336	0.798379607285851	2.87705069021252	0.004014111076357	0.013443851871728	LOC106697088
gene1060	11.1460410317004	2.29391155731501	0.414962246562522	5.52800062250817	3.23900902335803E-08	4.92255369586793E-07	SCARA5
gene7943	11.6170613691085	2.28758702227219	0.448413770580414	5.10150930314026	3.36955454821288E-07	3.86448580313938E-06	SFMBT2
gene1989	44.5813263241876	2.28565439467025	0.317841171891157	7.19118414103055	6.42317831305952E-13	2.81237642846492E-11	ARHGEF9
gene5268	12.5742046850737	2.2855538112699	0.480346085505936	4.75813976679457	1.95385198814436E-06	1.85160932246339E-05	PAX9
gene24032	2.0625533750178	2.28524164417405	0.956078538556954	2.39022376511374	0.016838110384084	0.044412859401056	LOC106694635
gene3015	2.36482641442858	2.28232761702352	0.869543402867547	2.62474260571347	0.008671449202614	0.025671467641085	GRIP2
gene21338	11.2208504138754	2.27852068881341	0.487038806464539	4.67831445578929	2.8924273496335E-06	2.60816115807672E-05	ARMC2
gene9670	374.290643673038	2.27736726028265	0.291434442032012	7.81433808716573	5.5252607445515E-15	3.71826399132367E-13	PPP1R3C
gene19368	3.27462895663438	2.27647247677089	0.730136385018234	3.11787293919621	0.001821613178623	0.006874274476168	ABHD1
gene9912	10.2572349672675	2.2758438961296	0.497592350254975	4.57371158331397	4.79159323795765E-06	4.08028582227856E-05	PLCH1
gene10269	85.7175047538392	2.27213732752434	0.269181989566219	8.44089655175605	3.14912765554079E-17	3.16652109317314E-15	ADHFE1
gene21431	3.536404041495	2.26783781694581	0.759242856927565	2.98697287205715	0.002817547230359	0.009946821667497	PLK5
gene4471	142.105419841626	2.26385012694532	0.2227409425755	10.1636012704668	2.88229198908101E-24	1.18688666550372E-21	EMILIN3
gene26122	9.47857858079656	2.26229444975665	0.496808555273934	4.55365437197282	5.27219506254947E-06	4.44793237106308E-05	SYT13
gene10614	42.1024853214881	2.25973849999614	0.468601897476844	4.82229908193618	1.41912946546302E-06	1.40171268345833E-05	STXBP5L
gene24135	4.68988923111571	2.25438162186455	0.750730786331592	3.00291617569125	0.002674060739831	0.009512110344588	LOC111823567
gene17067	21.5693052998634	2.25148126380569	0.33651920438672	6.69049859400695	2.2241149638382E-11	7.03218798895459E-10	RORA
gene3578	3.65106111378868	2.25072519731728	0.850125901911613	2.6475198464795	0.008108460013039	0.024199450547973	FRK
gene8422	2.62558126532141	2.25055224919705	0.897030121773151	2.50889261639108	0.012111029535136	0.033827560692859	IL6
gene26276	30.382383161508	2.24828481780253	0.487526312600355	4.61161738288687	3.99547927880222E-06	3.46028112803628E-05	LOC102432817
gene27672	20.5458888940261	2.2482679512446	0.497484523387527	4.51927214928304	6.2052588384492E-06	5.13984442581317E-05	MFAP2
gene28757	7.43788949129214	2.24568094444089	0.648387439357191	3.46348619379063	0.000533223957949	0.002422408288082	LOC102433561
gene14150	148.065211574318	2.24402542754805	0.361680890473451	6.20443459042184	5.4893898398056E-10	1.2394124971206E-08	LOC102435966
gene25759	56.6237933551602	2.24390038401765	0.365289411903745	6.14280160030733	8.10785298837982E-10	1.7572094916545E-08	AIF1L
gene20010	1.82509662176977	2.24191930885073	0.941480716051599	2.38126949456059	0.0172530847232	0.045313910446127	TM6SF2
gene20571	4.96330504656349	2.24007945963545	0.611557565912278	3.66290858701724	0.000249367547482	0.001268847229688	GBX1
gene3732	19.1207355213057	2.23927362945941	0.382772444764195	5.85014323807689	4.91149861583483E-09	8.99834412721011E-08	RASGEF1B
gene6333	3.69417339994633	2.23520142180745	0.731350256343822	3.05626668264492	0.002241118260402	0.008203204299187	RORB
gene13334	7.53619026933185	2.22819621348849	0.662627748032523	3.3626666255744	0.000771935240431	0.003318573199915	LOC102440915
gene16135	5.99365226846861	2.2270572684765	0.616815140352982	3.61057490774631	0.000305519046748	0.001513159196306	NKX3-2
gene16759	7.43887573261522	2.22654885927505	0.590702733496223	3.76932208540268	0.000163691542409	0.000891948716432	GSPT2
gene4281	14.038393389263	2.22269208161484	0.389882221098174	5.70093213112982	1.19154071955023E-08	1.99686983959508E-07	PPP1R9A
gene26085	65.4325114849317	2.22050335142137	0.448313997532439	4.95300919365271	7.3074520809799E-07	7.70624291100899E-06	AP3B2
gene182	9.75010178095193	2.22005552044175	0.5824795323141	3.81138803559641	0.00013818864484	0.000773954861561	KCNN2
gene19633	8.86678134180952	2.2193085374501	0.523465577075736	4.23964561308491	2.23872935510083E-05	0.00015946797445	EFS
gene18262	2.49343771578385	2.21929896299982	0.869495553391139	2.55239828926586	0.010698414107457	0.030578263425626	LGI4
gene12807	2.61349474731342	2.21845550549528	0.843339804708487	2.63055946500962	0.008524445504289	0.025305575866235	TMEM71
gene28631	2.30172197049099	2.21784339385898	0.879613999018259	2.52138255681961	0.011689468926949	0.03286952896329	LOC102425961
gene11344	11.172989200194	2.21543107238935	0.409593177394087	5.4088573605751	6.34281203711776E-08	8.86098014393794E-07	CD83
gene1352	3.99663879493023	2.21357184779424	0.667923802132354	3.31410834698119	0.000919358753733	0.003860235408062	LHFPL1
gene9871	15.04213774985	2.21351753323303	0.579913697115366	3.81697749896858	0.00013509648521	0.000761320857513	LOC111826336
gene24481	174.726579847512	2.2086258574706	0.309460855168482	7.13701206657669	9.53814752943948E-13	4.06310988969595E-11	FAM81A
gene2595	3.68779409963496	2.20748825956612	0.703102418353896	3.13963969109123	0.001691557448996	0.006436850622746	KCNG3
gene15755	43.1231717020074	2.20630273687803	0.348646502450627	6.32819409163719	2.48047018217428E-10	6.05928415264182E-09	FOXP2
gene1397	67.0830213832882	2.20525332710397	0.340991392915373	6.46718179086492	9.98475046220889E-11	2.732377519682E-09	COL4A5
gene11662	15.1991337293772	2.20146150544629	0.431594591496912	5.10076249521777	3.38287850783738E-07	3.87586584765712E-06	B4GALNT3
gene21469	102.95071904821	2.19965973720134	0.322110580133272	6.82889626379625	8.55704204820374E-12	2.91901463952039E-10	PLPPR3
gene20032	8.97249188048316	2.19824637603501	0.597611079115036	3.67838959627431	0.000234711249068	0.00120598070488	CXCR4
gene16763	76.9649898255125	2.19754872344215	0.464308852791175	4.7329459910826	2.21284384622836E-06	2.06330931279194E-05	PTPRU
gene14820	63.7799423020748	2.19461020488144	0.25887638943394	8.47744442697219	2.30194255013721E-17	2.48825602528894E-15	CTSS
gene13254	1.79587205240361	2.19400456492757	0.935420857962437	2.34547321267415	0.019002944039975	0.048987318105734	LOC106697970
gene10501	9.90395662697886	2.1925879219531	0.482334134362177	4.54578634550197	5.473053348111E-06	4.59274418513245E-05	DNAH1
gene8268	29.1525454960327	2.19132842964496	0.38474024017342	5.69560498443631	1.22935209856903E-08	2.04242502831425E-07	PCLO
gene14421	298.569055304535	2.18576536145118	0.224966316788108	9.71596722859589	2.57789748074587E-22	6.4615560767391E-20	HTATIP2
gene19392	2.90021380004432	2.18502328130091	0.912158733269549	2.39544193527468	0.016600343299117	0.043892820265743	CUNH2orf16
gene24280	137.376172356402	2.18347309139078	0.37758509308667	5.78273118131172	7.34974616378232E-09	1.29180751933552E-07	LOC102428439
gene10942	88.5941274441644	2.18317936142967	0.365507970682341	5.97300069093992	2.32928913158762E-09	4.57265102506332E-08	CACNB4
gene13119	6.35512701609973	2.18020800906342	0.617466471439833	3.53089294707699	0.000414159333784	0.001957072589563	TAC3
gene1207	4.54583408673346	2.17629422598663	0.673080463140746	3.23333441566784	0.001223542428934	0.004899552282568	APLN
gene28408	3.39192285099301	2.17574630592338	0.78650070817635	2.76636280591312	0.005668543094016	0.018021590590258	LOC111824419
gene3037	55.0511416331888	2.17568033411437	0.236148560464694	9.21318482667458	3.16589243055598E-20	4.88875978450586E-18	CAND2
gene4309	24.9405611855369	2.1742412703562	0.389608511513818	5.58057949480676	2.39718558313846E-08	3.76560623618344E-07	ICA1
gene534	10.7692664520375	2.16179974399062	0.47171742889968	4.58282779381971	4.58729806909406E-06	3.92176569970251E-05	ELOVL7
gene15123	92.7242696937485	2.16110108000115	0.293349569071754	7.36698228955822	1.74533660609481E-13	8.40824417894422E-12	CORO6
gene15439	3.32409088790855	2.15661245071383	0.884674574338138	2.43774661697188	0.014779129300391	0.03985732749887	LOC102424733
gene26414	20.0874951300986	2.1549786896095	0.328380384355065	6.56244645623963	5.29320501804435E-11	1.53600638904492E-09	SHANK3
gene15081	29.4841981465197	2.15489768293932	0.410020848462632	5.25558076136635	1.47558081898599E-07	1.86137503988729E-06	SARM1
gene11780	3.04662957966421	2.14757628907391	0.8152522253681	2.6342476870937	0.008432394988093	0.025071045439069	RUNDC3A
gene16182	8.58930195431887	2.14668709372157	0.580889904962803	3.69551454652846	0.000219441915185	0.001140324940619	LOC102435860
gene29946	49.352460715199	2.14664953925269	0.229787369998239	9.34189524545734	9.46249010474629E-21	1.68715223053182E-18	SEMA4D
gene6280	435.869704323338	2.14638155076327	0.337016482526285	6.36877322638326	1.90546091007759E-10	4.77607919417275E-09	TMTC1
gene29583	6.96022226657727	2.14530641898171	0.620409553350986	3.45788746706812	0.000544428741545	0.002465539430486	LOC102432840
gene5260	9.53415966962906	2.14158182154176	0.445450272948927	4.80767877268156	1.52692855339869E-06	1.49621695926518E-05	FOXA1
gene1710	4.68721097359159	2.1360551020077	0.581852947075172	3.67112534661054	0.000241484865927	0.001236010877837	PRKAG3
gene4899	73.3407132799293	2.13455622208271	0.43813863436255	4.87187400213699	1.10544662068627E-06	1.12133133752311E-05	USP18
gene16002	87.4331862523082	2.13241641357782	0.330601147224105	6.45011800921647	1.11763090725095E-10	2.98293619458412E-09	MSANTD3
gene14470	25.2427097687276	2.1313424994487	0.35998279950702	5.92067871678169	3.20615668086718E-09	6.09345931819757E-08	NUAK2
gene20403	85.2089154561065	2.12883668273171	0.321596460665978	6.61958989947593	3.60196735552815E-11	1.07778590681417E-09	PPIF
gene2522	565.337750248192	2.1273313188065	0.33058186250857	6.43511202539537	1.23382296767942E-10	3.24300428966801E-09	STON1
gene21291	2.48307673471967	2.1272298314075	0.807831093461677	2.63326065142158	0.008456941863146	0.02512243378961	CXXC4
gene22075	4.58312794536209	2.1257681793008	0.739264634081471	2.87551721169787	0.004033661533111	0.013498873106647	SH3BP1
gene25454	69.2898423386852	2.1255454480954	0.369421736273737	5.75370975605074	8.73060012643039E-09	1.51754501695089E-07	DCHS1
gene27341	4.22686723879665	2.12511729057365	0.695976423985472	3.05343287119451	0.002262393325671	0.008263588715413	TMEM229A
gene6570	6.51509306658044	2.12411051092254	0.539523047291038	3.93701533528135	8.25013365890394E-05	0.000494994285523	LOC106696897
gene15988	3.4836436632813	2.12183819958359	0.876356563635276	2.42120420800164	0.015469184612127	0.041408380725388	FERMT1
gene5503	5.67559133868149	2.12040717984565	0.554419113740562	3.82455641822963	0.000131007744585	0.000739966996275	SEMA6D
gene23138	226.661530882307	2.12039558785467	0.317519738574666	6.67799613773003	2.42231421352945E-11	7.57575485045061E-10	YPEL3
gene11930	8.21671559420234	2.11830666394172	0.591994834636945	3.57825193735149	0.000345899948716	0.001682795953034	ICAM2
gene15731	495.61411784332	2.11610639557364	0.452210516585641	4.67947187860874	2.87614803009141E-06	2.59890178581144E-05	LOC106698383
gene21859	1109.9888634574	2.11355970897626	0.27079674619622	7.80496715217093	5.95170446049494E-15	3.97431384726873E-13	TP53INP1
gene9397	217.856097940584	2.11335492516619	0.279452333485221	7.5624880236613	3.95431538191069E-14	2.2068641707807E-12	RAVER2
gene5671	14.1644530122955	2.11216182046502	0.439127260469836	4.80990822160564	1.50999612245218E-06	1.48130362664835E-05	LPAR3
gene21376	2.65983816947848	2.10927819827	0.833077527657688	2.53191105058437	0.01134427649639	0.032075855659204	WNT8B
gene31270	6.19559902076527	2.10633355593704	0.561584761113348	3.75069571289865	0.000176344599139	0.000952492143072	LOC102434083
gene13426	89.1932775739517	2.10621181840066	0.194062726892501	10.8532527195053	1.92452201197177E-27	1.28017723834814E-24	LOC102432009
gene27466	18.1552118793395	2.10581946491639	0.372957424752616	5.64627307342974	1.63963341123883E-08	2.66017446973505E-07	PLEKHA6
gene10702	29.9649681546275	2.10400892299713	0.381504474826656	5.51503078424736	3.48718913864366E-08	5.24539036626177E-07	SMOC1
gene2252	24.8083202586377	2.10310424843517	0.344209175778322	6.10995986286436	9.9656199860205E-10	2.11219850071354E-08	LOC106699475
gene17327	23.7959955636163	2.10244518433225	0.419195491304664	5.01542890594744	5.29152886838905E-07	5.78489202141521E-06	SYT11
gene16120	3.89546841224041	2.10228707606702	0.659542175747243	3.18749452782938	0.001435111734925	0.005611634061842	NPNT
gene23139	21.2315441871784	2.10201928616106	0.372732989510451	5.63947744180587	1.70566994610523E-08	2.75182478711659E-07	TBX6
gene28383	19.6214108906245	2.09984127370078	0.395302302797489	5.31198846766274	1.08435467193937E-07	1.41432232663585E-06	CFB
gene8808	3.00622608924435	2.09889178709442	0.726097397278806	2.89064772158726	0.003844488021041	0.012976272506617	LOC111826150
gene19349	2.86399264359032	2.09805985802066	0.746663584867888	2.8099131932246	0.004955486378671	0.01605867283476	OTOF
gene26185	4.22036390249267	2.09390479003649	0.732316549219055	2.85928918617152	0.004245915249753	0.014108888098389	SPIRE2
gene8370	16.2463586316486	2.08700993768605	0.502361803868405	4.1543961376346	3.26147718736868E-05	0.000221291674992	HOXA7
gene12513	90.1586144316974	2.08546237401322	0.440299030107949	4.73646824409749	2.17474799525792E-06	2.03529581049706E-05	BMF
gene11879	13.6197183359968	2.08287632170511	0.42273107069483	4.92719004136968	8.34206093923936E-07	8.65482567151438E-06	TTC25
gene26120	6.86422011681973	2.08081700796281	0.530152485930501	3.92494058442572	8.67511472398436E-05	0.000516653268427	LOC106695015
gene19847	9.50651844534657	2.0786110341748	0.476488189557265	4.36235583531706	1.28669370967874E-05	9.77310834821864E-05	MYO3A
gene12896	164.112405307663	2.07500784951323	0.308846195703844	6.71857992223086	1.83504086003636E-11	5.92108799894194E-10	IGDCC4
gene589	93.2125753156225	2.07270653176287	0.300681505433927	6.89336222649162	5.44888910323374E-12	1.95110842733804E-10	ADCY2
gene11679	2.09774995361854	2.07226848372377	0.86742498205313	2.38898870403624	0.016894821808081	0.044514921263064	LOC102442565
gene19163	15.2237715911043	2.0703231540685	0.410021594967425	5.04930271839214	4.43425596605956E-07	4.94777141503227E-06	CCDC181
gene3865	7.15941553443007	2.06969134665802	0.599081855377714	3.45477221197611	0.000550757926149	0.002489638874214	BEX5
gene17889	3.4653331004639	2.06843040992741	0.713052011561068	2.90081281083416	0.003721961431759	0.012611936317058	LOC102441969
gene31115	9.41491905680038	2.06799250903818	0.468007146662407	4.41871993576608	9.92872088468513E-06	7.75247077655212E-05	LOC102418354
gene379	315.539622835054	2.06598942345149	0.244229489520484	8.45921361710995	2.69186547013057E-17	2.80699452950631E-15	BHMT2
gene24938	4.2981165029932	2.06521809863237	0.66793405627025	3.09194909174802	0.001988469475584	0.007402191041806	GPM6A
gene5173	698.061156660916	2.06477600022518	0.360174464305076	5.73271068566445	9.88381448127474E-09	1.700901208494E-07	LOC102436121
gene26173	3.24193767700502	2.06203639089958	0.711112896088377	2.89973139601635	0.00373482559434	0.012648092550246	CLMN
gene16974	5.64952957038879	2.05851582228347	0.643897146560894	3.19696372825717	0.001388823893138	0.005455305299073	ARHGEF37
gene13580	39.3372148868177	2.05717141943535	0.253305272911821	8.12131305356393	4.61166772578978E-16	3.8345573710353E-14	TCEA3
gene8212	4.44463071554158	2.05522837143593	0.630151444027463	3.26148323695083	0.001108309853598	0.004520806348581	AGTR1
gene19295	11.7354197890986	2.05462114474745	0.411495070608402	4.99306380926912	5.94289120632223E-07	6.43193388068479E-06	MYRIP
gene11606	2051.5910434556	2.0543731013521	0.28632550564164	7.17495668696494	7.23300815498296E-13	3.12737190101076E-11	MDK
gene30406	2.54500815992963	2.05207601074561	0.851935612775088	2.40872195031405	0.01600848903824	0.042614563324051	LOC111824737
gene30146	2.13517392448656	2.04931106420932	0.876225783171265	2.33879338358703	0.019346129319249	0.049649993556375	LOC102433464
gene23678	8.11438526672987	2.0484028711117	0.557925522060983	3.67146292850141	0.000241166063429	0.001234744543221	MYO15A
gene26560	205.750303501752	2.04765358671773	0.273538813744721	7.48578806307427	7.11190833229358E-14	3.76880994461331E-12	GNG2
gene15665	4.66897578370212	2.04497699994256	0.688810188893516	2.96885416754295	0.002989124185304	0.010456493281722	LOC111827464
gene18993	9.41615560486655	2.04180395268057	0.539967325076098	3.78134723687737	0.000155981927126	0.000856687021164	TPPP3
gene13492	5.75121199613201	2.04047414798924	0.624837665350155	3.26560683060899	0.001092297945518	0.004463916107689	NMU
gene27053	4.87165291983607	2.03877471555683	0.598093248505522	3.40879072059614	0.000652515168311	0.002880359835613	LOC102442953
gene22744	23.6526500999438	2.03552464339053	0.526881511113642	3.86334422532335	0.000111845226355	0.000645648594727	CUNH2orf40
gene6119	7.76901532689532	2.03504390897803	0.512396644514923	3.97161833662001	7.13860247475867E-05	0.000437964277407	ARMC4
gene20396	5.94265234757957	2.03401182770641	0.603004517663941	3.37312867171583	0.000743192136818	0.0032157888432	CCR7
gene23506	25.6595341665068	2.03392816019331	0.331196239639672	6.14115716532935	8.19224773808734E-10	1.77233586096377E-08	TLR5
gene25555	5.22186046931064	2.03391669391772	0.590225076906812	3.44600182794139	0.00056894651076	0.002557373731232	MGAT3
gene10268	17.0772494948016	2.03153055491253	0.312560884859403	6.49963144245115	8.05170246114567E-11	2.24966387827971E-09	CUNH8orf46
gene1795	143.144355036883	2.02938171332779	0.29816750244263	6.80618007228423	1.00224251728607E-11	3.38550475321535E-10	PID1
gene2999	3.90231114214028	2.02693221288533	0.677987642470916	2.98963002555357	0.002793155383767	0.00988088000864	LOC111824918
gene9008	130.144466707719	2.01395397628345	0.272992666356077	7.37731897038055	1.61508751429768E-13	7.82435253775303E-12	ANGPT4
gene6301	16.6506590800267	2.01271276033402	0.389728460438991	5.16439768875717	2.41214367661157E-07	2.87512232164004E-06	FAM189A2
gene19557	39.6671721142725	2.01121611692774	0.346127478571116	5.81062250599244	6.22409671956532E-09	1.11781674729888E-07	CTTNBP2
gene4181	221.108804093527	2.01065729874223	0.479896584355677	4.18977205566444	2.79234815534952E-05	0.000193251946166	KLHL24
gene1163	412.849864953573	2.00976082923183	0.175976127722569	11.4206446933545	3.2977848101435E-30	3.00185201533852E-27	GPC3
gene12491	8.51397780981518	2.00939026577292	0.477147389292398	4.21125696349888	2.53953672765284E-05	0.000178388911335	CNRIP1
gene28459	171.243217762002	2.00222943212541	0.369149642453881	5.42389644160512	5.83136743828182E-08	8.25315056015418E-07	ATP1B2
gene6471	58.7268691225741	2.00141513675609	0.281664837092367	7.10566202518125	1.19747128509452E-12	4.94278421854649E-11	ANGEL1
gene2339	3.70946565265837	1.99960115174827	0.793674925230803	2.51942084621961	0.011754806630786	0.033008504737691	NOSTRIN
gene9466	5.96245256773917	1.99589847888302	0.532101173977192	3.75097552212613	0.000176147897493	0.000952331347332	COLGALT2
gene23372	5.15321109769879	1.99497852542626	0.621772249738248	3.20853580433366	0.001334126967232	0.005272789282056	RAB39A
gene6528	55.5695967512838	1.99226892593934	0.328478967895638	6.06513390705828	1.31843758238972E-09	2.73738031061587E-08	EML5
gene1470	27.1976759464002	1.99218089336585	0.530525680751863	3.75510736924652	0.000173267184762	0.000938507973837	LOC102437938
gene12004	6.5084801278131	1.9912636825025	0.503615756045407	3.95393444029373	7.68764821345767E-05	0.000466682610922	PROK1
gene16939	3.67779987278618	1.98840462282125	0.660896615015935	3.00864700717722	0.002624138126915	0.009363414257271	LOC102421404
gene29103	7.63079923793871	1.98712187580722	0.490610581204339	4.05030374789162	5.11511931040013E-05	0.000327409283765	LOC102426595
gene25957	34.6094447129606	1.98466806090473	0.313504852700866	6.33058162834381	2.44238765085274E-10	5.97469510912279E-09	NKD1
gene18995	18.4658663913706	1.98062803220797	0.47887516246671	4.13600075227467	3.53411031333234E-05	0.000237276544523	HSD11B2
gene115	132.191847277052	1.98025165479547	0.25033464126916	7.91041800989224	2.56526078107982E-15	1.80350346377136E-13	ZNF608
gene30280	15.4661161110616	1.97905502436529	0.366096647028351	5.40582668655806	6.45101528262761E-08	8.9903553032268E-07	LOC102416971
gene3165	16.7102867363332	1.9777822866706	0.393350463322962	5.02804107554015	4.9551574934132E-07	5.46204262897268E-06	SLC6A15
gene17821	6.09986388579072	1.97652528587992	0.5426379393695	3.64243843358332	0.000270067582797	0.001359890013011	FLT3
gene27495	2.73873761448005	1.96782255994828	0.831137869675156	2.3676247127536	0.017902685213946	0.046637587102755	FOXJ1
gene927	9.99695144237057	1.96700337513268	0.611693410161681	3.21566873609569	0.00130140961722	0.005159990676254	LOC102435773
gene23259	150.544605513694	1.96660679918909	0.206963065202373	9.50221140794418	2.05479513809342E-21	4.23067641825306E-19	LLGL2
gene7677	61.6307018580027	1.96293421500347	0.394042507481257	4.98152909327135	6.30837976087682E-07	6.764006693389E-06	SHTN1
gene3338	26.6148235342739	1.95939369079412	0.418378466317679	4.68330434890579	2.8228689238688E-06	2.55476284868189E-05	PLEKHG6
gene23712	4.11359694550764	1.95914390913968	0.630843732602303	3.10559304609081	0.001898978651203	0.007124259386672	PHACTR3
gene17964	34.4437347622041	1.95641355184041	0.275599457688724	7.09875689976894	1.25884013101874E-12	5.17141094203542E-11	SLC40A1
gene6302	49.5242277204484	1.95096267957088	0.382278451785562	5.10351203542403	3.33407298173879E-07	3.83141476539351E-06	APBA1
gene2690	15.8399238250929	1.95094022574794	0.445595191787103	4.37827934795145	1.19619965111247E-05	9.16221123383092E-05	EPSTI1
gene23230	108.691303392552	1.94852987608952	0.278771009493061	6.9897148904862	2.7544542014606E-12	1.06335458513976E-10	HID1
gene27909	11.4196064174881	1.94613295821481	0.571484602279628	3.40539876394179	0.000660675041754	0.0029119201955	LOC106695386
gene2176	10.4370774246307	1.94526938075727	0.668629276785486	2.909339223238	0.003621936265553	0.012336040227733	SNED1
gene29795	126.697970255466	1.94225158741843	0.449998678686873	4.31612731194246	1.58790419163401E-05	0.000118018061858	SAMD9
gene3631	6.36629346252403	1.94035217961413	0.517692059937362	3.74808178408011	0.000178192155785	0.000960671238873	ARFGEF3
gene21056	5.38739253926556	1.93766061554009	0.609668217662556	3.17822146440403	0.001481815179419	0.005760394139816	LOC111828422
gene15888	124.430577512977	1.93633240766304	0.300093166200038	6.45243752859173	1.10065260389765E-10	2.95128477277672E-09	TNFRSF17
gene11861	11.7507786998064	1.93504771583635	0.401510731184058	4.81941718003373	1.43978205682627E-06	1.41967107598691E-05	LOC106697747
gene13430	43.9928642152935	1.92911648446644	0.318108766859251	6.06432983131201	1.32504985443436E-09	2.7478102197173E-08	LOC102432324
gene11694	12.1123676778029	1.92472269361772	0.458524413772838	4.1976449580529	2.69705021333217E-05	0.000187566678146	ACE
gene13622	26.3051463923717	1.92402497067497	0.35011410760484	5.49542257476394	3.89775927909516E-08	5.79636687291065E-07	LOC102440714
gene24683	8.66987508255841	1.9231801399535	0.527079480287663	3.64874788694847	0.000263521553771	0.001330934991077	GRM2
gene28777	35.6041248273971	1.92248525300209	0.247047579449149	7.78184209409674	7.14760491745971E-15	4.70029760636751E-13	LOC102439526
gene27768	8.81789271589504	1.92051516949465	0.553111079370714	3.47220520637493	0.000516201595	0.002353111909732	LOC102436238
gene26388	17.9979281290046	1.91939039209304	0.360302569616121	5.3271626514849	9.9758825359425E-08	1.31604033912376E-06	PPFIA4
gene15071	3.07545987978768	1.9190878412976	0.77020133639339	2.49167036022566	0.012714397705289	0.035217089736224	NOS2
gene20370	9.1864504363012	1.91297747093198	0.588861210320032	3.24860499792867	0.001159723987758	0.004687409761223	GRB7
gene9993	228.495458733139	1.91135535817358	0.246526424643703	7.753145979933	8.96434653520487E-15	5.76350830209547E-13	PPL
gene10733	37.7986621357803	1.91113694633335	0.304376506138062	6.27885828174424	3.4106829637458E-10	8.0915997061706E-09	MYO7A
gene1761	20.5708600790526	1.9099998302007	0.305291672623555	6.25631159142639	3.94188802155524E-10	9.23779855457966E-09	KCNE4
gene5951	8.88834045069847	1.90822770656682	0.637442099088358	2.99357025413897	0.002757340193635	0.00977417475895	RELL2
gene2215	142.740083294337	1.9064803843842	0.399496246871676	4.77221100151308	1.82214460329118E-06	1.74303047090271E-05	PDE1A
gene18184	4.16717451634781	1.90528722264598	0.610094618197297	3.12293727205086	0.001790559053192	0.006770380154123	ATP10B
gene18868	161.154827888449	1.90518495404019	0.306366717235891	6.21864206147845	5.0147580055869E-10	1.13819212213419E-08	EMID1
gene11048	576.394815218705	1.90270351759138	0.277629676838167	6.85338663813119	7.21218089580446E-12	2.50975188315771E-10	WISP2
gene13614	93.3129239414812	1.90027403413448	0.175671482256829	10.8172027111168	2.85354017374318E-27	1.70179232085821E-24	MANBA
gene27140	760.50245947212	1.90018001664745	0.14419638081015	13.1777233656734	1.17895087461508E-39	3.39832589607797E-36	CDKN1A
gene1409	127.56613795009	1.8988539385746	0.405874849480553	4.67842227968742	2.89090706440467E-06	2.60815011366087E-05	FRMPD3
gene20455	90.6340776188241	1.89630344745537	0.186635338974871	10.160473669516	2.97626954916052E-24	1.19708329890073E-21	MEIOB
gene14815	261.247842368328	1.89413069816364	0.283778246253411	6.67468603802775	2.47762000949378E-11	7.70691332089836E-10	ADAMTSL4
gene17726	6.44402749941674	1.8926646580925	0.622242206659807	3.04168479385594	0.002352581089592	0.008542492115158	CCDC3
gene8727	4.64188443704983	1.8915203423724	0.695406653628506	2.72002048370229	0.006527787247497	0.020232630904204	FAT2
gene23370	13.6615076830369	1.89067923671725	0.429992667549352	4.3970034361115	1.09755608129056E-05	8.50839642578228E-05	SLC35F2
gene1766	424.913008635107	1.89029606021631	0.154307046610401	12.2502251306059	1.67530208626797E-34	3.21937217577829E-31	SERPINE2
gene11345	15.5862599170959	1.88793736419717	0.358558944977139	5.26534727593408	1.39924600514554E-07	1.77940879845531E-06	RNF182
gene21149	4.88722650342546	1.88725420299544	0.619233015875539	3.04772864916939	0.002305780345187	0.008386639552053	FAM107A
gene28340	13.8384455604086	1.88706381135111	0.390823770397025	4.82842640158275	1.37616176537809E-06	1.36550302537086E-05	LOC102423175
gene20074	89.399834621899	1.88625139439857	0.252772880548824	7.46223799919959	8.50650494563445E-14	4.37857151889131E-12	PLEKHB1
gene22879	35.0616349487544	1.88604225224787	0.250486401426634	7.52951953282096	5.09273676579332E-14	2.76977617498099E-12	EML1
gene15229	2.97621602458035	1.884480199443	0.745527430642391	2.52771410143717	0.011480779950955	0.032365132722373	LOC106698296
gene13326	164.401986632271	1.88118228479654	0.159686672713238	11.7804589001283	4.92243469456912E-32	7.09445900354774E-29	PTPN5
gene13730	69.692027970511	1.88061499457894	0.207635175650159	9.05730442200006	1.33714014802161E-19	1.86498700484143E-17	FNDC5
gene20318	27.0105833046988	1.88034691553368	0.378488816141457	4.96803824932813	6.76336242908675E-07	7.18503398102306E-06	EGR3
gene25237	9.88446570118791	1.88010661601569	0.454844715653023	4.13351315583915	3.57259835878456E-05	0.000239467044625	LRRN1
gene26479	148.047900470838	1.87975986281236	0.316746731162151	5.93458330545506	2.94592725019882E-09	5.6298134577004E-08	DMPK
gene7472	29.3001095174178	1.87965630168023	0.431833936765985	4.35272946762133	1.34453023801783E-05	0.000101766522829	FLRT3
gene1313	130.810765802128	1.87963860355549	0.233704206605789	8.04281031503236	8.78011849451859E-16	6.90237042557722E-14	KLHL13
gene31209	41.8784507091668	1.87920308656238	0.295414015521832	6.36125230295142	2.00115417148465E-10	4.97985056055066E-09	LOC102442149
gene2397	62.0765866199076	1.8789999404195	0.267363507551611	7.02788483599165	2.09687849896758E-12	8.31777835771656E-11	LOC102431517
gene16056	23.17728284146	1.87816117428011	0.439038749417384	4.27789386875869	1.88669931328385E-05	0.000136930191453	OASL
gene6136	13.816940075373	1.87694121152338	0.437155271832935	4.29353443149298	1.7585102857269E-05	0.000128815905937	MAP3K8
gene13431	220.616309492958	1.87635047203694	0.264866535898114	7.08413565977515	1.3991479696187E-12	5.69370920813068E-11	LOC102422497
gene14156	51.7574861483993	1.87629937501151	0.259130823353637	7.24074176405837	4.46237352732044E-13	1.99423127015522E-11	LOC111827152
gene18860	4.62817873366728	1.87501951658973	0.731527526298952	2.56315647625196	0.010372528921823	0.029829213119876	NEFH
gene7840	83.5646965881649	1.87309248576231	0.243960315955023	7.67785727129341	1.61771584045761E-14	9.71924030835752E-13	TMEM140
gene14363	8.15702480424315	1.8730594092686	0.452652656328572	4.13796181924753	3.50404661783293E-05	0.000235807339515	TMEM139
gene18100	11.6088699482593	1.87282378435631	0.364229292285224	5.14188129297883	2.72000963815579E-07	3.19365693767172E-06	CHADL
gene27386	37.8254932842626	1.87119371724403	0.419395250024323	4.46164737711147	8.13319814964837E-06	6.5242885898965E-05	BAIAP3
gene4342	239.421802364565	1.87062555707792	0.181126902615655	10.3277068732706	5.28079065280697E-25	2.40345458790254E-22	TSPAN13
gene774	5.43454515487551	1.86854756410784	0.561971433360024	3.32498673987004	0.000884227403501	0.003733572495982	MGARP
gene27561	5.54531515574269	1.86746197490323	0.548771817456421	3.40298447460184	0.000666540679315	0.002934781326058	LOC106695306
gene13852	6.2606416133415	1.86676507228692	0.594010102146981	3.14264869492911	0.001674266504518	0.006378070307411	GALNT14
gene24629	216.658690606851	1.86654755499952	0.274772358993101	6.79306885830678	1.09772951676664E-11	3.700824949801E-10	ZC3H6
gene13984	384.72817437098	1.86373301852996	0.277987907326142	6.70436723833235	2.02280964358225E-11	6.46663452601757E-10	BOC
gene9688	174.75325033897	1.86217429075666	0.339872647800559	5.47903546462911	4.27650648386878E-08	6.27329767926298E-07	ALCAM
gene13627	547.636390827067	1.86111695267883	0.172997008799847	10.7580874697787	5.42850719270231E-27	3.02858167412214E-24	LOC102438527
gene2679	34.1991478946472	1.8576575668299	0.270485441467542	6.86786526014496	6.51697286570151E-12	2.28622810775472E-10	RGCC
gene10566	150.847867814416	1.85627697584788	0.218405576763249	8.49921967816817	1.90869390636377E-17	2.1026026185071E-15	IL17RD
gene19022	18.1797409660078	1.85376979600468	0.349297067107671	5.30714389145804	1.11356271598537E-07	1.44805016338098E-06	DPEP3
gene3557	7.69342843797012	1.84662834000054	0.490556136005269	3.76435682782022	0.000166978304471	0.000908427107839	LOC102422530
gene13993	93.5323967880543	1.8466085691353	0.303004465215092	6.0943279097371	1.09898184293649E-09	2.32150864824974E-08	GRAMD1C
gene954	34.8851930252734	1.84556023249329	0.563345934464809	3.27606914257155	0.00105262787333	0.004335603493507	GUCY1B1
gene14451	4.03976126661253	1.84302429707082	0.636147145551242	2.89716665390957	0.003765496684123	0.012739488488245	LOC102417622
gene6637	27.0174587622387	1.84294408178794	0.257000123806374	7.17098519056134	7.445995962017E-13	3.2114339192789E-11	ONECUT2
gene23360	10.1702198763042	1.84203916259376	0.578970224644549	3.1815784028007	0.001464748708427	0.005703023167999	CALB1
gene7619	396.72945408843	1.8419890208131	0.249123632455376	7.39387509189055	1.42610386560925E-13	7.04699038734629E-12	MXI1
gene28961	4.0324061663064	1.83978903537826	0.680263374723806	2.70452460581937	0.00684022035438	0.020994108770313	LOC102439229
gene2295	22.7427630091133	1.83938068533459	0.341593371410395	5.38470836755416	7.25622010398946E-08	9.9997073066532E-07	RAPGEF4
gene5673	5.24553963167329	1.83881900557217	0.60206124035619	3.05420592178346	0.002256571307928	0.008245806205497	MCOLN3
gene4684	17.1953958045447	1.83782353491603	0.367031423418408	5.00726482163068	5.52089444684307E-07	6.00905408798936E-06	NRCAM
gene21013	8.30616184462975	1.83753326231083	0.461210037085321	3.98415714003833	6.77200520144925E-05	0.000419190515244	LOC102435472
gene20872	27.5082193338896	1.83513924707649	0.324849606983455	5.64919645160585	1.61199555939801E-08	2.62518485873715E-07	LOC102423823
gene5873	5.74471956478136	1.83412081585715	0.617880599740218	2.96840654428751	0.002993481158297	0.010469617114811	GDAP1
gene3095	230.563056745478	1.83228976282567	0.215365576998933	8.50781163990171	1.77246830261216E-17	1.97773156733402E-15	SRGAP3
gene10396	214.352829154187	1.83183154225666	0.500231655491766	3.66196645523329	0.000250286638585	0.001272774893953	COL21A1
gene8864	3.759556537283	1.83082879946623	0.726126557262661	2.5213632267742	0.011690111168152	0.03286952896329	LAMA1
gene29014	5.46939500361927	1.82634037606316	0.537469956716999	3.39803249137665	0.000678723586221	0.002980834033441	UPB1
gene1364	3.66373831910349	1.82341779890584	0.670957943641663	2.71763352112523	0.006575062028337	0.020353624088079	DCX
gene19587	457.760971439	1.82167425892766	0.381200854844826	4.77877800056141	1.76363789119064E-06	1.69174250294743E-05	NTRK2
gene13690	265.458515730937	1.81907500402135	0.320993438171949	5.66701616824613	1.45305636391229E-08	2.38657263189583E-07	AGO4
gene26220	7.71815077948298	1.81562121052197	0.45650480495077	3.97722256333703	6.97248991951657E-05	0.000428990441686	LOC106695026
gene21948	2.50143769677251	1.814976581431	0.757954708652481	2.39457128600433	0.016639808515479	0.043977897637297	NRL
gene21273	4.85898060359232	1.81252566284596	0.54887113549639	3.3022790699437	0.000959026033539	0.00400443149446	CCDC87
gene11327	846.933869189363	1.81067650719626	0.166967276729764	10.8444992495556	2.11792457338238E-27	1.31175325192444E-24	MYLIP
gene5719	4.10304752970263	1.80760268104538	0.622217767491099	2.90509653611142	0.003671398450651	0.012482574872953	TEX15
gene16040	167.129994577923	1.80475530744132	0.185852812150574	9.71066989279208	2.71546503807372E-22	6.70913826192643E-20	ALDH1B1
gene26795	10.8647643599928	1.80384600536242	0.393835586134211	4.5802006443057	4.64530068479442E-06	3.96503128740114E-05	SOWAHB
gene9086	52.8854572584724	1.80313519908787	0.274785496955437	6.56197368153055	5.31001895733086E-11	1.53830448688505E-09	SNTA1
gene22791	5.52588087251913	1.80168549160929	0.536761937443572	3.35658206353109	0.000789122986247	0.003380617996316	LOC111823314
gene7028	47.7248825852262	1.80165636892694	0.259452606781421	6.94406732419062	3.80968799133145E-12	1.4062412610167E-10	FMN1
gene19060	65.2164082738215	1.79964702139625	0.334544279717309	5.37939857443371	7.47350846769543E-08	1.02420228961008E-06	YPEL1
gene6283	22.8745935748576	1.79950038968359	0.335002211912459	5.37160748703899	7.80378291488514E-08	1.0644039866951E-06	FAR2
gene18399	2.92580861151608	1.79930829727304	0.712379013586943	2.52577386890334	0.011544376233386	0.032517913185084	MEIG1
gene20595	11.7670037435334	1.7967820994564	0.405012410434537	4.43636306731597	9.14914880075241E-06	7.20886234665207E-05	GIMAP6
gene27058	27.9472998230653	1.79661880155857	0.307056844590787	5.85109510896236	4.88346855587982E-09	8.9564781202483E-08	LOC106695195
gene11848	10.9995562601632	1.79558087342978	0.427958245912072	4.19569173063368	2.72040045299542E-05	0.000189105007374	CNTNAP1
gene29126	251.212943958915	1.79504665253509	0.315050659474776	5.69764448526349	1.21474024273178E-08	2.02593370280098E-07	MYRF
gene8798	28.094680671691	1.79410867508395	0.573311044144066	3.12938097636422	0.001751750244556	0.006643973789386	PLN
gene27546	30.148169792618	1.79311261108795	0.31403542452741	5.70990554261959	1.13038893031017E-08	1.90918716305804E-07	CAPS2
gene30955	6.69566761290601	1.79216140776915	0.570748966490729	3.14001691284406	0.001689380811974	0.006431398006402	CFAP74
gene28183	31.5258282582469	1.79105216156352	0.304718143187929	5.87773390460353	4.1592078325108E-09	7.75145468354249E-08	LOC102425849
gene7526	23.028530731282	1.79033310880023	0.273772784313511	6.53948533741043	6.17308933797241E-11	1.76760894205684E-09	SUSD1
gene3491	81.6800903609969	1.78897309080663	0.228263689633389	7.83730909493256	4.60303998712814E-15	3.1342352983221E-13	LOC106696250
gene9652	10.7055502045944	1.78718303099357	0.584903222350317	3.05551920848056	0.002246712110157	0.008216314009991	LOC102418022
gene790	10.1593342333979	1.78698575042468	0.411531685715209	4.34227985949379	1.41011750872657E-05	0.000106404809395	LOC106697072
gene10927	76.5965677533355	1.78628745484989	0.269729317451779	6.62251872256798	3.53129315766178E-11	1.06400200630245E-09	GALNT13
gene19312	4.66296751838444	1.78489261845527	0.758052541133493	2.3545763935919	0.018543831595001	0.048040079004726	SCN5A
gene2537	21.8287521933259	1.78189434029282	0.563804768110373	3.16048114716189	0.001575087979945	0.006053588136254	LOC102437341
gene1811	12.7470025153757	1.7816612095735	0.394068692932293	4.52119450625737	6.1491653602464E-06	5.10315810486859E-05	LOC111827881
gene8194	4.80418328069314	1.78126083050177	0.561851091903828	3.17034327452489	0.001522589450989	0.005891092741579	ZIC4
gene25166	87.0412035504626	1.78080421064026	0.255631181239125	6.96630278829108	3.25378466282777E-12	1.22069860615198E-10	CCDC158
gene11078	44.4370302676066	1.77469897069756	0.28763514033637	6.16996577199216	6.83047774373623E-10	1.50296580887937E-08	AMIGO2
gene21280	7.91542890622978	1.77247954009843	0.481025299129345	3.68479483991094	0.000228886932122	0.001181671489867	CUNH11orf80
gene9104	67.600802623668	1.77206031284042	0.377373509600278	4.69577293519468	2.656004570625E-06	2.424042166172E-05	ASIP
gene28389	21.6485332626051	1.76984693586312	0.306398088990666	5.77629887214158	7.63616837070758E-09	1.33942730194105E-07	LOC102436549
gene1162	25.9205290282163	1.7694905746328	0.426257837069481	4.15122121108207	3.30705930542699E-05	0.000223769916617	LOC102424347
gene4286	98.9313121940419	1.76822996716149	0.27870154718107	6.34452870838457	2.23107381564251E-10	5.49664125947824E-09	PDK4
gene25251	38.7569246231123	1.76537867448272	0.322159358726456	5.47983048346483	4.2573353093212E-08	6.25047658528948E-07	LOC102430384
gene9544	123.118627391557	1.76511575020747	0.226145105047845	7.80523527066403	5.93906458544051E-15	3.97431384726873E-13	SERTAD4
gene11835	5.66553791333339	1.76053404326667	0.520276687137339	3.38384188027617	0.000714791550977	0.003113150308271	AOC3
gene18571	7.2767899330887	1.75644880166073	0.453261587421997	3.87513270570937	0.000106566607484	0.000618272216178	HVCN1
gene12565	289.145770819908	1.75622772635644	0.240807991352505	7.29306247891748	3.02987493582413E-13	1.39737832040209E-11	ITPKA
gene3381	1281.81726606037	1.75277174627857	0.226617823994117	7.73448317253311	1.03824010826048E-14	6.57742222430952E-13	C1R
gene17618	42.9917448125823	1.75243837758591	0.288204535202882	6.0805371308688	1.19780609296042E-09	2.50270517887641E-08	HACD4
gene1055	424.240064464585	1.74786249245852	0.344785920424206	5.06941376929788	3.99042875923562E-07	4.52257309246265E-06	ZNF395
gene8608	9.30268586345368	1.74716836649076	0.431443729945176	4.04958571703608	5.13083823757201E-05	0.000328293922748	RGSL1
gene955	25.2597798867811	1.74528196049136	0.498384898710324	3.50187568886547	0.000461995120055	0.002143295493927	GUCY1A1
gene28637	3.24972357360217	1.74389699644534	0.689461152901595	2.52936222600237	0.011427002732516	0.032239806241251	LOC102427519
gene11231	6.82651156828397	1.74144980452392	0.483253891471633	3.60359189083973	0.000313849718122	0.001548415198686	LOC106697680
gene8505	670.276354478507	1.74137887450725	0.261622354013199	6.65607830445329	2.8123046242351E-11	8.63921997800108E-10	LOC111826089
gene14159	42.0254968924728	1.73934934870502	0.28234749880613	6.16031435043567	7.26006824927706E-10	1.58739418926987E-08	LOC111822979
gene992	38.9419789344475	1.73832083107319	0.304738581180662	5.70430178003173	1.16820948998204E-08	1.96347746639838E-07	GALNT7
gene12097	67.1793864489219	1.7377277419203	0.31019423945721	5.60206322645142	2.11815259668049E-08	3.37014251698151E-07	SORBS2
gene16149	172.884371228734	1.73750853565322	0.222802915478635	7.79841023139499	6.2691925043368E-15	4.13838489933225E-13	IFIT5
gene14483	19.6317029947862	1.73730689469289	0.283689581084073	6.12397144813728	9.12712588312174E-10	1.95363418500731E-08	RAB7B
gene12882	34.4631717221129	1.73725160652227	0.287240231973394	6.04807897064775	1.46583107167588E-09	3.01087272976655E-08	MEGF11
gene18498	12.4370737806471	1.7370576160179	0.45223891273454	3.84101758407848	0.000122525336244	0.000698903591802	IGF2BP1
gene15574	7.12244656451144	1.73705080167577	0.460754052126245	3.77001741744818	0.000163236154924	0.000890028152402	LOC102417944
gene28509	65.7750678017484	1.73664086898218	0.389264180884977	4.46134259009908	8.14477616958724E-06	6.52449763098709E-05	LOC102442340
gene1800	11.6379475156223	1.73205415046241	0.490061175272812	3.53436313231341	0.000408759073098	0.001936315576345	SLC16A14
gene3782	10.1975421160397	1.7316022525122	0.484894239888397	3.57109264261573	0.000355495116016	0.001723174896721	SLC10A6
gene19414	46.3605268966806	1.73090980279789	0.284666261711978	6.08048805077297	1.19817281764074E-09	2.50270517887641E-08	RHBDL3
gene3628	172.400591216828	1.73004805076159	0.391186950549304	4.42256074322587	9.7537914403831E-06	7.63656962251814E-05	HEBP2
gene17462	81.426097671827	1.72952922591293	0.24303926815379	7.11625425410071	1.108996354576E-12	4.65536212436696E-11	RIPOR3
gene25170	1067.75046313785	1.72870645894695	0.189335739634382	9.13037581961642	6.82619094751761E-20	1.0090510464728E-17	SCARB2
gene10111	45.1024436717907	1.72749502285472	0.268868162106334	6.42506353047306	1.31814454254789E-10	3.417887535737E-09	CADPS2
gene27557	175.361853088171	1.72689869903701	0.322238141454143	5.35907602757435	8.36486507772282E-08	1.13112073119012E-06	GPR153
gene21085	84.3966178960724	1.72552546409576	0.22299314364481	7.73802026327871	1.00976757516657E-14	6.42056257812715E-13	CLYBL
gene28406	14.8147375918995	1.72462165233339	0.343408099778796	5.02207622197698	5.1115888885386E-07	5.61301141760476E-06	LOC102439222
gene3134	15.3022085160494	1.72423587060289	0.360498360618054	4.78292291717162	1.72764390168314E-06	1.66182432033425E-05	SYT1
gene3698	68.5647164879065	1.72276291630936	0.300657319645602	5.72998827482416	1.00437576750387E-08	1.72328163680351E-07	AKAP7
gene7539	151.370503054419	1.72171251579021	0.278924853395034	6.1726751662097	6.7144072364157E-10	1.48308650260293E-08	SVEP1
gene4783	4.5180690812403	1.72116992216132	0.621666972952872	2.76863658042809	0.005629138621815	0.017919372807711	ALOX5AP
gene21386	160.550104557245	1.72034140801629	0.24216028840337	7.10414337280064	1.21071120746069E-12	4.98553579357921E-11	SEMA4G
gene18907	50.7871284676929	1.71992065418396	0.37944695885996	4.53270375219616	5.82334594438477E-06	4.85840656575661E-05	LOC102436383
gene4570	21.2464205067753	1.71886918247422	0.387409035638263	4.43683297071881	9.12920755465804E-06	7.19642865350095E-05	LYN
gene21489	8.53037449756297	1.71873032577897	0.435531476751007	3.94628268569798	7.93738958995928E-05	0.000478818112865	MADCAM1
gene17387	227.322533313445	1.71845122965099	0.246639718836078	6.96745535455753	3.22724815632587E-12	1.21337514920991E-10	CD82
gene19631	4.3589865543388	1.71819151238532	0.717626139174573	2.3942710815434	0.016653435419036	0.043999566998507	CMTM5
gene19307	8.87360943910075	1.71728006084784	0.489482208628556	3.50836052991458	0.000450877574645	0.002100734820443	TTC21A
gene18603	170.40577773846	1.71699407705373	0.349050794492003	4.91903787112873	8.69706431847778E-07	8.99077868428411E-06	OAS3
gene30819	138.000551862404	1.71299416530307	0.415970436349119	4.11806709230983	3.82063475355948E-05	0.0002537552921	LOC102423384
gene17105	35.9154014908959	1.71274564569845	0.22899410109786	7.47943129315155	7.46449240908404E-14	3.91207261257905E-12	ZFAND4
gene324	107.719945701191	1.71258743086622	0.227398721415439	7.53120958731099	5.02724187435627E-14	2.74278070085147E-12	MEF2C
gene6357	3.87887877133504	1.71242912843055	0.660378881832817	2.59310098420754	0.009511483776461	0.027756542387995	LOC111825540
gene30957	12.4760608066633	1.71140723847968	0.390792927412492	4.37931988639406	1.1905027053449E-05	9.13432445938557E-05	LOC102432100
gene2378	403.898143624862	1.70407814205992	0.295980450743914	5.75740099650807	8.54188352108534E-09	1.49073537333169E-07	IFIH1
gene11622	39.4742180371068	1.70134978009605	0.337658948469352	5.03866338448447	4.68794137240659E-07	5.19064955414673E-06	WASF3
gene29690	7.13025255439094	1.70022330890466	0.447054871787278	3.80316470349009	0.000142859306601	0.000796502807114	LOC106695768
gene15893	40.6820247650144	1.69880450153879	0.298060990073592	5.69951975640742	1.20145401263056E-08	2.00958869907596E-07	DACH1
gene29780	16.605881149778	1.69851081252905	0.440951378842652	3.85192312355858	0.000117193817901	0.000672261054925	LOC102435942
gene22861	118.514709735499	1.69733649484791	0.222946510392347	7.6132005468975	2.67390399781791E-14	1.54150565474202E-12	FBLN5
gene21742	217.391477349644	1.69488962856611	0.243255857964649	6.96751824497652	3.22580629888696E-12	1.21337514920991E-10	AK1
gene30742	12.5883270123547	1.69002969213629	0.356396871090901	4.7419880173562	2.11631144267369E-06	1.98597972875971E-05	LOC111824802
gene18310	89.9970813301663	1.68921064549785	0.17730780247261	9.52699555203612	1.61900959423148E-21	3.45688530027573E-19	CNTFR
gene1681	665.911813960953	1.68898632397576	0.361089101356785	4.67747798986296	2.90424735877472E-06	2.61609156614629E-05	IGFBP5
gene1072	7.83150826007675	1.68605297220758	0.434781906428129	3.87792809976623	0.000105349840175	0.000612034089965	PTK2B
gene16536	20.2278248123285	1.68536762040141	0.369803813444483	4.55746414484831	5.17749253901861E-06	4.3808578014837E-05	LOC111827610
gene29490	4.56949163049832	1.68416704054867	0.699690563728128	2.40701694128187	0.01608342375428	0.042767960306007	LOC102433874
gene11897	147.718279443064	1.68290080384482	0.273040932390196	6.16354767438249	7.11329491192375E-10	1.55924506339317E-08	RGS9
gene839	116.804627908953	1.68092088509133	0.284509381557242	5.90813869086121	3.45994678441484E-09	6.52560301379004E-08	SH3D19
gene17772	177.587902063878	1.67845367103248	0.346784414583208	4.84004932300596	1.29806907992318E-06	1.29694423669967E-05	ADAMTS15
gene3810	169.559841771079	1.67771446541862	0.476952132255775	3.51757409592397	0.00043551074399	0.00203902499115	PPM1K
gene28653	499.080310933794	1.67729797160138	0.325870972768678	5.14712297738779	2.64511927339694E-07	3.11630366712535E-06	LOC102432834
gene22780	10.5963738862826	1.67635931155497	0.44621170777599	3.75686984976321	0.000172051919219	0.000932509540237	FAM13C
gene976	7.3521624647006	1.67588038852925	0.50822675816247	3.29750522107201	0.000975478610214	0.004062341094066	LOC102418604
gene13681	11.8802148043396	1.6749941736745	0.467242367004165	3.58485080112516	0.000337270956174	0.001649632688639	COL8A2
gene9114	128.891896301482	1.6731114306524	0.180577678534055	9.26532805291806	1.94478563622068E-20	3.28133163634451E-18	TP53INP2
gene15454	583.261848502894	1.67309426621128	0.269004402093094	6.21957950573716	4.98488983133423E-10	1.13439038990691E-08	ADAMTS5
gene7817	1004.13952563299	1.6727987849037	0.201956621016629	8.28296084814155	1.20149932075148E-16	1.10531546555303E-14	PTN
gene8119	325.84553725114	1.67104052548618	0.327145279126804	5.10794632264425	3.25679133506661E-07	3.7550804093318E-06	NHS
gene13109	31.9481117723918	1.67020813350806	0.33825775760387	4.93767872565401	7.90579424222195E-07	8.25668547217564E-06	NXPH4
gene30523	128.932668238632	1.66949649235706	0.196666327610707	8.48897985048955	2.08458859268557E-17	2.28183289306942E-15	LOC102431898
gene14858	342.18365464782	1.66910513887665	0.240253993561227	6.94725242288757	3.72468916319832E-12	1.38237122483938E-10	CGN
gene13374	26.5503743177123	1.6688809366647	0.244248802639141	6.83270877331727	8.3326008988649E-12	2.85937167749739E-10	PLEKHA7
gene22627	898.740730978387	1.66810723766406	0.170646953695219	9.77519493634418	1.43880084237468E-22	3.77031220740457E-20	SDC3
gene4337	257.802116941988	1.66804760943413	0.247939812868963	6.72763115424183	1.72447378099601E-11	5.58516367833821E-10	ISPD
gene13499	7.46582344379854	1.66744509358998	0.481467834751486	3.46325335409092	0.000533685627366	0.002423868940468	KDR
gene21670	4.75246790967912	1.66710958317944	0.57302101440936	2.90933411036908	0.003621995506009	0.012336040227733	TGM2
gene20803	8.08382102301607	1.665225927783	0.523985113305407	3.178002362087	0.001482935427118	0.005763453530787	TEK
gene16909	9.29474561326365	1.66403262153514	0.465778331749114	3.57258487161969	0.000353474868692	0.001714824082475	LOC102437821
gene9754	6.67116939744104	1.66366765663238	0.491088034068099	3.38771776386163	0.000704767456597	0.003074912502989	RANBP3L
gene8405	80.6363145847701	1.66247595586244	0.214176217454795	7.76218749037034	8.34768748726973E-15	5.42756598091466E-13	FAM221A
gene3398	348.940439035218	1.66144430037944	0.469140618868807	3.54146333435275	0.000397914157798	0.00189116090503	SLC2A3
gene8408	6.04188913663029	1.66118439998415	0.607143942431532	2.73606353269593	0.006217901992543	0.019449921316881	LOC102429388
gene15070	32.0699585157934	1.6578872192465	0.30782138357248	5.38587410661849	7.20934131097959E-08	9.94302695162616E-07	LOC106698280
gene11840	19.5822320466262	1.65579222821216	0.298453269328434	5.5479111753004	2.89102675829241E-08	4.45635541752827E-07	CNTD1
gene25913	4.13518677031395	1.65525089703856	0.615880880659668	2.68761533117513	0.007196424580991	0.0219626192215	CREB3L3
gene21657	3.70437396846218	1.65340177262297	0.685233305787442	2.41290339897146	0.015826013466399	0.042206769915401	MYO18B
gene26298	325.163440787096	1.65197752515667	0.180680845092026	9.14306950642872	6.07043504299703E-20	9.05070466108911E-18	NLRC5
gene24812	678.791251268846	1.65099446521192	0.327174746580886	5.04621607402622	4.50645748547787E-07	5.0153913906911E-06	CAMKK2
gene24521	36.9237954626745	1.64837610419247	0.343455312587787	4.79939032467623	1.59149359082994E-06	1.54721088552017E-05	LOC102434773
gene378	170.126151762043	1.64744329704881	0.22459907433818	7.33504045777254	2.2165451747096E-13	1.04455446312269E-11	DMGDH
gene8473	18.5010447490559	1.64535270139919	0.365115196636151	4.50639336997751	6.59387970001297E-06	5.42794618808778E-05	LRRC34
gene31227	20.7520157600812	1.64515739758766	0.295464917078442	5.56802957811363	2.57636098605778E-08	4.02149487850806E-07	ZFYVE28
gene825	9.63666314972616	1.64298712013293	0.457173193854535	3.59379583540435	0.000325895237408	0.001599388806933	NR3C2
gene15240	77.6748049509064	1.64259073863129	0.265603349185251	6.18437509794213	6.23489558186863E-10	1.39318500114235E-08	SCN8A
gene28177	28.254402103278	1.64175414315321	0.427483381605121	3.84050986260269	0.000122779039197	0.00069965847872	CAMSAP3
gene5807	15.0961931759498	1.64088475884142	0.348158888210514	4.71303423352288	2.44055176422557E-06	2.25116494732166E-05	IL7
gene8400	107.76617809197	1.64018454817338	0.184775415638173	8.87663839103568	6.89113792927206E-19	8.96106996141055E-17	GSDME
gene9641	85.7560886410833	1.63920383465687	0.44509084853454	3.68285225376783	0.000230638844694	0.001188233190047	SLC35G1
gene396	4.37586724183825	1.63907996766587	0.605094888447343	2.70879823802793	0.006752739075578	0.020780620351856	PDE8B
gene25468	25.2723694000526	1.63772820026843	0.435671331967914	3.75909103973141	0.000170531781119	0.000925721015207	RNF213
gene962	6.79919525916238	1.63614546517301	0.545981499659894	2.99670495464079	0.002729147123974	0.009686148062616	SPOCK3
gene7113	4.71609084986825	1.63505365464732	0.598034262391202	2.73404678874026	0.006256115382104	0.019544710175848	NEK10
gene4786	8.16296796361567	1.63130922081321	0.565307774200659	2.88570102033334	0.00390542966526	0.013153730488933	TEX26
gene596	608.291274999252	1.63063034523929	0.335125844116465	4.86572543976227	1.14037738371834E-06	1.15270758921149E-05	PDZD2
gene11464	97.100265196704	1.62870246965088	0.356307888532658	4.57105363666849	4.85278041156085E-06	4.1262948484732E-05	SERPING1
gene12038	2808.75478833621	1.62833566414882	0.255629297235617	6.369910185404	1.89138926200805E-10	4.75523372708972E-09	SORT1
gene6305	25.0275334145544	1.62703581663421	0.289792156590828	5.61449224773705	1.97140266790778E-08	3.15990816881048E-07	MAMDC2
gene9813	745.489900952328	1.62691029863248	0.332263642100998	4.89644394537138	9.7586467854336E-07	9.98673350024107E-06	ZNF503
gene9191	18.9810885112743	1.62551266167297	0.433780173783516	3.74731894151576	0.000178734763658	0.000962996179898	SPON1
gene9962	6.33336911170329	1.62035326576527	0.528319693632221	3.06699387756165	0.002162232858804	0.007951481457157	IRAK1BP1
gene5809	268.923921009284	1.61818531745932	0.180869240471705	8.94671373219188	3.66222443048529E-19	4.98725760041285E-17	PKIA
gene3789	216.795094939892	1.61808627746357	0.253610937350001	6.38019122665241	1.7686699234013E-10	4.47209741596864E-09	HSD17B11
gene3703	916.687732712234	1.61768266880676	0.24878926884655	6.50222043863367	7.91430094994293E-11	2.21844140890216E-09	CCNG2
gene947	331.653708688445	1.61735374964875	0.172161784028098	9.39438307275429	5.75541096497021E-21	1.07032078106623E-18	GLRB
gene673	9.83629978159355	1.61651411408843	0.496998697931443	3.25255201033024	0.00114373662202	0.004634705922642	SNCB
gene7524	5.03413314706455	1.6140818362058	0.645026743784794	2.50234870376834	0.012337234416841	0.034359495851735	LOC106697032
gene12237	2256.97743719257	1.61251922238511	0.300454174596248	5.36693898346403	8.00841337373542E-08	1.08802442497057E-06	SESN3
gene30747	4.58198302387412	1.61085561674753	0.601671761226882	2.67729968490261	0.00742182175263	0.02249174824106	LOC102433577
gene9925	8.81578496752586	1.61026924788629	0.459750827393193	3.50248254476579	0.000460943984666	0.0021389928132	SNAP91
gene5517	7.3422059118322	1.60892126301367	0.567550178104072	2.83485289069654	0.004584679184912	0.015060213960693	GATM
gene22781	5.79986299596208	1.6084455009467	0.603886433180454	2.66349004145628	0.007733470090169	0.023264979163241	SLC16A9
gene19315	90.9073487981063	1.60775648584533	0.180292186681798	8.91750505352127	4.76910501136513E-19	6.39392799779534E-17	XYLB
gene7652	24.6402921569792	1.60221861745763	0.283913333293682	5.64333699608354	1.66785431556575E-08	2.69584489604764E-07	AFAP1L2
gene22410	6.25931325777911	1.59848661669036	0.553970921794809	2.88550635746624	0.003907845689975	0.013159305141768	HRCT1
gene16343	20.1365143381368	1.59757916143332	0.435558968325276	3.66788260054892	0.000244567425255	0.001249449348186	LOC102432021
gene9537	16.5612847490198	1.59524786247841	0.383503030422122	4.15967472466259	3.18701140820978E-05	0.000216749360224	TRAF5
gene27109	7.64172304800786	1.59214246388641	0.45123118646432	3.5284406566883	0.000418015661539	0.001972062429437	LOC102431559
gene18878	434.479774509233	1.59088837129913	0.265381229171169	5.99472832448528	2.03825903176756E-09	4.04262499477294E-08	TTC28
gene22250	111.074003367029	1.59084517435498	0.381154665576803	4.17375233213411	2.99623467461346E-05	0.000205572598081	AKAP5
gene16157	302.010262289144	1.58915914834885	0.251497882546622	6.31877744757653	2.63640627243901E-10	6.42206288476516E-09	FAS
gene27659	32.5151202636153	1.58878489916032	0.316568963155541	5.01876394742998	5.20050039603076E-07	5.69978798158125E-06	LOC102428259
gene5876	22.167209937348	1.58804932107221	0.301398381852461	5.26893778032817	1.37215461014405E-07	1.74881458971565E-06	LY96
gene14444	859.789058453578	1.58717367063541	0.193395742694621	8.20686975070394	2.27029620091061E-16	1.94380063340342E-14	CNTLN
gene8689	185.520677851261	1.58626924458806	0.240011545829899	6.60913723589064	3.86566242840553E-11	1.15469139376984E-09	CYFIP2
gene12648	22.3755391508318	1.58580373067979	0.313402451315256	5.05995956325373	4.19345400113533E-07	4.73405920036786E-06	LOC102428291
gene4170	41.5164585466655	1.5842656754639	0.337046957562627	4.70043013270495	2.59614070299056E-06	2.3769324223516E-05	LOC102420088
gene5971	13.5542545955244	1.58283685162911	0.365671512703303	4.32857577536642	1.5007669779121E-05	0.000112753105486	PCDHB7
gene1660	12.5296635488733	1.58078882995088	0.418299060995358	3.77908768475199	0.000157403993984	0.000863126847163	LOC111827643
gene4364	24.9611436329675	1.58023151978654	0.307133853198676	5.14509066105563	2.67391644514688E-07	3.14711523989859E-06	DNAH11
gene19416	31.561894688892	1.57895245207738	0.295974736330109	5.33475414711185	9.56740981719688E-08	1.26990293774689E-06	LOC111828143
gene11050	18.4105935334602	1.57825253339566	0.322491113215951	4.89394116215167	9.88363989631874E-07	1.00967248675034E-05	ADA
gene23507	31.5032546659566	1.57738038712545	0.258904620686002	6.0925153940705	1.11150151869288E-09	2.33861542162936E-08	SUSD4
gene26841	3.48535942333339	1.57636350191781	0.656089857223143	2.40266403231664	0.016276133118383	0.043147719540532	FAM169B
gene14789	46.6457466785372	1.57553254173086	0.488594761990425	3.22462020532618	0.001261398886749	0.005026703628186	LOC102426825
gene3811	142.24011178485	1.57460026302429	0.421810653351894	3.73295517908763	0.000189246280543	0.001010189636415	LOC102441172
gene9269	11.3430786774237	1.57376873514983	0.455906746566131	3.45195316148179	0.000556544328513	0.002510546208043	STK33
gene4881	27.9830410923211	1.57314727754379	0.293357332276958	5.36256334666481	8.20491802176967E-08	1.11122989182855E-06	LOC102426775
gene16601	6.67511055389486	1.57152908181195	0.532724187530389	2.94998635053022	0.0031778796862	0.011016522183369	SH2D4A
gene4308	53.197317186089	1.57133044255581	0.283691305162956	5.53887417047629	3.04422261064283E-08	4.65515738736232E-07	GLCCI1
gene13173	84.3310837879586	1.57047414745926	0.282259887294461	5.56392962001328	2.63766361294458E-08	4.10237339801048E-07	ERBB3
gene13572	62.6471873686916	1.56875569749271	0.26721266479605	5.87081341631044	4.33662115382493E-09	8.03878487196164E-08	EPHB2
gene19868	15.0197402042914	1.5686410241305	0.483381832331556	3.24513856171276	0.001173934863455	0.004727171935613	KHDRBS3
gene31007	10.440569061447	1.56804397047629	0.413783294356626	3.78952942726789	0.000150932931616	0.000832924394481	LOC102417717
gene12304	6.52696462942414	1.56782616221835	0.492742289733309	3.18183804168081	0.001463436296238	0.005702618671253	LOC102442254
gene12620	15.9179244073321	1.56630638832246	0.420673565229797	3.72332972115052	0.000196612481605	0.001041960489336	ELL3
gene27747	5.15644552622181	1.56451313369391	0.614011530789724	2.54801914172796	0.010833652644053	0.03090861472763	LOC102431135
gene24082	83.0686577896875	1.56296058777719	0.256898047278392	6.08397223854124	1.17240913434761E-09	2.45482033638523E-08	STMN3
gene2209	54.0082553745865	1.5629196979214	0.248770278063096	6.28258210783924	3.32995295442572E-10	7.93271850506789E-09	FRZB
gene17279	33.4616926975467	1.5624762840398	0.309111727786145	5.05472987139713	4.31000359350498E-07	4.83094699608999E-06	PEAR1
gene27005	121.970291161123	1.56049079824799	0.209839114558949	7.43660590413714	1.03305152274478E-13	5.25489002525618E-12	LOC102428571
gene6387	5.72948971009877	1.55738376684745	0.512756948354089	3.03727481772121	0.002387276976086	0.008643072074819	LOC106696848
gene19206	5.00325639401649	1.55649146835672	0.600090008676196	2.59376334525274	0.009493180605008	0.027715151681906	RASAL3
gene22409	14.7183750080769	1.55400920301804	0.320342409550277	4.85108795054544	1.22786079359799E-06	1.23392518450187E-05	LOC106699515
gene5973	12.6662624586985	1.55060247800646	0.371807650005411	4.17044264146769	3.0400856784726E-05	0.000208066014282	LOC102417994
gene28457	20.5572420220428	1.54985899390313	0.269610137672037	5.74851898109422	9.0028540728156E-09	1.560163939773E-07	SHBG
gene7522	580.347180214925	1.54963925710982	0.319017515068926	4.85753660508266	1.18855169661826E-06	1.19860067597742E-05	KIAA1958
gene26100	31.2174436808247	1.54821339048956	0.331893387619776	4.66479131022408	3.08930400220515E-06	2.75694080072952E-05	ADAM11
gene22261	395.821226715004	1.54763758397488	0.245495048368007	6.30414989737355	2.89779944302121E-10	6.99964264902958E-09	DNAH2
gene13176	138.474674869186	1.54571771261712	0.276483876868188	5.59062513925188	2.26253557257317E-08	3.57683297327724E-07	IKZF4
gene4828	11.6876083704412	1.5449520278307	0.458862565848262	3.3669166822852	0.000760136502342	0.003278653907951	LOC102430908
gene21455	89.6983874153501	1.54485717562593	0.325095380455618	4.75201208168762	2.01402335093847E-06	1.90030190149923E-05	ABCA7
gene27040	42.0690412424333	1.54417959730298	0.2942288964662	5.24822550010948	1.53571250028469E-07	1.9288415172421E-06	CBX7
gene19610	12.2295688951965	1.54381098059728	0.351036317994642	4.39786683445343	1.09320015326826E-05	8.47842899137874E-05	TMEM61
gene15925	441.234487592743	1.54377856666899	0.156692876712686	9.85225748008754	6.70214108196819E-23	1.96463610190915E-20	EBF4
gene10710	13.9052839217107	1.54151470026649	0.372667196975675	4.13643785333515	3.52738829585602E-05	0.00023700924855	TTC9
gene2002	36.2453712269836	1.54136136770811	0.319879789100762	4.81856441146576	1.44594846577363E-06	1.42331694453927E-05	LOC102425809
gene13849	439.152626161916	1.54094088937775	0.281334946562456	5.47724663503779	4.31994906641154E-08	6.32094070250318E-07	LBH
gene13893	22.0795205503656	1.54028015037443	0.282194207376701	5.45822738422945	4.80911537754084E-08	6.95431859988034E-07	ADGRL3
gene8385	49.8309766558933	1.53850076114392	0.245501830149263	6.26675882704631	3.68640418527725E-10	8.67433474617278E-09	SNX10
gene23368	32.1535367009421	1.5377567471431	0.441542753719796	3.48269048509618	0.000496401925878	0.002278469030803	ELMOD1
gene29562	5.3551639303728	1.53747532842104	0.574855032944664	2.67454443348161	0.007483085920808	0.022641702414341	LOC102426385
gene12005	5.90276288176882	1.53456369456967	0.626032649939604	2.45125185518313	0.014236030581299	0.038645761874677	LOC111826774
gene2887	45.8595391150456	1.53385458951579	0.277938204298532	5.51868928342176	3.41537463239433E-08	5.16336575762762E-07	PLCL2
gene3815	47.9579970801471	1.53107191585916	0.382448742522809	4.00333886773819	6.24547437623838E-05	0.000390652728163	LOC102441480
gene6006	402.615797637294	1.53073340319192	0.238593153000282	6.41566358440349	1.40210764940259E-10	3.63015745455357E-09	IGIP
gene23847	7.78158233288459	1.52806754187406	0.544846569684501	2.80458321093754	0.005038168116372	0.016286937864047	REEP1
gene14457	138.523502783403	1.52726178982297	0.338715306489087	4.50898368205918	6.51389182619331E-06	5.36721101162522E-05	PIK3C2B
gene26678	10.372520915434	1.52671390973492	0.457085695053887	3.34010433110346	0.000837469217964	0.003558729760366	LOC102429785
gene11824	197.040844139091	1.52626745050137	0.288240663461536	5.29511496459984	1.18941557535029E-07	1.53974119578467E-06	RND2
gene10695	86.5418895558598	1.52492660150877	0.185226861825917	8.23275083579375	1.82962502623834E-16	1.59814973882789E-14	PLEKHD1
gene1366	57.3232798568482	1.52339343715216	0.325916126626001	4.67418858011989	2.95118069873114E-06	2.64459431008057E-05	PAK3
gene18696	133.022856344295	1.52002493627864	0.276683045518559	5.4937408016086	3.93507921108776E-08	5.83180762260179E-07	MANEAL
gene28969	9.88396971703371	1.51925514580808	0.379036002833843	4.0082080183662	6.11812197583257E-05	0.00038394704858	LOC106695617
gene20939	546.423097874852	1.51892602403061	0.16732162359338	9.07788241238836	1.10707674868116E-19	1.58238779904468E-17	PARP12
gene9065	188.316048761127	1.51829568314715	0.282712818517372	5.37045221758793	7.85394420973848E-08	1.06889814581661E-06	NOL4L
gene25300	101.374097214329	1.51829228516824	0.376223485710853	4.03561272178294	5.44599849241962E-05	0.000346075032159	LOC102422249
gene18616	61.8407210605306	1.51805633312269	0.280449346727727	5.41294301746578	6.19972241639216E-08	8.68212139202449E-07	ADAM22
gene3779	8.06411258812061	1.51641875312797	0.489773685988868	3.09616215919456	0.001960431183449	0.00731628848711	MAPK10
gene8803	45.7802541868001	1.51564455621993	0.285636845154903	5.30619414802032	1.11937732694116E-07	1.45451772122069E-06	MAN1A1
gene16422	116.36425593428	1.51157775572648	0.242178013112354	6.24159780774653	4.33123467289562E-10	1.00413811887037E-08	ANKRD35
gene855	477.944561406388	1.51122896821553	0.370920851374593	4.07426264286593	4.61603645500824E-05	0.000299005058013	TRIM2
gene29194	7.15451597969729	1.510350415679	0.58794889199183	2.56884643589054	0.010203766341342	0.029451625312668	LOC102428371
gene20146	26.5399348923865	1.50970139218942	0.358498831938404	4.21117520530389	2.54045613540162E-05	0.000178388911335	GNMT
gene5474	20.9388374258163	1.50834373610327	0.308036815655339	4.89663462107383	9.74918676379785E-07	9.98295944818732E-06	ATP8B4
gene8380	12.6965038901538	1.50761049736318	0.555716191200356	2.71291447187585	0.006669431794728	0.020583123285123	HOXA1
gene17823	9.16352027933671	1.5066364657694	0.425291607864385	3.54259627490657	0.00039620876837	0.001885755536274	FLT1
gene1557	5.83970068487103	1.50572943862413	0.537093391499622	2.80347787266563	0.005055470115521	0.016330660375033	KIAA2012
gene9584	20.7288937747715	1.50470310076275	0.36984460814036	4.06847380668504	4.73220795135897E-05	0.000305806325382	SFRP5
gene24501	4.55790672297403	1.50276266221779	0.624668079587229	2.40569785991113	0.016141608421314	0.042889147053761	LOC102427817
gene29537	256.342575811252	1.50026333535548	0.431726060272403	3.47503538333745	0.000510785972221	0.002332728647891	LOC102419388
gene28845	9.95455831134699	1.49950192982764	0.401941769462366	3.73064469471129	0.000190990415326	0.001017301888837	PPARA
gene4775	99.2519878050324	1.49941711754226	0.321392244022628	4.66538052933441	3.08046433680155E-06	2.75186449170757E-05	KATNAL1
gene27696	8.545478890973	1.49857273806608	0.52021318784578	2.88068963470865	0.003968061668347	0.013333519827873	LOC106695334
gene16075	27.6680788133685	1.49821635207018	0.321756210583115	4.65637119903601	3.21831461027654E-06	2.85732808956534E-05	MSI1
gene25202	23.1237940097888	1.49760181203143	0.393125960339806	3.80947066110045	0.000139264630234	0.000779728643543	CD79A
gene676	5.11585757280012	1.49256827415509	0.574570336659579	2.5977120274474	0.009384716153056	0.027454104510673	UNC5A
gene11247	16.4628510842694	1.49053137211565	0.3741532899981	3.9837451973848	6.78376080036242E-05	0.00041961782204	B4GALT6
gene21096	19.249473524295	1.48975998726569	0.412416145133057	3.61227368241136	0.000303523975305	0.001505002050715	LOC102421927
gene21177	20.681529710439	1.4880650331937	0.394226232308722	3.77464742637518	0.000160234125336	0.00087642289617	LDB2
gene21708	47.3317698303533	1.48801939968141	0.251426195100354	5.91831491180736	3.25256755277684E-09	6.16810919136792E-08	GAS6
gene20715	114.867504907017	1.48210481622264	0.193084776030629	7.67592788355063	1.64225504032439E-14	9.79406928358977E-13	GNG7
gene20402	1452.57283101865	1.48163041536953	0.083941194209828	17.6508141123879	1.00299884131165E-69	1.7346864960485E-65	ZCCHC24
gene256	7.4379919897956	1.48087786226734	0.467550435265043	3.16731148250961	0.001538554274648	0.005940223713808	LOC111824921
gene3559	675.126212436626	1.4806020596907	0.151869242010433	9.74918976410637	1.85946386262242E-22	4.799914552844E-20	FYN
gene1919	13.9472636165087	1.48019851621776	0.494431484935173	2.99373838705243	0.002755821302763	0.009772796684699	HDX
gene25487	75.4014150126241	1.47979426036069	0.31384205133534	4.71509236593515	2.41601124666199E-06	2.23540451688667E-05	FRMD3
gene11028	34.5793254319509	1.47877784303839	0.285912326957465	5.17213741280343	2.31431284617433E-07	2.77188647330921E-06	WFDC2
gene6373	35.7068399653168	1.47808628023612	0.367814463248095	4.01856486877496	5.8553689741002E-05	0.00036972839141	KIF5C
gene8951	426.811734040931	1.47789859599097	0.268978093569598	5.49449427787163	3.91831630376841E-08	5.81693394623816E-07	CD109
gene11620	22.1251332099951	1.47788464517948	0.341950566897288	4.32192482846036	1.54673890360256E-05	0.000115854696136	CHST1
gene1436	5.11015878602644	1.47572864669667	0.50806639839718	2.9045980040251	0.003677250593226	0.012494705109987	NRK
gene2614	7.953976274902	1.47411459033968	0.478270601658172	3.08217687900721	0.002054926922873	0.007602130723228	CDKL4
gene16188	23.1950116342559	1.47392852948204	0.32766383765526	4.49829477683399	6.85006759796028E-06	5.61212312206173E-05	LOC102434942
gene4535	452.888834688629	1.47210053213506	0.363238395010923	4.05271180677579	5.0627353113764E-05	0.000324777474815	COL14A1
gene30601	62.6228735765916	1.47207765414301	0.301076943190711	4.88937358850009	1.01157357444477E-06	1.03155453832678E-05	RAB26
gene2940	28.7761907695474	1.4712138229653	0.380694929448446	3.864547986223	0.000111295109328	0.000642902109495	RAB6B
gene27895	86.3372887512733	1.47050167486271	0.400498578203151	3.67167764105472	0.000240963500632	0.001234072769747	LOC102419379
gene25992	55.1513249400282	1.47037722090142	0.269555240319422	5.45482706683432	4.90205288927364E-08	7.05920105911637E-07	APBA2
gene1120	237.27507760555	1.46782780880629	0.322263206866474	4.55474834710023	5.24483284483223E-06	4.42700751836864E-05	ARHGEF6
gene16295	18.3326371109947	1.46779675678421	0.349343199186698	4.20158961216757	2.65047290385085E-05	0.000184838422871	FBXO41
gene1698	4.97583391172996	1.46654896159579	0.588188555048285	2.49333134589027	0.0126550688685	0.035092098137038	CATIP
gene30562	9.38008312999969	1.46541931825835	0.553627626538275	2.64694037655116	0.008122367243316	0.024232592974496	LOC102440288
gene4576	25.6538168326482	1.46432791368033	0.338980990340658	4.31979360320104	1.56175199121773E-05	0.000116575315874	PLAG1
gene2040	36.7748822987134	1.46403743677834	0.473990045815413	3.08875144046482	0.002009995265598	0.0074646485116	NHSL2
gene30	9.86840044807942	1.46333642601154	0.389833546315915	3.75374679742331	0.000174210842867	0.000943028647067	STAG3
gene4406	591.88751754311	1.46331483977008	0.158019355278715	9.26035191821332	2.03759514731442E-20	3.38848154546181E-18	HDHD2
gene13244	23.1749039172429	1.4631075888906	0.288035140169242	5.07961489709524	3.78200734978893E-07	4.30044819951345E-06	PTER
gene12011	10.4471557477542	1.46281182815673	0.426482776347775	3.42994350365953	0.000603706935211	0.002688236726178	KCNC4
gene24804	7.62908284422036	1.46227019434638	0.427408647035018	3.42124616450864	0.000623348832672	0.002767860862918	LOC102423443
gene17330	8.64813061885235	1.4609733939298	0.459177220669742	3.18172010318559	0.001464032312624	0.005702619091296	LOC111827735
gene14157	61.7838140427975	1.46052898316754	0.295229662401875	4.94709431052841	7.53294846495381E-07	7.90835269941984E-06	LOC102437606
gene27918	234.584585483374	1.45992081039245	0.361962279059506	4.03335069661343	5.49871225353366E-05	0.00034886364059	USP49
gene15948	7.56174180728642	1.45918399436401	0.472062657830391	3.09108117356804	0.001994291065791	0.007422264683204	SIGLEC1
gene16287	12.8935998487294	1.45848646232601	0.550368944325207	2.65001591634902	0.00804879789466	0.024050442223245	EMX1
gene23164	69.5783621264845	1.4576124187983	0.36751702499755	3.96610856002663	7.30555981178284E-05	0.000447255422813	LOC102423726
gene2948	11.1114709329871	1.45575792488197	0.395268738617591	3.68295739747424	0.000230543700079	0.001188096928744	EPHB1
gene6468	90.1727167090281	1.45496478349029	0.18968284720705	7.67051320092274	1.71309534949637E-14	1.01814378245841E-12	ITGBL1
gene10591	5.72918124379576	1.45494691443766	0.536163181621365	2.71362705293915	0.00665510425779	0.02054990682708	CD80
gene10904	5.73454322441351	1.45207799484097	0.529177108476819	2.74403025297263	0.006068994456702	0.019056510371943	FA2H
gene20976	21.9825894022089	1.45060737120679	0.296379403959922	4.89442704798389	9.85925402546628E-07	1.00777658611371E-05	COL25A1
gene7234	14.5805346642984	1.45013379348972	0.59988716646685	2.41734425163745	0.015634223134946	0.041766124361893	GABRE
gene13724	161.58314991724	1.44883262959464	0.159379451213105	9.09046064951887	9.86203233838085E-20	1.42136541076914E-17	AZIN2
gene15414	29.1621947497431	1.44828256422978	0.359227747360405	4.03165561366492	5.538530560004E-05	0.000351132280188	AS3MT
gene21761	374.641618315375	1.4476317419511	0.1466699755284	9.86999375118049	5.61681096801278E-23	1.67487492572036E-20	RALGPS1
gene5959	9.22685926821788	1.44739614015176	0.480852226945678	3.01006433794736	0.002611923560817	0.009323677602544	LOC111825473
gene7071	6.8656714096437	1.44698398220075	0.580746672666453	2.49159237634034	0.012717189256464	0.035219181455651	SUSD5
gene30473	71.3569633769219	1.44693276480099	0.349089061179892	4.14488142341234	3.39989597100658E-05	0.000229512883757	LOC102442356
gene27264	249.999618039069	1.44634345635758	0.258565018471916	5.59373214870778	2.22239726222636E-08	3.51659292316604E-07	LOC102422459
gene555	69.5015014014071	1.445958102382	0.369888211393756	3.90917595598292	9.26114919469692E-05	0.000545937123996	TPPP
gene20614	128.744145557947	1.44553327892783	0.2462678043383	5.86976150947481	4.36422466909793E-09	8.08129182570115E-08	PGM5
gene12678	595.095927646015	1.44495276200843	0.228996373139629	6.30993732432337	2.79148491575972E-10	6.77121060561912E-09	TGFBR3
gene27049	174.893575555052	1.4427749079551	0.432751512130519	3.33395694183029	0.000856199107804	0.003627118852535	LOC102438700
gene7119	82.4054063026812	1.44182180879986	0.286998202347441	5.02380083570831	5.06587717081464E-07	5.56988847229747E-06	RARB
gene11260	66.8171181873199	1.44166949239758	0.406179058775902	3.54934470709132	0.000386191176486	0.00184558618329	CDH2
gene13999	125.548520844165	1.44149198953012	0.251282326582227	5.73654346939686	9.66282579553296E-09	1.66452761089385E-07	ATG16L2
gene16490	38.4055084037038	1.44107188399947	0.379558514467543	3.79670545929145	0.000146631838216	0.000813602066714	LOC102422013
gene3234	152.772714097128	1.43747256556899	0.171587736927271	8.37747843354493	5.4073669605567E-17	5.22460399904068E-15	SOCS2
gene21799	215.798205201643	1.43731948749586	0.376883292272949	3.81369913966607	0.000136902115707	0.000768990610961	PAG1
gene15619	97.7215721462885	1.43323382564558	0.346092496990837	4.141187220489	3.45512791166908E-05	0.000232968566208	PRKAA2
gene18506	6.86116951215977	1.43299851090879	0.506558225295969	2.82889199967394	0.004670945872474	0.015285526748237	LOC106698869
gene6574	17.5165202420505	1.43209910089399	0.351878104994884	4.0698727217336	4.70388289420426E-05	0.000304239546205	PLCG2
gene30385	19.9842998977442	1.43002308703618	0.367478075007915	3.89145144783231	9.96463308625418E-05	0.000582814775877	LOC102418979
gene17987	22.7378663999634	1.42935542733714	0.269284151775429	5.30798198822024	1.10845592512033E-07	1.4432368201248E-06	FLVCR2
gene1656	17.0859663613807	1.42815568553667	0.362319663546369	3.94170073894954	8.09058824728741E-05	0.000486532419113	ERBB4
gene19738	5.77858591458045	1.42785221799922	0.534476382012891	2.67149731223256	0.007551367723733	0.022804418505668	SOWAHA
gene29307	7.37710656952638	1.42716417303808	0.501571863623593	2.84538323726448	0.004435801880874	0.014651870422024	LOC102435110
gene28917	171.771725439058	1.42635999419376	0.231883691335034	6.15118720071134	7.69050796624736E-10	1.67726778406366E-08	LOC102426489
gene1292	49.9316097558152	1.42440570803721	0.246396856098113	5.78094108258438	7.42839045633385E-09	1.30430469992177E-07	SLC25A43
gene12041	339.760850900305	1.42375114487061	0.307643907563692	4.62791919445326	3.69358069081061E-06	3.23445458468706E-05	CELSR2
gene16812	168.380850329687	1.42245377978492	0.497561628088076	2.85884943589968	0.004251805373719	0.014125043015457	LOC102432453
gene13705	3.8602089869014	1.42229170676215	0.575724353477562	2.47043867116449	0.013494745597923	0.036941281304365	TMEM35B
gene23355	147.020428191116	1.42201145065576	0.172082020178938	8.26356785663658	1.41381771838755E-16	1.26694183624418E-14	LOC102434973
gene24252	350.144614099891	1.42129103667291	0.278786910092556	5.09812686758159	3.43030897796779E-07	3.92635299629073E-06	LOC102418938
gene23174	127.416606790927	1.42077130027475	0.238861699519606	5.94809173313335	2.71286554227008E-09	5.21902219728155E-08	SLC27A5
gene13847	645.936009745328	1.42065380125714	0.172387254237114	8.2410605560378	1.70690805265816E-16	1.49852663810776E-14	YPEL5
gene310	17.2292896842638	1.4198623307789	0.335254418922708	4.23517857077447	2.28370153641122E-05	0.000162403857205	ADGRV1
gene16496	17.9527058909409	1.4187888665826	0.332272090269383	4.26996099922912	1.95507151663481E-05	0.000141181469228	PRELP
gene691	129.917793513192	1.41860431451918	0.23617699631809	6.00653042690306	1.89535420186797E-09	3.77216926597314E-08	RGS14
gene1286	468.070455516162	1.41798053329987	0.196384137727157	7.2204433092754	5.18183690228503E-13	2.29794536474409E-11	SEPT6
gene14929	37.9789601282597	1.41765149915564	0.199728854035892	7.09788030376861	1.26684827326348E-12	5.19197651329193E-11	CUNH6orf163
gene28983	17.372164136362	1.41691833045452	0.423491435371888	3.34580161983738	0.000820450721313	0.003492418219322	LOC106695621
gene7015	669.910103363985	1.41625851691526	0.305041733929862	4.64283525624366	3.43660365921484E-06	3.02781764065821E-05	SLC12A6
gene4287	5.96319534143084	1.41597854701345	0.527581071238558	2.68390703193593	0.007276733787811	0.022160578412696	DYNC1I1
gene4602	76.3593186931409	1.41486943913541	0.381311665807083	3.71053278986549	0.000206823504263	0.001088892695962	LRRN3
gene13270	60.4711694684804	1.41355491413511	0.264113625301295	5.35207114938718	8.69531943459622E-08	1.16849688905471E-06	SUCLG2
gene17526	290.974991854933	1.40953717643512	0.34446485357337	4.09196224756466	4.27738299144934E-05	0.000280005067514	ENPEP
gene27181	6.59364117498192	1.40939567178704	0.543325673477411	2.59401633419341	0.009486197999093	0.027699441903481	LOC102424591
gene19529	374.719044406968	1.40835784749138	0.224617684228	6.27002211482964	3.60996830449406E-10	8.52928986697059E-09	PALD1
gene19135	5.15395633662653	1.40821126693238	0.567662183736624	2.48072058924705	0.01311171070455	0.036080674086745	CUNH14orf37
gene2307	2628.88866493008	1.40690219687776	0.158647462802717	8.8681039836564	7.44018377370286E-19	9.60283420643216E-17	LOC102432264
gene11278	29.2283440849901	1.40574130719312	0.242007380478623	5.8086712248732	6.29706081456436E-09	1.12740855888085E-07	FKBP1B
gene4012	6.39613414450211	1.40568962174731	0.5048325058747	2.78446733399574	0.00536157213759	0.01718146935698	PIGZ
gene17123	351.162501535263	1.4052769779516	0.178106782668955	7.8900812023738	3.01989975025304E-15	2.10601476534783E-13	VSTM4
gene9976	11.4512262245078	1.40346478017796	0.400292218369062	3.50610058295961	0.000454723347498	0.00211637252287	ABAT
gene8259	6.71588577493818	1.40320237709995	0.490060391141434	2.86332542369248	0.00419219757911	0.013956507628625	SEMA3D
gene12308	696.659423697972	1.4010252360686	0.283097895391747	4.94890728216075	7.4631285796548E-07	7.84649293526625E-06	MYLK
gene25755	136.346314607199	1.39968487230824	0.160441064552065	8.72398145833808	2.68587102962109E-18	3.2944779756948E-16	FAM78A
gene7704	7.98852200733398	1.39912166473396	0.453173608112016	3.08738558399923	0.002019254882726	0.007494208840504	PHKG1
gene26756	139.928607258227	1.39907762661308	0.282703360668667	4.94892463713163	7.46246323932639E-07	7.84649293526625E-06	LPIN1
gene18081	7.13289093340745	1.39884091210999	0.564756788903675	2.47689083087513	0.013253243280466	0.036383308338994	SHISA8
gene2396	18.8079555205245	1.39844226784885	0.281754757341699	4.96333151937836	6.92941531695298E-07	7.32992280774934E-06	PLA2R1
gene12825	422.455065482018	1.39824443619873	0.274356056460305	5.09645915690234	3.46065183092281E-07	3.95584754896299E-06	PCMTD1
gene5413	53.4321131345944	1.39743013593966	0.489795927065421	2.85308647687673	0.004329683755957	0.014339693711082	PYGO1
gene9883	47.3041858514723	1.39559541292757	0.286878703317238	4.86475781154198	1.14597043349906E-06	1.15768450043027E-05	RARRES1
gene18417	4.97616781223043	1.39466925584233	0.534378124764669	2.60989211797641	0.00905707802503	0.026635294072929	BARX2
gene21249	6.92156024119165	1.39459425608949	0.469964740215005	2.96744444157975	0.003002865469674	0.010496070795879	GAL3ST3
gene20505	6.40795802488678	1.39429089442653	0.523552400681239	2.66313532821605	0.007741627291531	0.023280143505598	FGF18
gene5433	161.251347494969	1.39417325267182	0.347037461427503	4.01735664771472	5.88546158888681E-05	0.000371357381174	FAM214A
gene11838	28.9187452391646	1.39377729098242	0.264560525728925	5.26827381803179	1.37712586026846E-07	1.75385800834632E-06	LOC111826741
gene28146	96.9476811513632	1.39369782232397	0.323498809202508	4.30820078058317	1.6458794491457E-05	0.000121960090287	RIPOR2
gene4356	45.9436906174404	1.39328402317751	0.389071919517643	3.5810449258452	0.00034222279691	0.001667780600168	ITGB8
gene17507	120.390450912258	1.39193985972029	0.230890953230098	6.02855954400748	1.65427450077048E-09	3.3580607383598E-08	SOBP
gene31139	13.8232238096803	1.39165667622148	0.338120597578378	4.115858915986	3.85740217425993E-05	0.000255804335137	LOC102424820
gene23680	25.3082991510016	1.39047062510146	0.290704238332229	4.78311094835971	1.72602791404215E-06	1.66175258592086E-05	LOC106694566
gene30755	24.9292584342162	1.39016623116644	0.24802362813725	5.60497498406545	2.082850447735E-08	3.32314561748863E-07	LOC102435432
gene1921	29.551710616124	1.38968978818946	0.319449875389089	4.35025929027779	1.35976648035888E-05	0.000102784795795	RPS6KA6
gene30867	6.98928043096134	1.38959837675639	0.570089586072468	2.43750878932868	0.014788854695068	0.039877337379358	LOC102437089
gene14459	462.585677811234	1.38795379741908	0.479809524902326	2.89271830879477	0.003819236607059	0.012898593462035	MDM4
gene4481	41.6583055064232	1.38776071333576	0.224810852308192	6.17301477703258	6.69999471634485E-10	1.48179550663918E-08	L3MBTL1
gene16540	47.5100816697019	1.38587569162933	0.227010130449484	6.10490681136245	1.02860678306512E-09	2.17744850833675E-08	GPR137C
gene18066	18.0207104513852	1.38491244445898	0.326202216802075	4.24556417192984	2.18044091631665E-05	0.000155720968698	LYPD6
gene17887	170.385313677647	1.38451030747247	0.185386257916878	7.46824669222919	8.12703784588267E-14	4.22093452085708E-12	LOC102435865
gene3047	13.5108095498288	1.3842333569343	0.52509074122011	2.63617932724898	0.008384540773192	0.024954505708546	SYN2
gene16154	602.811438548099	1.38390898828993	0.137848470799708	10.0393495862623	1.02346760827332E-23	3.61242291532388E-21	LIPA
gene11066	5.31616320156375	1.38210071104458	0.546155889391666	2.53059746839685	0.011386844298631	0.032161267442158	TOX2
gene23077	7.191564454065	1.38160013775247	0.48203580521676	2.86617741420929	0.004154613399754	0.013850046019418	FCRLA
gene28204	3502.97460431512	1.38152798613246	0.193630367871807	7.13487249606994	9.68769193385728E-13	4.11667400481724E-11	COLEC12
gene13628	2093.09971314737	1.38126269907404	0.213969689323071	6.45541292995236	1.07924217614058E-10	2.9164833494299E-09	SMARCA2
gene8969	567.775749690601	1.37997853403615	0.207394738957399	6.65387435078384	2.85476415228026E-11	8.754103903136E-10	MYO6
gene9642	8.53483763066214	1.37938554990657	0.47189700521428	2.92306485242519	0.00346604316849	0.011877395799293	LGI1
gene9522	14.3523205599178	1.37757020625265	0.407640250822343	3.37937729032803	0.000726502313263	0.003157792789115	BATF3
gene22097	142.796056013391	1.37738207360634	0.19643231673078	7.01199322255162	2.34946588183694E-12	9.18867829336808E-11	KCNJ4
gene20962	5.74860223016118	1.37602473022359	0.583809159087325	2.35697694838283	0.018424390534694	0.047759267730446	CFI
gene25831	14.3354819584992	1.37557669955014	0.389997802559281	3.52713961597527	0.000420075191131	0.001978540422279	LOC102420516
gene6819	9.40917399714839	1.37530084927714	0.427260321399867	3.21888268204062	0.001286911251917	0.005111315631363	CUNH1orf185
gene11847	406.917959409832	1.37519403907123	0.211079568925816	6.51505044315558	7.26652348187636E-11	2.053505287893E-09	EZH1
gene17738	909.471915706648	1.37413003024849	0.282255289226556	4.86839426114535	1.12508695451999E-06	1.13924934885382E-05	DHTKD1
gene27680	9.22045196718097	1.37344303619667	0.508637013338604	2.70024201970994	0.006928905110585	0.021233354982983	EGFR
gene21321	39.6935365894948	1.37326874914189	0.304861648484919	4.50456381104894	6.6509411152093E-06	5.46451432719928E-05	LOC102434652
gene23674	26.0607049987191	1.37138775220807	0.266395418006139	5.14794046561442	2.63362044883244E-07	3.10487155163988E-06	DRC3
gene16165	18.6177604431851	1.36827930710137	0.367633826104704	3.72185367597723	0.000197765619635	0.001046941044256	RNLS
gene30509	4.4202980724569	1.36815572971763	0.582769580825368	2.34767869623519	0.018890809178014	0.048756448268079	LOC111824755
gene31078	15.0864627860208	1.36807604752971	0.40400668021364	3.38627085771521	0.000708494171766	0.00308961338898	LOC106696115
gene15861	21.3644062046752	1.36683838748582	0.399070394534117	3.42505584530142	0.000614673059825	0.002733548616527	ATF7IP2
gene27409	189.437327270784	1.36557340675332	0.238573942178872	5.72390008012473	1.0410599363359E-08	1.77740687057546E-07	MPND
gene10682	196.387617722065	1.364988947808	0.172242045436556	7.924830109561	2.28458460691572E-15	1.62600373566285E-13	LOC102432429
gene7899	137.279807688084	1.36455558714093	0.201585977374552	6.76909974053182	1.29586188418033E-11	4.32662766156346E-10	STRIP2
gene5110	163.872236059424	1.36427178863722	0.186557115232358	7.31289067660599	2.61455730675755E-13	1.21555829624656E-11	BPHL
gene31052	37.8227213187394	1.36349384023566	0.339200127474746	4.01973268815229	5.82642115836932E-05	0.000368303925197	LOC102430009
gene25422	5.35328983755566	1.3623236795227	0.494483529690353	2.7550435913928	0.005868431627974	0.018551366296073	MYT1L
gene24560	86.984647350944	1.3620480958563	0.262591586497994	5.18694492089793	2.13771921033749E-07	2.57823247857649E-06	SLC28A1
gene15319	76.0382141623509	1.36131572876775	0.316055157919439	4.30720934196791	1.65327127769488E-05	0.000122245945907	HOXC10
gene20479	184.933339302797	1.36127530075792	0.184409673081782	7.38179986987026	1.56163814879789E-13	7.65114214828881E-12	CASKIN1
gene3514	41.2519232887843	1.361071060762	0.392448080748303	3.46815573200606	0.000524043504111	0.002383832825777	ART4
gene1210	967.662988613931	1.36088781656698	0.183431857560767	7.41903742710638	1.17974574551001E-13	5.89702389265772E-12	SMARCA1
gene5411	10.9836749106162	1.36055913365896	0.404502684141506	3.36353548937885	0.000769509417072	0.003309789944853	PRTG
gene24852	227.58645290379	1.35962148746543	0.176754479171435	7.69214728723635	1.44685917600833E-14	8.93693908895143E-13	MAST1
gene1631	4.19816066136743	1.35625291617506	0.559226490437658	2.42523009794053	0.015298686790453	0.040990052368843	LOC106698388
gene26274	32.0785249677871	1.35622623001713	0.381333440475124	3.55653631721186	0.000375776553049	0.001805794799938	LOC102432189
gene24251	24.0988682663665	1.35550344129148	0.357246237411727	3.7943113162288	0.000148053818593	0.000820176422986	LOC111823579
gene17357	554.051929866157	1.35462507891426	0.200010590266381	6.77276676755025	1.26342544397142E-11	4.23467888633442E-10	ADAM15
gene16647	533.705458579148	1.3527495245045	0.326899956745181	4.13811472468005	3.50171277050126E-05	0.000235742009988	TRANK1
gene18085	6.83662096983786	1.35183680704202	0.468682871034181	2.88433158237487	0.003922455048725	0.013203359296943	MEI1
gene5167	111.771809163113	1.35126298753671	0.193390362951505	6.98723021620036	2.80365989471854E-12	1.07040392669221E-10	THNSL2
gene24035	44.6372729125463	1.35073792020001	0.226487467696136	5.96385280801587	2.46358680079251E-09	4.79277094709858E-08	CWH43
gene25504	60.2672416380245	1.35065615119177	0.269870666042377	5.00482757536783	5.59120555547608E-07	6.07793212331608E-06	LOC102440971
gene21419	14.3811190875339	1.34821555039015	0.381730018608815	3.53185624568803	0.000412653616676	0.001951461231582	LOC106699369
gene30793	8.86972343173637	1.34688895156944	0.525089009288377	2.565067879434	0.010315562228619	0.02971974824987	LOC102418565
gene14913	133.819776650393	1.3459128214	0.20844532904304	6.45691044063692	1.06862093676365E-10	2.89230032884622E-09	NT5E
gene21572	16.3282949723777	1.34303826124183	0.383448453252961	3.50252621923038	0.000460868422247	0.0021389928132	LOC106699397
gene24090	61.1502807302995	1.34206614972936	0.192021010097791	6.98916305588583	2.76530886574857E-12	1.0651674127644E-10	ZBTB46
gene9051	11.0492662742009	1.34197889285712	0.420814020345683	3.18900708620576	0.001427623780132	0.00558993735055	DUSP15
gene1849	34.9262905912371	1.34124531781358	0.275632418232047	4.86606519805094	1.13841976292053E-06	1.15140174267313E-05	EFHD1
gene17043	60.7538363158696	1.33420668561919	0.188185651166645	7.08984280867253	1.34264416654261E-12	5.4896054043391E-11	FAM46C
gene10263	68.6090282502042	1.33417758638252	0.301912723618066	4.41908366892915	9.91202707472935E-06	7.74293171894508E-05	LOC111826416
gene23322	465.875653826267	1.33349968978009	0.122968353863384	10.8442509628257	2.12368262815173E-27	1.31175325192444E-24	HSD3B7
gene6847	61.9036404849478	1.33345957059648	0.240361376398439	5.54772813576358	2.89405409986749E-08	4.45704947971578E-07	ZYG11A
gene11728	237.563369939892	1.33330013447537	0.246358036016298	5.41204239177799	6.23099326034269E-08	8.71885343346495E-07	YPEL2
gene21567	7.68104531983714	1.33231872685892	0.492625945967934	2.7045240669188	0.006840231449593	0.020994108770313	RASL10B
gene22680	5.82491924598872	1.3319744797404	0.516473169298889	2.57898097891232	0.009909224284111	0.028755039260687	LOC102430258
gene13455	141.697578882062	1.33184424926502	0.235794426259125	5.64832795411967	1.62015881093877E-08	2.63599686125927E-07	COL24A1
gene19256	9.3889530121208	1.3316779314981	0.382802735061176	3.47875761986205	0.000503743985111	0.002306659312282	ADGRF5
gene28601	54.2022077321451	1.32919523144405	0.267901644748374	4.96150455773608	6.99492287143453E-07	7.39460187532508E-06	LOC102441407
gene23294	12.9749868073627	1.32914178218011	0.428740499774202	3.10010783417967	0.001934501994679	0.00723086492284	ITGAL
gene3738	50.97008591228	1.32906734838435	0.214949388417479	6.18316413072552	6.28293288818485E-10	1.40209456197113E-08	LOC106696324
gene15470	25.1142603004493	1.32872903677219	0.302234895362787	4.3963455483102	1.1008863076275E-05	8.53038919821575E-05	NLGN1
gene27225	19.624701718019	1.32833588075769	0.389523983443026	3.41015171650395	0.000649267509184	0.002870020026443	LOC102436235
gene2489	7.74185315277735	1.327644635105	0.476255866253024	2.78767093316945	0.005308843900036	0.017034592810968	LOC102441886
gene10714	30.1402467618889	1.32756750164272	0.367270230638262	3.61468856143228	0.000300708888387	0.001494042006506	WNT11
gene28400	16.1203098880345	1.32619016108189	0.442167590452971	2.99929300499681	0.002706069302474	0.009616081484751	SLC17A7
gene12223	40.56553096959	1.32491426780156	0.228845248178394	5.78956425072343	7.05692591103192E-09	1.24922757043293E-07	CUNH11orf97
gene19564	4.56701820413668	1.32473995630533	0.566468229577935	2.33859533003708	0.019356386730116	0.04966157966138	LOC102421920
gene32	185.516896833333	1.32442078432187	0.197642796630478	6.70108299872963	2.06880486708503E-11	6.57720223827862E-10	GAL3ST4
gene16494	218.854573854442	1.32391229507924	0.143598312080721	9.21955332131642	2.9834041374373E-20	4.73375913366772E-18	BTG2
gene30885	144.364435134251	1.32286473492437	0.276984142497222	4.77595837435943	1.78853389644181E-06	1.71182588483459E-05	TNFAIP2
gene1870	65.3556773501041	1.32071775932669	0.206543059252545	6.39439429291993	1.61185009801361E-10	4.11771749559015E-09	TRPM8
gene30344	15.6276162115022	1.31951319945208	0.393608653173166	3.35234804624981	0.000801292146904	0.003422659343221	LOC102432846
gene15496	7.24258794238404	1.31879274054671	0.452922010098079	2.91174354777136	0.003594175904207	0.012263024711633	LOC102442268
gene542	20.1150482992982	1.31839371931633	0.28036614472363	4.70239985864175	2.5712133540741E-06	2.35910530284942E-05	PLEKHG4B
gene31065	8.07631098536516	1.31803324568496	0.399926775616052	3.29568642573292	0.000981815370585	0.004083813572455	LOC102432546
gene17885	65.7641349301937	1.31615721185459	0.3519630260824	3.73947578103405	0.0001844044129	0.000987697219296	KIAA1671
gene6354	22.7318458649438	1.3158684071936	0.336613278965479	3.90913992233963	9.26253056223106E-05	0.000545937123996	LOC102424063
gene15615	106.098978075662	1.31366666128601	0.192005084808462	6.84183266602796	7.81863879417808E-12	2.69906902086447E-10	NRIP2
gene27138	13.1001207113139	1.31364703333717	0.462524306586458	2.84016864547552	0.004508968934469	0.014848175499171	CPNE5
gene12555	26.4712145345349	1.3129179866021	0.253426960385281	5.1806563303529	2.21106531758837E-07	2.66297873730438E-06	EXD1
gene15119	10.1730116394822	1.31230116788126	0.372337628434385	3.52449247044747	0.000424294873169	0.001993528886569	ABHD15
gene17782	8.96179759067707	1.31123299323804	0.411869111022098	3.1836157608034	0.001454479424627	0.005679800328008	LOC106698748
gene12426	104.06797329668	1.31112983371386	0.335508342794836	3.90789040532328	9.31055196189279E-05	0.000547893828448	TFAP2A
gene25426	128.067489735344	1.30964673253935	0.315724539603842	4.14806759773136	3.35293407956114E-05	0.000226519511352	PIK3IP1
gene16185	10.140707742342	1.30954670545306	0.441801597867289	2.96410586058232	0.003035638380645	0.010584952780899	ZNF527
gene22151	1616.22345695647	1.30640603521767	0.167414409360684	7.80342648047162	6.02485104852173E-15	3.99232945916411E-13	LRP5
gene8357	59.6980946242948	1.30636500641586	0.25993508497193	5.02573558531712	5.01506488294258E-07	5.52433812421659E-06	JAZF1
gene21622	272.836561802537	1.30596837824522	0.237298632362565	5.50348042566826	3.72365890633998E-08	5.5806482482799E-07	MAN1C1
gene21917	276.056674945757	1.30561475738786	0.334090114959192	3.90797182834138	9.30741556692496E-05	0.000547893828448	NYNRIN
gene4647	41.561072840759	1.30542317995893	0.250640848426299	5.20834168953427	1.90535815038348E-07	2.33710419935335E-06	RARRES2
gene8176	408.105958588159	1.30529765434223	0.359623236111554	3.62962546151309	0.000283832752391	0.00142039567494	PLSCR4
gene17416	155.715693624924	1.30400399981191	0.318197855476624	4.09809172930677	4.16570205972263E-05	0.000273418660808	NAPB
gene8828	26.8031109079183	1.30329590986649	0.411721119691532	3.1654822828689	0.001548260904012	0.005971715507336	TPD52L1
gene16962	248.903831137137	1.30308220254589	0.240025609364875	5.4289298795822	5.66929509965508E-08	8.03692284824054E-07	MICU3
gene10720	18.6349096070122	1.30217720087958	0.276442020392592	4.71048937867796	2.47122679152302E-06	2.27581828324764E-05	GVQW3
gene23335	159.113373982911	1.30088505360348	0.166110427277682	7.83144727831461	4.82285586043054E-15	3.27103106298612E-13	PPEF2
gene7628	631.83678214212	1.30066610692649	0.24266332848169	5.3599615362757	8.32396726778394E-08	1.12647115724823E-06	PDCD4
gene24816	68.1273275382295	1.30064735504	0.261268395871167	4.97820392972964	6.41770189521349E-07	6.8642024908916E-06	P2RX7
gene1180	277.288821645534	1.29969599530955	0.292785495629442	4.43907234036786	9.03474479823658E-06	7.14802887856824E-05	STK26
gene18749	244.844208605936	1.29754394462498	0.23047197170513	5.62994248291973	1.8026972692243E-08	2.90024644383575E-07	LOC106698915
gene11842	11.7733329789782	1.29722126165815	0.351141865647194	3.69429392666471	0.000220498630003	0.001144171558928	WNK4
gene9321	28.0674986681835	1.2967976981075	0.325229193856303	3.98733484756127	6.6819687284218E-05	0.000414358727709	ZNF365
gene22353	71.8086692809017	1.29618615975344	0.247296550935253	5.2414243338671	1.59341816167661E-07	1.99119704524545E-06	LOC102431319
gene1817	27.0590217551482	1.29564089610321	0.300600664977962	4.31017308693645	1.63126815880883E-05	0.000120981058347	CUNH2orf72
gene16346	38.6980884929132	1.295303692506	0.28958445306244	4.47297387276072	7.7139205818739E-06	6.23713213948149E-05	LOC102437912
gene21190	49.9937555274824	1.2950957613878	0.183554463875916	7.05564841105303	1.7179771015745E-12	6.86198936991476E-11	SLC35D2
gene6848	38.9378000492949	1.29502982101116	0.201451698119206	6.42848798546661	1.28879437421072E-10	3.37211780665271E-09	ECHDC2
gene23336	143.593856236857	1.29474361483882	0.208869384931121	6.19881949317648	5.68882291414595E-10	1.27776873117083E-08	NAAA
gene13602	781.214123174786	1.294115856164	0.284276506849569	4.55231376840018	5.30591228136543E-06	4.47201524884089E-05	DDIT4L
gene11892	280.978477660684	1.29389066446056	0.295467048710621	4.3791369295051	1.19150251404301E-05	9.13432445938557E-05	WIPI1
gene27296	45.8154437842415	1.29352007916277	0.327037014216404	3.95527118623592	7.64478852350059E-05	0.000464733277729	LOC102430395
gene11243	7.58842143018891	1.29313630068703	0.433919255662503	2.98013117374264	0.002881249742126	0.010140662248691	RNF125
gene26353	2351.81053980183	1.29313256094182	0.221816909579706	5.82972940787976	5.55173260439081E-09	1.00331468540166E-07	SELENOP
gene15903	51.7915097394203	1.2929746657731	0.273929715231038	4.72009641116363	2.35732886111294E-06	2.18488760198008E-05	KLF5
gene3362	227.601955109186	1.29160405081763	0.201016795397733	6.4253539027028	1.3156306947545E-10	3.41649142128814E-09	GPR162
gene21918	418.333701367424	1.28920820514615	0.203620065622985	6.33143988634791	2.4288379881888E-10	5.9668683246769E-09	NFATC4
gene6658	6.39293129042001	1.28851800738533	0.485565353390059	2.65364486652377	0.00796275822868	0.023822159412735	CCBE1
gene28696	339.788729880145	1.28798142125912	0.391326798343242	3.29131924190226	0.000997186786303	0.004143763928187	LOC102418340
gene9892	28.0444512128544	1.28793071244296	0.225327228166764	5.71582370635548	1.09173877967235E-08	1.85477624699738E-07	VEPH1
gene21083	217.505596069006	1.28790856204933	0.3618850640107	3.55888841549771	0.000372427707112	0.001792690563456	ZIC2
gene15553	41.936791192265	1.28693629088816	0.347326612223058	3.70526255575738	0.000211171873508	0.001104724002517	PRKCH
gene6727	26.9997121587128	1.28678680671299	0.264859379208143	4.85837734181864	1.1835169148209E-06	1.19421966405061E-05	CFAP57
gene14804	54.8496030187349	1.28670828294989	0.283168347386441	4.54396932010877	5.52046961799954E-06	4.62804275537092E-05	CUNH1orf54
gene18031	627.641533069683	1.28569978910372	0.115433963510844	11.137967977535	8.19682227063814E-29	6.44382005321303E-26	PRCP
gene22522	40.2944878664727	1.2855539373183	0.29040544289546	4.42675565754141	9.56609881639992E-06	7.5066097563356E-05	LOC106699526
gene18457	6.26964976135012	1.28293805008241	0.502566283835945	2.55277381580417	0.010686887131253	0.030555416256408	GPR179
gene22881	18.0652714412774	1.28209957027214	0.396639284730517	3.23240692394658	0.001227521174045	0.004912072814694	HHIPL1
gene28265	131.240839262119	1.27976124074834	0.374125044423616	3.42067781834806	0.000624652849005	0.002772227617025	SLC26A5
gene29750	98.534273757509	1.27921007280555	0.18724099969063	6.83189085146487	8.38026040891473E-12	2.87003175786496E-10	LOC102425335
gene17048	12.3939867549177	1.27899967414973	0.396618411127459	3.22476122707957	0.001260777742721	0.005025386278027	LOC102425577
gene554	54.8547059100157	1.27873934836184	0.235166541264715	5.43759049006224	5.40059238485359E-08	7.70018510272406E-07	LOC111825437
gene19802	8.13948813800893	1.2770344061669	0.480561424058261	2.6573801854143	0.007875057759367	0.023618708034771	LOC111828221
gene25970	300.798378945791	1.276762014513	0.236743943958998	5.39300813005854	6.92878163430022E-08	9.60202551003384E-07	PPP4R4
gene20466	40.1901761118537	1.27673040168367	0.214113047009506	5.96287998099896	2.47830459826331E-09	4.8051881196148E-08	NOXO1
gene12687	164.60135448256	1.27660902012595	0.29560659225872	4.31860808776769	1.57016319683814E-05	0.000117001174017	KIAA1107
gene18518	65.0402731278792	1.27645767496649	0.394093677282464	3.23897019553449	0.001199621084692	0.004814094572442	MGMT
gene8117	11.2229000319597	1.27632835090321	0.380442572081267	3.35485154545368	0.000794075862163	0.003397438433437	RAI2
gene15679	167.009366793324	1.27568176903572	0.140806487690984	9.05982238428779	1.30663146533481E-19	1.83725131650126E-17	RRAGB
gene26351	214.971170816571	1.27348028205693	0.190856231841442	6.67245847709548	2.51553238417744E-11	7.79679795418438E-10	CCDC152
gene3730	44.8592072837282	1.27168208853244	0.414322894719658	3.06930199788476	0.002145595787934	0.00789701620607	BMP3
gene4227	291.509316564521	1.27059429069523	0.268458360473664	4.73292874341262	2.21303196023651E-06	2.06330931279194E-05	STEAP2
gene17175	12.4818231206326	1.26978866061681	0.405197921135168	3.13374919856322	0.001725883010162	0.006555929422523	STC2
gene21991	266.662712017172	1.26909960369585	0.129349951267623	9.8113651474835	1.00598274861947E-22	2.7616621646625E-20	GRHL1
gene28382	8.83379891327551	1.26894592298651	0.479512632984002	2.64632427948744	0.008137176936697	0.024272589706827	C2
gene11265	87.705730458081	1.26652890378661	0.230908110085413	5.48499099194968	4.13490487289213E-08	6.10701791431848E-07	EFR3B
gene4461	73.1741947339573	1.26577892461417	0.159664701000323	7.92773178219031	2.23184697625715E-15	1.60165118067915E-13	MAFB
gene25326	7.99689483277578	1.26551237153616	0.414996341205452	3.04945428641658	0.00229257520202	0.008345629997671	LOC102430588
gene5974	6.84272631107311	1.26535734377391	0.433826499314088	2.91673594345788	0.003537150836689	0.012094706152736	LOC102418952
gene1994	11.6248463812554	1.26532922591256	0.400501871894736	3.15935908096112	0.001581165450862	0.006072897284623	ZC4H2
gene18957	63.5718749253045	1.26210168812497	0.198855396169003	6.34683147875121	2.19794666412172E-10	5.4382671753913E-09	BEAN1
gene16802	11.9903975974672	1.2617452267684	0.387305485584968	3.25775201676454	0.001122984940404	0.004569888128066	LOC106698569
gene1412	6.8172864523609	1.26123277301177	0.45684364598294	2.76075367163773	0.005766815369473	0.018290312087849	PIH1D3
gene9320	177.607139605576	1.25930113429763	0.431325003894447	2.91961078752069	0.003504687964156	0.011993189224394	RTKN2
gene3018	1056.12468713565	1.25919885519133	0.393155664008171	3.2027997316736	0.001360985901008	0.005363010061048	FGD5
gene3653	633.712171230171	1.25897702016111	0.253138049157621	4.97347998197294	6.576156737202E-07	7.00336396366433E-06	PDE7B
gene29178	53.7711797553378	1.25607117668242	0.316083644657177	3.97385691387085	7.07180564720984E-05	0.000434328404363	LOC102423074
gene5208	131.051388158304	1.25570171620537	0.135132489759979	9.29237460536499	1.50883833619746E-20	2.60953590245351E-18	GK5
gene16859	10.2973905719702	1.25523395421183	0.524198440560454	2.39457781078056	0.016639512451093	0.043977897637297	JPH3
gene1554	4.6469201562267	1.25344629132766	0.526856751868666	2.37910264390066	0.017354842655657	0.045518957192839	CDK15
gene25637	161.522630348648	1.25289501364355	0.252410906208263	4.96371187942961	6.91585166398722E-07	7.32453487621917E-06	MERTK
gene3193	1490.36039784655	1.25288712784079	0.276532841286219	4.5306992182676	5.87887880227775E-06	4.89764975363168E-05	KITLG
gene26679	207.601346891871	1.25205265814076	0.147245378152246	8.50317119526962	1.84480541435754E-17	2.04525061803293E-15	LOC102430085
gene5120	184.866279371659	1.25183914736985	0.20921317640534	5.98355786609001	2.18315425920038E-09	4.31023435078432E-08	LOC102429365
gene16153	65.9748410701158	1.25025024798136	0.334878731889284	3.73344177734975	0.00018888087147	0.001008861850545	IFIT2
gene29098	13.9310420669531	1.24937829209061	0.372402492787164	3.35491388024798	0.000793896955419	0.003397438433437	LOC102425332
gene17663	17.7657619797514	1.24932081795981	0.3860303123587	3.23632828294307	0.001210780499367	0.004855193307804	COL9A2
gene1889	793.19137872964	1.24820821713529	0.346218487106968	3.60526160103532	0.00031183864331	0.001539608717111	COL6A3
gene21187	8.6714619878471	1.24699543212686	0.394075161998414	3.16435937196133	0.001554247523039	0.005991957108064	CDC14B
gene16588	71.0776853458544	1.2451308721345	0.182934857028011	6.8064167341484	1.00059598256696E-11	3.38550475321535E-10	CXADR
gene12982	852.043838177374	1.24503964906888	0.20136621073672	6.18296209932027	6.29098224972304E-10	1.40209456197113E-08	DYNC2H1
gene3492	6.7644151409316	1.24276959544121	0.454775723923563	2.73270873985809	0.006281585346796	0.019595962946038	APOLD1
gene10757	30.9645851051734	1.24211295243032	0.34958814291238	3.5530751760698	0.000380755638008	0.001824085489511	GAB2
gene20609	20.0722454110892	1.24131658649707	0.529731878121503	2.34329221586387	0.01911440581271	0.049215966730806	DOCK8
gene8113	323.581521686308	1.2404618195669	0.336633816896115	3.68489960695098	0.000228792804305	0.001181538235428	SCML2
gene12777	38.469133897288	1.23888775005663	0.258217792354143	4.79784037638084	1.60385510983754E-06	1.55747749155756E-05	SEL1L3
gene8174	166.641598367097	1.23700490677389	0.206635540482815	5.98640922991062	2.14524218437204E-09	4.24022440899594E-08	PLOD2
gene12918	18.2883822757397	1.23642845229895	0.321317608424794	3.84799469397376	0.000119088632059	0.000681773548977	RBPMS2
gene9874	16.9705510417014	1.23527361962826	0.380618217851	3.24544008062122	0.001172692407508	0.004723268557954	LOC102430211
gene3609	77.9655355804413	1.23350689175425	0.215849087173188	5.71467272763837	1.09915354025592E-08	1.86371181163981E-07	AIG1
gene19602	90.720266467507	1.23196934161345	0.187581297768552	6.5676554980098	5.11136250148415E-11	1.48823256672E-09	IDNK
gene8118	600.1332154637	1.23005997648727	0.358209239147157	3.43391471257373	0.000594931355178	0.002655312977496	SCML1
gene26096	17.1997011863841	1.22813074527155	0.35476629666901	3.46180219711619	0.000536571354028	0.002433779587704	CCDC103
gene2669	396.611542965295	1.22688055650393	0.204156844600069	6.00949999451312	1.86096370232981E-09	3.71655510759748E-08	ELF1
gene28654	198.365615818258	1.22529955552085	0.231563543070877	5.29141823998528	1.21371447845724E-07	1.57002183282857E-06	PANX2
gene30426	5.99663166687913	1.22465744959275	0.522933166044515	2.34190051255708	0.019185828375381	0.049363121355581	LOC102429804
gene21609	12.9619436460651	1.22417210918264	0.358395735849025	3.41569942589474	0.000636184266538	0.002819786491483	TRIM63
gene15326	124.588637379013	1.22413636578846	0.403109234394763	3.03673610361819	0.002391547312766	0.00865672054715	HOXC4
gene18272	9.76785428433091	1.22356129750734	0.423559366049548	2.88875986598821	0.003867643063907	0.013046788919499	TSPAN12
gene17854	17.2993920399889	1.22290204433261	0.348100863086635	3.51306811907634	0.000442963895721	0.002069438297272	VWA5A
gene29524	12.073904103961	1.22146398408991	0.338462885115454	3.60885650334526	0.000307549660027	0.001522596828346	LOC102442664
gene8915	21.4591317017027	1.22057270757763	0.31031413562211	3.93334549562384	8.37716930957098E-05	0.000501499284213	ADGRB3
gene6081	14.6100378625121	1.21934086000612	0.416682509252467	2.92630679937497	0.003430124840148	0.011776050520292	CXCL14
gene18186	113.580302670481	1.2183761905672	0.292215643860843	4.16944204105448	3.05346252664449E-05	0.00020875995958	LOC102432873
gene26134	216.13093660448	1.21817482105727	0.177798956117806	6.85141717170786	7.31219326918309E-12	2.53944543354461E-10	RELB
gene13435	27.9060866314117	1.21686085664466	0.327970274659519	3.71027788389645	0.000207031872067	0.001089000613092	LOC106698007
gene9568	10.3704812857594	1.21614814435813	0.381392331558531	3.18870633656537	0.001429109773195	0.005594489254732	LOC111826294
gene21397	86.7427796336491	1.21605123386798	0.200853527616509	6.05441810407131	1.40926147018466E-09	2.90849369055415E-08	SPA17
gene17171	194.301813549149	1.21488765753286	0.305076015526857	3.98224572139761	6.82671458643779E-05	0.000421822182109	CREBRF
gene21806	23.3400392931469	1.21450591421253	0.275252767240856	4.41232953400173	1.02264304733216E-05	7.97053244867496E-05	ENOSF1
gene10162	1004.6592529603	1.21395081747855	0.178104843389863	6.81593377458731	9.3653434421477E-12	3.18219282577494E-10	PROS1
gene28868	35.8686667124164	1.21375519430844	0.222382850556095	5.45795321569673	4.8165452028095E-08	6.95924388325734E-07	NTNG2
gene307	764.033593111721	1.21271566609443	0.295545164678875	4.10331756708694	4.07267616161216E-05	0.000268331177962	ARRDC3
gene26956	48.2202269748924	1.21233993880322	0.370082054834923	3.27586794054089	0.00105337803484	0.004336627734483	LOC106695168
gene16982	110.773488206723	1.21133466317765	0.223684586070417	5.41536940232583	6.11623006381279E-08	8.60001617509286E-07	ABLIM3
gene22099	7797.8182605883	1.20940022107454	0.365024213956893	3.3132054664663	0.000922331951798	0.003870839870503	DDX17
gene21065	388.020470556759	1.20861032698577	0.19467668697433	6.20829512649937	5.35624912807466E-10	1.2109324009157E-08	LOC102431309
gene4035	69.4477930573743	1.20860369657617	0.232907952197133	5.1891903439742	2.11210414112268E-07	2.55267932360005E-06	LOC102442312
gene22961	18.3584441037357	1.20635515615889	0.37060315361182	3.25511303506732	0.00113347243375	0.004602818910944	LOC102418510
gene18702	122.919446725843	1.20534050467415	0.204234876839523	5.90173687925613	3.5969450422232E-09	6.77659744065906E-08	DNALI1
gene17385	13.3403486081971	1.20524409928282	0.443703178597194	2.71632964878301	0.0066010155802	0.020422999008866	TP53I11
gene5415	29.858681276793	1.20474119479555	0.277485485761617	4.34163679404308	1.41425183587386E-05	0.000106670237686	CUNH15orf65
gene20301	11.3064943909123	1.20157130182768	0.452096093052074	2.65777855702301	0.007865755755094	0.023597267265282	LGI3
gene24814	516.728516850369	1.20151704888043	0.16481253695837	7.29020419838526	3.0948559068369E-13	1.42355140714745E-11	LOC111823701
gene12172	692.577043971959	1.20070553691833	0.13419506165384	8.94746440085544	3.63741224283636E-19	4.98725760041285E-17	CUNH12orf75
gene710	377.9748270424	1.19997730554979	0.125665602277556	9.54897190481302	1.30989697919868E-21	2.83183353190515E-19	PHYKPL
gene496	91.8027704657194	1.19994028506905	0.368816710272021	3.25348676361229	0.001139980360992	0.004623818091781	SGTB
gene25590	99.6328974302735	1.19806553435312	0.18811420059065	6.36882027295853	1.90487661178003E-10	4.77607919417275E-09	LRRC75A
gene10730	218.388753090633	1.19778260890917	0.323053473004731	3.70769147834431	0.000209157256921	0.001098170843489	CAPN5
gene3356	52.9959945796425	1.19751124258	0.268400375385648	4.4616600884383	8.1327156232351E-06	6.5242885898965E-05	PIANP
gene28883	29.5774271390416	1.19748468307591	0.354452130441752	3.37841017229461	0.000729062469225	0.003167328662457	LOC102419292
gene13998	899.166874063115	1.1964908574902	0.216125653025375	5.5360890331224	3.09300380734017E-08	4.7172399336815E-07	FCHSD2
gene9128	26.0768108286173	1.19557151040454	0.277646543371229	4.30609182411464	1.66164103950613E-05	0.00012270743714	PROCR
gene8465	22.234934236941	1.19371950113566	0.278172884753216	4.29128634228559	1.77641071923949E-05	0.000129852169862	GPR160
gene2673	321.116498775275	1.19356724796488	0.217875938230991	5.47819670981502	4.29682304301726E-08	6.2943939621184E-07	LOC102423132
gene19926	12.6432302266936	1.19294491790285	0.402032711430865	2.96728321846516	0.003004440656392	0.010499454668074	LOC102443024
gene18857	30.6283861724838	1.19180162169016	0.340969452576929	3.49533253692652	0.000473471460978	0.002188903747025	LOC111828034
gene19455	8.75571592822916	1.19132266892507	0.413748086178081	2.87934303196345	0.003985046188892	0.013374999774284	DNAH6
gene23137	8.2336848910232	1.1905099376594	0.42773195168593	2.78330840837805	0.005380763145834	0.017236580590332	LOC106694474
gene25594	46.0073191795149	1.19049525948176	0.25526249296543	4.66380801053679	3.10411001022035E-06	2.76729807354438E-05	TRPV2
gene2698	921.331103511153	1.18864234610415	0.189538087873204	6.27125850767958	3.5814143565055E-10	8.47340099805235E-09	LACC1
gene21972	78.9010027581716	1.18761213378336	0.179161532901206	6.62872277632409	3.3860380991994E-11	1.02559595316381E-09	LOC102443040
gene10555	21.3098625511927	1.18591430463146	0.324078474860582	3.65934301913027	0.000252862685134	0.001284741521561	ERC2
gene15397	464.427308790353	1.18537123038563	0.157451491810633	7.5284852290334	5.13323233382395E-14	2.77604494969824E-12	NFKB2
gene19689	33.6653346482939	1.1845318724284	0.363850141689096	3.25554874578161	0.001131734672505	0.004599810692732	MMRN2
gene23266	425.820707939367	1.18429277268039	0.272088240227935	4.35260550653817	1.34529094228247E-05	0.00010177955751	ITGB4
gene2376	90.1798140455603	1.1838854722485	0.142158437900826	8.32792966587332	8.22683638756035E-17	7.77503471709597E-15	GCA
gene1674	226.775773248466	1.18075580666518	0.217022733330254	5.44070102033212	5.30713170064669E-08	7.58568948451938E-07	TMEM169
gene30268	14.2072112242937	1.17896667528445	0.438901064647823	2.68617866359121	0.007227443055468	0.022044151949752	LOC102439752
gene30753	21.7132778512621	1.17847977697739	0.369633983866576	3.18823438432213	0.001431444546764	0.005600002876678	LOC102435122
gene30500	29.7492064531816	1.17819994487941	0.374229239097987	3.14833749420341	0.001642019933342	0.006276527023275	LOC102424089
gene26646	44.6350213807876	1.17716021480123	0.429168087576515	2.74288850657229	0.006090135971151	0.019109016984953	ZKSCAN2
gene4273	362.153554512355	1.17528698824854	0.131434784196051	8.94197830077811	3.82264665305246E-19	5.16505264566737E-17	LOC102432910
gene22092	230.77600189692	1.17444339474613	0.157538193857196	7.45497562204326	8.98844485245694E-14	4.61291257338999E-12	PLA2G6
gene20813	647.205316636425	1.17424004089996	0.164968288592101	7.11797431446581	1.09524774904935E-12	4.60883450603614E-11	ZNF76
gene29031	7.16788094769179	1.17370280571655	0.416595400024746	2.81736861628052	0.004841891994615	0.015761438367564	LOC106695633
gene17853	256.62184169994	1.17356200992752	0.206019623390904	5.696360330204	1.22392067504637E-08	2.03827013076595E-07	LOC102438544
gene12324	303.50987109777	1.17344236534483	0.252557834655857	4.64623228554283	3.38052342403556E-06	2.98753973524246E-05	LOC102426509
gene21453	13.4197347720558	1.17323223158678	0.365336510671109	3.21137416414143	0.001321018112942	0.005228148344013	ARHGAP45
gene20249	17.7027046875656	1.17312982664741	0.303063335862993	3.87090646681771	0.000108431393732	0.000627617454682	LOC111828290
gene274	3322.06883649127	1.1726084034854	0.121098159350929	9.68312325943215	3.55680762544105E-22	8.6640828002821E-20	CAST
gene22914	96.5126421687443	1.17189879978606	0.25337131300246	4.62522290269966	3.74195761644747E-06	3.273503134874E-05	PHYHD1
gene15455	20.6417937754188	1.17163038310291	0.494443427790853	2.36959441110927	0.017807607989028	0.046468371309259	LOC111827431
gene25505	14.7451225474545	1.17113348410975	0.325661982007061	3.59616273564398	0.000322945813513	0.00158629589455	LOC102441279
gene13144	47.5430300598562	1.17072046543731	0.320823033559383	3.64911600158101	0.000263144266752	0.001329558893801	GLS2
gene17147	128.043624893777	1.16897832831241	0.231147644521253	5.0572798642771	4.25278900506335E-07	4.78542523373915E-06	LOC102440418
gene20788	92.694190502449	1.16867045985244	0.206972857345121	5.64649140396086	1.63755349402216E-08	2.65929461775711E-07	LOC106699234
gene3043	17.4754791595208	1.16745378698311	0.349976455696561	3.33580664636286	0.000850522958898	0.003607109998565	MKRN2OS
gene5829	143.119115773737	1.1669408533743	0.336088520365957	3.47212351110252	0.000516358713044	0.002353207889881	FAM84B
gene21586	8.27299315451641	1.16685569138708	0.415231526407481	2.81013270230835	0.004952107689574	0.01605373992337	CCT6B
gene17996	44.7293413721622	1.16631483847294	0.269111224371533	4.33395092009513	1.46456839766198E-05	0.000110225023662	ZC2HC1C
gene23525	74.6457531863454	1.1655604587928	0.188439920347991	6.1853160234857	6.19781800539204E-10	1.38669162229308E-08	MTHFR
gene19300	307.977689187935	1.16554668938282	0.305694406059165	3.81278383339875	0.000137410286607	0.000770843628568	LOC102422616
gene29764	106.487386742178	1.16549841159924	0.287834600888248	4.0491949473849	5.13941208144788E-05	0.000328720902177	RAB36
gene21084	60.3388235767502	1.16517085945603	0.491461566009185	2.37082803629502	0.01774828655231	0.046354064621293	ZIC5
gene951	137.601673437624	1.16449898446333	0.145793307312474	7.98732812863283	1.37894706377481E-15	1.02355748789636E-13	CTSO
gene17855	14.8915751479673	1.16424851780714	0.389917254927038	2.98588611582475	0.002827579241362	0.009974094019857	LOC106698764
gene21856	857.220704167737	1.16408758390092	0.166570342621819	6.98856450420988	2.77712988919444E-12	1.06734358741373E-10	CUNH8orf37
gene22229	2492.99524705472	1.16316185108336	0.351109746164607	3.31281561901745	0.000923618476802	0.003875298776392	LOC102424663
gene16629	105.029059159215	1.16189582875891	0.227027621230477	5.1178610887147	3.09020057084311E-07	3.58932295988795E-06	AP3M2
gene29299	16.5567851182069	1.16157020791806	0.350881441455691	3.31043500932704	0.000931510809917	0.003905570777578	LOC102432087
gene8878	3576.28382706787	1.16128943863135	0.249958321843302	4.6459322901014	3.3854403865771E-06	2.9903570728218E-05	TWSG1
gene2334	10.6528666135978	1.16093409303329	0.377944033992539	3.07170900614403	0.002128371016764	0.007840293234277	LRP2
gene10182	11.3312923465264	1.16091810277076	0.372143476357715	3.11954441371115	0.00181130951815	0.006841390079371	SRPX
gene16210	85.0755418645271	1.16050785321766	0.246304804411487	4.71167363539878	2.45690630266857E-06	2.26383561559152E-05	MAP4K1
gene1755	13.4107650826737	1.16045876807498	0.319962486955507	3.62685882059776	0.000286890049436	0.001434035666184	SGPP2
gene2902	683.034939696957	1.15884430543351	0.190431383915498	6.08536409076215	1.16226881543902E-09	2.4365380803658E-08	SH3BP5
gene14291	1135.08497853639	1.15879231673853	0.168480326683555	6.8779087715981	6.07375434626935E-12	2.148171399156E-10	DENND2A
gene29935	12.0274186025931	1.15870067483095	0.465768973911099	2.48771545494164	0.012856655174581	0.035542815096607	LOC102428994
gene14447	62.1256233289124	1.1574629756041	0.242820948458839	4.76673443107114	1.87235843199853E-06	1.78409686656708E-05	CCDC171
gene7437	390.848229179267	1.15707790832976	0.154575230705558	7.48553246887148	7.12576381548744E-14	3.76880994461331E-12	PLCB4
gene29620	530.025956778736	1.15667383683104	0.174724470473012	6.61998765084079	3.59228877686301E-11	1.076752762493E-09	PARP10
gene16261	280.334191384633	1.15578954759623	0.240961787301556	4.79656779001972	1.6140734945147E-06	1.56564223710779E-05	DYRK1B
gene19660	14.11656680319	1.15576130160762	0.322292045220489	3.58606834623214	0.00033570101036	0.001642883127949	SLC7A7
gene2026	106.000434982287	1.15511704865881	0.178661737186336	6.46538574431342	1.01040723956604E-10	2.76066243416977E-09	CHIC1
gene16981	133.071505151337	1.15472920943351	0.156827459733456	7.36305498664635	1.79748285300813E-13	8.63540720632654E-12	AFAP1L1
gene14629	33.8426479332662	1.15470539209734	0.271338864935839	4.25558422075061	2.08503858846263E-05	0.000149629636462	NKX3-1
gene24294	288.326356054371	1.15461923393341	0.178916749745129	6.45338815721943	1.09376731405748E-10	2.9380442025819E-09	OSBPL1A
gene24296	58.1181865634846	1.15458331865588	0.372820207582594	3.0968903915974	0.001955621690888	0.007303963237629	LAMA3
gene29504	17.4466233644695	1.15409201984895	0.410807326093398	2.80932677326831	0.004964522795279	0.016078917929653	LOC102437280
gene23723	55.262400783245	1.15341716818372	0.195049936745565	5.91344548697962	3.35024440763403E-09	6.33943950000334E-08	SLC37A1
gene7170	692.067675778796	1.15269813299304	0.239190349123445	4.81916656427531	1.44159164236197E-06	1.42064543901142E-05	RENBP
gene30973	102.472247688144	1.15035502107732	0.249966558699126	4.60203567654804	4.18381514989105E-06	3.6017462925518E-05	LOC102436358
gene28201	184.189500462866	1.15019824122173	0.318312066983182	3.61342958852548	0.000302173440483	0.001500025732822	LOC102432831
gene9795	959.20654778829	1.14950490717618	0.270402541018359	4.25108766673213	2.12734871752812E-05	0.000152476154454	OXCT1
gene11826	2784.8147937605	1.14917623063901	0.11519149294323	9.97622481727329	1.9369667617709E-23	6.32072455562787E-21	LOC102437198
gene10308	14.9894149357588	1.14892879164517	0.372989935748009	3.08032116025077	0.00206777493981	0.007641488800002	LOC106697525
gene7433	1157.11755242921	1.14814830438334	0.20735148349878	5.53720805373499	3.07331389892076E-08	4.6913472093411E-07	TSPAN3
gene12659	125.981457171602	1.14752769043968	0.259131819728707	4.42835500341509	9.49545201723914E-06	7.46132860691281E-05	LRRC8D
gene3759	377.40826746899	1.14667144779529	0.178324436294854	6.43025415708763	1.2739076040177E-10	3.33821697143729E-09	HPSE
gene7253	290.271628858051	1.14413619651332	0.136019338160172	8.41157008987959	4.04558312711067E-17	3.99819201047881E-15	TMEM185A
gene31120	288.840655568211	1.14232590045876	0.264385925340914	4.32067591716836	1.5555198923096E-05	0.000116356459163	SEMA3F
gene31178	8.07832189102063	1.14109249391881	0.44569057450425	2.56027961818144	0.010458797455729	0.030042335491916	LOC102435228
gene10506	85.157694196001	1.14054197059664	0.376517798665474	3.02918474143631	0.002452146829143	0.008846449605763	SEMA3G
gene10534	281.572631715854	1.13869486856166	0.178507571006585	6.37897239954969	1.78280160197458E-10	4.49468712917643E-09	PRKCD
gene24509	316.170977800771	1.13655532615182	0.165533468495206	6.8660152927608	6.60199996096368E-12	2.31136820495682E-10	TTC7B
gene23520	67.9749640068328	1.13655045832805	0.306812010007055	3.7043871206408	0.000211902441155	0.001107206259752	FBXO44
gene10688	995.358319396111	1.13608935114698	0.187756648073078	6.05086084996999	1.44073855706612E-09	2.96991339028111E-08	GALNT16
gene7836	1314.02556600511	1.13586303357567	0.185137431130162	6.13524248792829	8.50293954313885E-10	1.8222842552489E-08	LOC102432713
gene27415	19.1501373488177	1.13578477192318	0.416988063088318	2.72378245916987	0.006453900158386	0.020035936679104	LOC106695279
gene23893	45.8246814988611	1.13569473213886	0.348376440295875	3.25996422483196	0.001114262675817	0.004540804189033	DDO
gene22275	31.7366728162143	1.13529967963613	0.332733356078496	3.41204047894824	0.000644785376241	0.002852791783597	ALOX12B
gene17749	1569.568908451	1.13505900619818	0.357697651960225	3.17323583193216	0.00150750018504	0.005845788273601	ITGA8
gene10573	471.454473085277	1.13414388617956	0.258698359737221	4.38403972615672	1.16498514406422E-05	8.95485247404031E-05	DENND6A
gene27503	15.9355031118139	1.1337529375847	0.312268960768507	3.6306936648282	0.000282660515998	0.001415348472551	FAM83G
gene14001	712.129672876047	1.13328353091058	0.210508133787272	5.38356172049778	7.30261910453611E-08	1.0052203335041E-06	ARAP1
gene28670	212.489181157097	1.13238260422715	0.175820458943388	6.44056221347803	1.19031751120334E-10	3.14339172425701E-09	LOC102437383
gene1149	520.064745674118	1.13010692909034	0.193801503636227	5.83125986066439	5.50104367692451E-09	9.96236129763449E-08	FAM122B
gene13212	16.5464837514071	1.1295578049629	0.378243110451122	2.9863275067078	0.002823500768555	0.009961739247685	ROBO2
gene7310	23.6786063460583	1.129477126477	0.318828906321629	3.54258068852013	0.0003962321838	0.001885755536274	THAP10
gene18311	271.048176039934	1.12852701897574	0.280861329688907	4.01809327124438	5.86709746086367E-05	0.000370333761261	ENHO
gene28572	53.3022183088887	1.12844199101534	0.243393086445862	4.63629434793476	3.54710758627681E-06	3.11723707848869E-05	AXIN2
gene11352	403.673611987967	1.12708202987097	0.354224491506431	3.18182976303463	0.001463478126074	0.005702618671253	GFOD1
gene5406	30.2707352695215	1.12703933818137	0.262160659091794	4.29904068019124	1.71538987896824E-05	0.000126084436705	TEX9
gene3517	137.279605271367	1.12610803230471	0.235697299183886	4.77777232154938	1.7724791239134E-06	1.69833941540622E-05	ARHGDIB
gene6353	47.6114892871227	1.12554833508119	0.412059463204081	2.7315191995087	0.006304306762601	0.019659752156363	GNA14
gene2012	11.8697859403288	1.1248286252791	0.400109127661635	2.81130458545886	0.004934105261192	0.016010384707752	HEPH
gene3286	38.9173130413208	1.12447426147149	0.272950448156006	4.11970109984504	3.79364200122473E-05	0.000252253127302	DEPDC4
gene24382	90.7765483802837	1.12345696248248	0.319864870846706	3.51228617105906	0.000444269344454	0.00207497658988	UPK3A
gene1033	11.1014487554014	1.12320919171084	0.382994691352265	2.93270172425903	0.003360265490874	0.01156303057395	XKR6
gene14273	217.244917945368	1.12286134037804	0.194037254392221	5.7868337907334	7.17254842778769E-09	1.26352580868094E-07	NFKBIZ
gene21164	190.060912919427	1.12275945032049	0.294191319421481	3.81642616963806	0.000135398564635	0.000762526270062	CC2D2A
gene10567	11.0342846743901	1.12233923839504	0.408865428748834	2.74500889407426	0.0060509257769	0.019017038217606	HESX1
gene3649	118.080107492279	1.12176493567061	0.18022064207226	6.22439762045035	4.83409684738542E-10	1.10736033080173E-08	MAP7
gene25112	282.886234628055	1.12139209361843	0.233320719358009	4.80622593957358	1.53806074650193E-06	1.50541938940299E-05	PDK2
gene16260	220.423984204434	1.12123440928456	0.280661933920101	3.99496431034982	6.4703999212306E-05	0.0004029728723	LOC102442271
gene15066	53.891758191537	1.12119061815934	0.269642861041082	4.1580578615375	3.20964735922027E-05	0.000218117293036	LOC102417422
gene4703	727.519246028855	1.12086999582808	0.195172168350613	5.74298069904373	9.30243336745683E-09	1.60724860229936E-07	HBP1
gene26416	198.399117810124	1.12082445821511	0.268908100124531	4.16805762896713	3.07206274631104E-05	0.00020983935702	ARSA
gene29641	218.574295252123	1.1202288410331	0.2727506442039	4.10715378620938	4.00564543430359E-05	0.000264721581147	LOC102422079
gene423	88.7932165512417	1.11895666695489	0.259335389114222	4.31470872824865	1.59813474039709E-05	0.000118625495001	GCNT4
gene25367	224.238141264114	1.11885251407299	0.242347528474989	4.61672756109194	3.89838506730011E-06	3.38466715557005E-05	TOX3
gene29668	357.112776841916	1.11830863850445	0.248001519835013	4.50928139169639	6.50475836686328E-06	5.36224003598191E-05	TCAF1
gene29648	168.686309166306	1.11802933418941	0.200248812306536	5.58320082557073	2.36131809510353E-08	3.71624664304389E-07	LOC102423886
gene19718	775.104460641008	1.1173411587069	0.36114832829825	3.09385665433332	0.001975729210874	0.007361102262401	FNIP1
gene2502	23.5969390679741	1.11637633027967	0.278300083821079	4.01141212374695	6.03566430520044E-05	0.000379450433146	EML6
gene7176	212.311511174923	1.11579698492616	0.204802239612172	5.44816788644063	5.0891310494402E-08	7.32250594842498E-07	L1CAM
gene10975	219.455629169639	1.11542141765888	0.185203537320881	6.02267879865769	1.71553686392634E-09	3.47020000720538E-08	PREX1
gene27074	82.6804968471473	1.11314454935849	0.324987391995068	3.42519302833566	0.000614362759294	0.002732871379115	C1QTNF6
gene19933	13.6343896201568	1.10828320556696	0.328115998285383	3.37771767106285	0.00073090080546	0.003174517687201	LOC111828247
gene28610	17.6121720412007	1.10819929028642	0.323834117698894	3.42212024526964	0.000621348279384	0.002759686310209	LOC102418015
gene7559	22.8028621596782	1.10802403079004	0.316279893776802	3.50330214658531	0.00045952789374	0.002133566422075	LOC111825860
gene24735	51.1332118067301	1.10600927410471	0.370506236524109	2.98512997913531	0.002834578483317	0.009996744467572	NOVA1
gene11715	33.7854459209263	1.10534661327555	0.311870856932219	3.54424464070967	0.000393739713734	0.0018754415723	MAPT
gene18241	16.8880262686811	1.10507449724738	0.313378634362617	3.52632367390011	0.000421371646995	0.001983026567286	LOC111827900
gene12035	46.1377910455789	1.10456078266098	0.211412382827875	5.22467401334895	1.74462191614645E-07	2.15523114569664E-06	SYPL2
gene2875	1203.71339714379	1.1045212942907	0.217509019725597	5.07804823765072	3.81331891106762E-07	4.33320305958702E-06	KAT2B
gene9102	679.504737090753	1.10383717938464	0.232677668514791	4.74406154415489	2.09475161084487E-06	1.96788316727659E-05	RALY
gene17163	1061.41988033708	1.10285275021531	0.1790041291537	6.1610464262998	7.22657989155222E-10	1.58207214208096E-08	ALDH6A1
gene11214	9.14958525182513	1.10133135474503	0.426663473182896	2.58126468274665	0.009843907642119	0.028584684800276	DCDC1
gene723	39.9937842011528	1.09970656368949	0.209784676918918	5.24207287129235	1.58782634070367E-07	1.98564400307086E-06	LOC102433508
gene2235	11.1935315107291	1.0995898003035	0.389982559596754	2.81958711548661	0.004808547671246	0.015664688637068	TTN
gene18464	46.914255775853	1.09928324294532	0.240671693989738	4.56756349166759	4.93426241671322E-06	4.18939953348332E-05	TBKBP1
gene25405	38.4712159923295	1.09914392850528	0.262579538479722	4.18594660828898	2.83980101195173E-05	0.00019614360424	SORD
gene16186	10.0527030665303	1.09835305444433	0.381291301452491	2.8806139826958	0.003969014111624	0.01333412957664	ZNF570
gene24305	18.262046135589	1.09813823453553	0.392551604173711	2.79743662453508	0.005150987146443	0.016589631787288	CABLES1
gene2697	41.2656218257437	1.09770099158953	0.246580686211433	4.4516908783695	8.51967529481695E-06	6.79335104766524E-05	CCDC122
gene27577	66.0766509876581	1.09768703649049	0.265654548035602	4.13200919994557	3.59606024051169E-05	0.000240595210289	LOC102426895
gene20865	11.0135400109456	1.09746732979357	0.347736775534845	3.15602894777404	0.001599329868884	0.006135849618977	SLC10A4
gene9497	141.038865134829	1.09675317543431	0.1491392965399	7.35388459567324	1.92527973752319E-13	9.19826327637116E-12	KCNK2
gene7932	13.5660481537454	1.09653638059323	0.348550293679144	3.14599184243592	0.001655246223739	0.006316743918703	GATA3
gene18200	72.931129720383	1.09466882383715	0.245003440811616	4.4679732668687	7.89641710116818E-06	6.36386457431051E-05	ZNF567
gene21832	221.927872648146	1.09427669070784	0.163765997672634	6.68195294663845	2.35778738690898E-11	7.40071376707637E-10	ZNF576
gene12313	9.69977521572332	1.09181940407437	0.417312742901013	2.61630976443331	0.008888587904078	0.026202169388278	ADCY5
gene16957	14.6043298346894	1.09111128145035	0.398258200479583	2.73970825995909	0.006149374194831	0.019284392873907	SLC7A2
gene30490	157.872078442454	1.09095083554509	0.32192756463342	3.38880840100587	0.000701970412586	0.00306735176495	LOC102420974
gene19920	225.330212679301	1.09024849808513	0.157478761029538	6.92314627672639	4.4172122962909E-12	1.61172334734918E-10	CUNH19orf57
gene2030	664.086601384904	1.08950193288168	0.179718855586312	6.06225723687869	1.34224312080453E-09	2.77680559501367E-08	PHKA1
gene355	18.2800953438583	1.0884633919512	0.329792535642616	3.30044884075463	0.000965303111153	0.004025781844077	CKMT2
gene7195	22.0147378602868	1.08808755689223	0.346187079895287	3.14306229227662	0.001671902560795	0.006370468118295	ZFP92
gene1821	49.6343626142763	1.08801766319563	0.34412813211211	3.16166439668226	0.001568702424992	0.006037095781096	B3GNT7
gene15036	40.2571923596662	1.08785007252361	0.232638540720788	4.67613865335083	2.92326994606782E-06	2.62502355748925E-05	KCNMB4
gene17311	157.560299764147	1.08687014818001	0.312180066876471	3.48154883511537	0.000498522868101	0.002286990186685	MEX3A
gene13764	901.123936207947	1.08630746389355	0.205308458634216	5.29109940778888	1.21583254591686E-07	1.57158623928491E-06	ADGRB2
gene22515	185.574281871806	1.08616732095723	0.182619457842387	5.9477086055894	2.7192210967379E-09	5.225436540898E-08	ARID5A
gene5008	335.936852279854	1.08614477653851	0.163270830357133	6.65241166571339	2.88328873933234E-11	8.82592544190316E-10	PCYT1B
gene6660	24.9506135231826	1.08543494528699	0.407685345212391	2.66243307009604	0.007757799592395	0.023317890849925	PMAIP1
gene1702	118.947699404551	1.08538329274542	0.2213842231136	4.90271292814065	9.45220688738051E-07	9.71336411867177E-06	PLCD4
gene22798	31.7867030569012	1.0848046695422	0.283438521876384	3.8273014633322	0.00012955580605	0.000733202770171	LOC102417144
gene27180	19.5531946472183	1.08423932522726	0.330548156745462	3.28012515907682	0.001037610444068	0.00428304562047	ZNF423
gene4138	94.8014509495116	1.08120100984287	0.273552889348439	3.95243863962881	7.73587695743741E-05	0.000468787638328	LOC111825117
gene17571	442.616046355918	1.08021754754862	0.279908260009299	3.85918424669831	0.000113766144249	0.000655861821594	CCDC82
gene21459	60.7779978399516	1.07733888589191	0.209786361753909	5.13540955134008	2.8153025571986E-07	3.30106154079659E-06	GRIN3B
gene17779	296.87589483652	1.07728274517284	0.165272104156756	6.5182370047825	7.11385298598577E-11	2.01365118482199E-09	RNFT2
gene21061	178.823362289001	1.07723671891356	0.140144912524751	7.68659168218691	1.51106413824702E-14	9.30030401102567E-13	LOC102430049
gene3005	383.65175042646	1.07507744482416	0.193528908636362	5.55512585897033	2.77411803495422E-08	4.29528839879438E-07	TFDP2
gene25947	1419.04680664245	1.07504623445669	0.134476816705904	7.99428675358801	1.30326115771623E-15	9.7154748804751E-14	LOC102434586
gene9149	64.4469314791942	1.07350173045916	0.192182497162083	5.58584546621738	2.3256597216203E-08	3.66991650414444E-07	CNBD2
gene30683	184.673218648124	1.0732407923258	0.184717835043455	5.81016333411074	6.24119214929177E-09	1.11972425541495E-07	LOC102418876
gene12082	54.808451681597	1.07319447738911	0.232441855861963	4.6170448665942	3.89243138504158E-06	3.38119541960292E-05	LOC102427238
gene125	34.9788897900398	1.07185179845402	0.316344623944898	3.38824091614947	0.000703424492256	0.003070602370915	PRDM6
gene8784	127.532572532869	1.07178269138712	0.357576015004922	2.9973562163345	0.002723322909291	0.009667460943388	KPNA5
gene16883	165.216629228028	1.07098707685432	0.235773669069413	4.54243716476676	5.56075741985847E-06	4.65504838220969E-05	CBFA2T3
gene22273	18.6176881971168	1.07069853964994	0.364004179104049	2.94144573363231	0.003266840768844	0.01127969876166	GUCY2D
gene27494	698.022711187975	1.06980735885279	0.126754961636233	8.43996436149747	3.17434435066026E-17	3.17342691009648E-15	LOC102429680
gene7127	1592.55436239854	1.06958513583633	0.217755824988753	4.91185545044122	9.02185555105007E-07	9.29874801879684E-06	NR1D2
gene22370	18.6565022668007	1.06927036839871	0.283086261711093	3.77718919291803	0.000158608248465	0.000868799585041	IL1RL2
gene9579	105.273516517176	1.06842508682118	0.29939329200121	3.56863401875037	0.000358847281578	0.001736503563206	LOXL4
gene23375	1529.92933736542	1.06822935949803	0.169744594073702	6.29315687682057	3.11073671584824E-10	7.46188509023513E-09	ACAT1
gene29672	92.7377212351194	1.06647580891515	0.212962640504669	5.00780703313906	5.50536873552423E-07	5.99592898494279E-06	LOC102431259
gene861	42.8161424272703	1.06615031531659	0.253869493782024	4.19959995757506	2.67386971264123E-05	0.000186244771164	TLR2
gene13722	17.3555557594341	1.06491059447706	0.411086255083914	2.59047968962057	0.009584227694437	0.027924396559179	LOC106698053
gene29484	39.4803311515283	1.0638245322283	0.225908160425432	4.70910183246546	2.48810748302045E-06	2.2889265382361E-05	LOC106695732
gene3715	37.9109293616657	1.06314775278856	0.409394397613667	2.59687909503788	0.009407503130204	0.027516111387938	ANXA3
gene10074	66.510389240922	1.06295389923999	0.170753282753219	6.22508617170319	4.81291405940277E-10	1.10397014134444E-08	LRRC4
gene20750	14.3307856888505	1.06221419062979	0.359316936693913	2.95620406987562	0.003114509476169	0.010822199280281	RET
gene10117	385.272236630309	1.06217880152068	0.138292366593799	7.68067556932181	1.58251795796149E-14	9.5698070220084E-13	AASS
gene8991	581.298673223053	1.0617870675625	0.232942594170875	4.55814906390036	5.16064062148594E-06	4.37087559003915E-05	LOC102433458
gene21047	1020.87716263897	1.06019839564322	0.180453016277433	5.87520462397393	4.22321357730093E-09	7.85381492681931E-08	FANCC
gene11586	32.8451559968645	1.05981365910953	0.328482872973229	3.22638939898672	0.001253626724385	0.004999187041328	NR1H3
gene13196	1279.56632898204	1.05941088060901	0.091000352546173	11.641832706873	2.52530118577148E-31	3.27534350498793E-28	ITGA7
gene13805	31.1318944416191	1.0579546746689	0.270189362010112	3.91560447383306	9.01779836236684E-05	0.00053485192962	LOC102423699
gene12093	14.8813807424718	1.05773713262315	0.315079863310302	3.35704453312351	0.000787804226397	0.003376722204592	LOC102429106
gene10339	1285.18962656507	1.05771534771242	0.249364112030333	4.24165024830741	2.21882274922491E-05	0.000158180294509	LDHB
gene21069	898.700717564732	1.05595526928942	0.249566646140638	4.23115542729358	2.32493943324437E-05	0.00016520060599	KDELC2
gene27620	20.1743907393672	1.05586249102183	0.277885140755246	3.79963638268736	0.000144908548508	0.000805387638253	LOC102442030
gene9898	110.50933872592	1.05567966945727	0.19312034046724	5.46643438440061	4.5917828763929E-08	6.66232255429657E-07	LEKR1
gene20522	13.1558352429276	1.05522508448376	0.390767130493864	2.70039366706747	0.006925747207474	0.021230201693241	LOC106699193
gene29311	13.4449282563961	1.05520861495244	0.375268437255467	2.81187680655941	0.004925336346234	0.01599093150143	LOC102436658
gene15067	35.3514896558985	1.05503571601027	0.29891922119508	3.52950108658865	0.000416343994845	0.001965784709487	LOC106698281
gene4527	84.1763963828697	1.05327871738243	0.409670366040115	2.57103955934977	0.010139374411719	0.029289129712625	MAL2
gene7085	29.8903887578321	1.0532679166852	0.295804835156128	3.5606852610414	0.00036988823309	0.001781954593676	CMTM8
gene11722	88.1648108768911	1.05228303884104	0.180303733020554	5.83616889796223	5.3414751006326E-09	9.72429598583588E-08	WNT3
gene8609	605.664868001564	1.05215411675571	0.212478237413673	4.95182061731469	7.35223627304371E-07	7.74874627314387E-06	RNASEL
gene11276	244.180451372417	1.05151737375192	0.236976470875175	4.43722269079529	9.11270055045584E-06	7.19343956366873E-05	TP53I3
gene12165	135.425575551391	1.05102457311164	0.204733465580705	5.13362370988308	2.84216064137603E-07	3.325580418271E-06	TCP11L2
gene21424	610.985020273763	1.05089384236681	0.187357118528498	5.60904144246303	2.03450305673657E-08	3.24900557398513E-07	CDON
gene7343	304.664270864636	1.04835033108851	0.16611826126247	6.31086746948365	2.77475736422293E-10	6.74008828851623E-09	NEO1
gene27405	65.5927983910288	1.04766789115417	0.228893122535916	4.57710515522272	4.71454505914626E-06	4.0186326662363E-05	SHD
gene3245	1593.47399949888	1.0466196986059	0.285228556006074	3.66940713532067	0.000243113631031	0.001242876218941	HCFC2
gene26777	804.808239211372	1.04639081355755	0.198850018962647	5.26221128374199	1.42333065498436E-07	1.80870710345E-06	IMPDH1
gene20000	1452.25591711668	1.04612675403034	0.135796107457302	7.70365788547561	1.32225556021782E-14	8.28565576593016E-13	SUGP2
gene5774	825.631807753318	1.04612647433798	0.208471429486581	5.01808078408804	5.21902318765819E-07	5.71646649971808E-06	PLEKHA2
gene7659	939.476253187659	1.04579693681486	0.161144806472884	6.48979610143898	8.59526201940009E-11	2.382292574127E-09	ATRNL1
gene5964	33.6848167338433	1.04560945490048	0.235575348147153	4.43853511466463	9.05732092919142E-06	7.16261387610268E-05	LOC102443072
gene24404	75.3825585445079	1.04544836790536	0.207394021499703	5.04087996532172	4.63396071042815E-07	5.14735712825015E-06	EPOR
gene3592	15.4196628816385	1.04534679139679	0.310779822794944	3.36362503201027	0.000769259821303	0.003309539455082	EPM2A
gene27879	55.9887744819403	1.0451039578784	0.366256360693625	2.85347660829469	0.004324371138925	0.014327585986151	LOC106695379
gene22369	15.469133636417	1.04401850960497	0.347594534205501	3.00355272268965	0.002668473091769	0.009500049839882	LOC106699505
gene11898	495.704338409317	1.04395523547074	0.137212548848162	7.608307288468	2.7770894182904E-14	1.59567313918048E-12	CEP112
gene15942	705.673995806754	1.04331021763869	0.25654537580203	4.06676680246923	4.76699024459206E-05	0.000307401552126	CUNH20orf194
gene21409	62.7224380657616	1.04305575454704	0.1915823741702	5.44442441046481	5.19731681963469E-08	7.4484572661371E-07	PKNOX2
gene26658	16.7880984414332	1.04272244541038	0.318427034429593	3.27460401494563	0.00105810177857	0.00435296628458	LOC111824056
gene1932	2150.61178455324	1.0421750473415	0.206210020610321	5.0539495813878	4.32765896841618E-07	4.84445707823675E-06	SH3BGRL
gene5224	39.8456125604899	1.04185960909884	0.337600921149904	3.0860686207554	0.002028220087549	0.007521026246603	PCOLCE2
gene23895	7.9776669079375	1.04147084326792	0.432449559384561	2.408305941507	0.016026744154778	0.042643467716444	METTL24
gene16699	268.198818840366	1.04072637151986	0.33299658712408	3.1253364501663	0.001776017988555	0.006722747015115	ZNF81
gene28840	18.7252132554236	1.03980563088329	0.370180007879879	2.80891892795222	0.00497081625576	0.016096286677284	LOC102432938
gene13331	11.6426312939897	1.03886593794476	0.366680007428484	2.83316765817229	0.004608920567365	0.015119742263389	LOC106697982
gene9875	682.420139566286	1.03879110205293	0.219844428654541	4.72511906901794	2.29980562855565E-06	2.1338593533192E-05	LOC102430734
gene16653	21.3220595416961	1.03858591456858	0.323131984505188	3.2141229106706	0.001308436514833	0.005184286259804	LTF
gene18371	136.702434349865	1.0380596472126	0.234411800610291	4.42835917180796	9.49526854258845E-06	7.46132860691281E-05	STEAP3
gene10550	24.8372302249421	1.03678918203754	0.278187153426253	3.72694845634701	0.0001938120742	0.001029794108537	CACNA2D3
gene28332	399.271703572792	1.03592977946445	0.140452624151566	7.37565272078186	1.63541806411324E-13	7.90071380414485E-12	ZNF219
gene132	38.0939420442994	1.0352232225523	0.19298779643921	5.36419007653879	8.13132432613732E-08	1.1038559985914E-06	SNCAIP
gene3564	78.064791219045	1.03511451741426	0.167437196403019	6.18210612487057	6.32519785854725E-10	1.40790600982722E-08	FAM229B
gene13807	34.8552420852084	1.034744967859	0.26210967710065	3.94775568496716	7.88872479624466E-05	0.000476880445128	LOC102423401
gene24329	43.0140586420684	1.0345751707956	0.278058247805371	3.72071383949655	0.000198660444763	0.001051034687116	LOC106694689
gene23423	43.5965097919486	1.03392777500868	0.365667432444427	2.82750850437251	0.004691176937098	0.015336183194601	PLEKHG1
gene29154	151.973145453842	1.03384768731712	0.220266811001121	4.69361535956436	2.68418511757945E-06	2.44460145384605E-05	ABCB9
gene9025	135.443664118532	1.03367235350981	0.150734764133979	6.85755777340818	7.00477001164531E-12	2.44248986595576E-10	CUNH20orf96
gene22579	360.111370846124	1.03138785979152	0.191932485867845	5.37370135716204	7.71365762615954E-08	1.05377337001919E-06	SPATA20
gene12159	494.435478349239	1.03132807259222	0.175270775212534	5.88419872817717	3.99987006303128E-09	7.47867597190551E-08	LOC102428078
gene28099	126.551861329369	1.03096320848039	0.239391947656766	4.30659100513507	1.65789739493117E-05	0.000122535621561	SERHL2
gene24095	190.284112902721	1.03080538472603	0.218704079439042	4.71324260329281	2.43805638345601E-06	2.25110417674176E-05	UCKL1
gene20153	450.245037988446	1.03069796146423	0.157239046579488	6.5549746318462	5.56513363783689E-11	1.60414977110648E-09	CUL7
gene7533	117.132624553961	1.03044300495227	0.436641041148881	2.35993163226478	0.018278303301061	0.04745170453195	ZNF483
gene28337	345.475493627384	1.02982523143317	0.253791319732994	4.05776380577796	4.95448375857499E-05	0.000318897642741	LOC102422272
gene2327	16.3707334947184	1.0287901308903	0.369768269979572	2.78225638708032	0.005398237575665	0.017282954252336	CCDC173
gene22847	248.193365699055	1.02750818294198	0.156952331746396	6.54662579083076	5.88515809417424E-11	1.69076095080969E-09	LOC102432367
gene1829	19.1068761135349	1.02668017754312	0.322912780043299	3.17943494650617	0.001475624876005	0.005740200681626	NMUR1
gene17540	77.6795572650202	1.02569679115332	0.244306326737041	4.19840453930335	2.68802122223861E-05	0.0001871551008	LOC102417431
gene28369	558.352169561243	1.02522140082632	0.334387303424305	3.06596988081637	0.002169651694154	0.007975372167989	LOC102431879
gene25893	52.1243662369079	1.02378584580886	0.194643784250721	5.25979213643995	1.44218336046441E-07	1.8272938622148E-06	WDR27
gene7345	14.0953650063877	1.02205557011824	0.380118266953421	2.68878309456115	0.007171299990698	0.021893668727117	REC114
gene8988	43.6994278618029	1.0203181059918	0.276060277120349	3.69599754312712	0.000219025089843	0.001139259828221	LOC102436454
gene7756	201.365649558339	1.01855891002848	0.277113967685993	3.67559570718805	0.000237295059138	0.001218170984799	METTL27
gene3563	505.112292425042	1.01710628415083	0.212582049786175	4.78453512502059	1.71383526178166E-06	1.65313892094332E-05	TUBE1
gene14000	339.171597092254	1.01669202402832	0.250484587706973	4.05890052292435	4.93043100751832E-05	0.000317467625745	STARD10
gene24043	136.349513537904	1.01660186118478	0.39929753640993	2.54597579119823	0.010897274541525	0.031044039399715	LOC102422242
gene11594	73.6546770219214	1.01599416729447	0.302358594908664	3.36022915968829	0.000778778467656	0.003346328844252	LRP4
gene6098	311.733817545942	1.01587289914847	0.160265044805766	6.33870536385313	2.31703848839576E-10	5.70031019300209E-09	JADE2
gene25982	10.6288355988532	1.01536904976471	0.353140534598057	2.87525489227794	0.004037014511813	0.013507480360186	LOC102419577
gene22468	30.1003435084863	1.0153314332257	0.360960228375228	2.81286234163791	0.004910266703023	0.015950988472724	CHRNE
gene2360	11.9446392983066	1.01487291884395	0.368471381022832	2.75427881543144	0.005882163404	0.018581746551276	CSRNP3
gene12404	116.593682969128	1.01483062993997	0.374416446353934	2.71043283440775	0.006719545632236	0.020706073502588	TMEM170B
gene8217	1860.38200369002	1.01384542775061	0.288747762691217	3.51118020206029	0.000446121872819	0.002081942199244	HLTF
gene26869	25.2351955756368	1.01221474421312	0.252906992011838	4.00232012630849	6.27243508954893E-05	0.000392055528998	LOC102438598
gene24409	173.582225877546	1.01185752252222	0.173390895848179	5.83570156652399	5.35646967178562E-09	9.74133995515587E-08	RAB3D
gene24165	87.8347144359728	1.01105298606288	0.296419486902699	3.41088568982902	0.000647522320532	0.00286343608632	RASGRP2
gene11084	66.3223390834765	1.01054698809695	0.222762161103338	4.53643914698855	5.72119873761156E-06	4.77548900419845E-05	RAPGEF3
gene18072	42.4160567397151	1.01014112276107	0.243919764477668	4.14128442983779	3.45366368292727E-05	0.000232960660672	LOC102421195
gene15086	506.708619562883	1.00973240363728	0.176540042964559	5.71956586551858	1.0679657005342E-08	1.82154504839634E-07	UNC119
gene17273	1299.99226886232	1.00930076342488	0.189931980161628	5.31401169284914	1.07237732775092E-07	1.40081313319125E-06	PRKAB2
gene20393	14895.3219648802	1.00874206684777	0.155378628956032	6.49215451072885	8.4617406743715E-11	2.34904983889655E-09	IGFBP4
gene8105	41.3387326623834	1.00783130804845	0.238974738358115	4.21731315607999	2.47230523632922E-05	0.000174240093978	PPEF1
gene9091	361.787028212164	1.0068957044367	0.200752075090405	5.01561791569658	5.28632912066645E-07	5.78286288057724E-06	NECAB3
gene431	235.465759054424	1.00572964157967	0.193706131182963	5.19203824596404	2.08004259842863E-07	2.52451485893496E-06	ANKRA2
gene6918	141.122319232375	1.005407263659	0.325332600859395	3.09039813717753	0.001998883550201	0.007434834720641	NDRG2
gene17065	2742.18301043756	1.00405698082725	0.374692672662527	2.67968138712862	0.007369226541999	0.02238566395447	VPS13C
gene7312	383.042839291638	1.00285852325495	0.169421231855641	5.91932021902343	3.23274999277372E-09	6.13725698408578E-08	LRRC49
gene16035	23.0815959205911	1.00232174341957	0.279802593573987	3.58224607791039	0.000340652674574	0.001661474339188	TMOD1
gene22740	611.154826728115	1.00224102554029	0.171806962656743	5.83352973617656	5.4266930563469E-09	9.84833750362221E-08	SSPN
gene26868	12.7868483538104	1.0014594961796	0.340246268932024	2.94333718727619	0.003246945599181	0.011226694149907	LOC102437981
gene2936	50.8470157601971	1.00103685442683	0.315375752700571	3.1741084907604	0.001502975010644	0.005833472353923	TF
gene20188	345.707450478964	1.00091615413965	0.191180716062733	5.23544515761317	1.64587691451125E-07	2.04199721925912E-06	SNRK
gene21391	112.91849471365	1.00088742444779	0.165477525538356	6.04847952126161	1.46219203622739E-09	3.0069692350241E-08	LOC102429537
gene18434	13.2784846188931	0.999564066631552	0.401873531055075	2.4872602681926	0.012873118225533	0.035582640196674	LRFN5
gene12630	15.2891961605019	0.998129045652485	0.312290526362553	3.19615537902584	0.001392720891439	0.005469370530754	FRMD5
gene26671	201.524417163383	0.997821413862013	0.25050994034135	3.98316095761454	6.80046635535769E-05	0.000420500770883	SHROOM3
gene1450	30.8831428055689	0.997730337016111	0.238103890164163	4.19031514490677	2.78567281622868E-05	0.000193021680115	PLP1
gene21615	191.190826668147	0.997433090890392	0.15326333973248	6.50796917665638	7.61735424139596E-11	2.14913770970543E-09	PAQR7
gene1602	411.920245429431	0.996197885912531	0.190987626246168	5.21603365355465	1.82794978969025E-07	2.25013463435536E-06	PARD3B
gene464	35.8591127423356	0.995269208971153	0.262899224642014	3.7857441775509	0.000153249269594	0.000844091120264	OCLN
gene7860	351.180213253844	0.994021951996558	0.228280650668891	4.35438548595314	1.33440712792783E-05	0.00010108879228	PODXL
gene713	1713.83399855002	0.993815155933515	0.187208196417287	5.30860921130986	1.10464889016293E-07	1.43970629656126E-06	CLK4
gene19145	297.938828607443	0.993480477683246	0.207498892562062	4.78788327694857	1.68549626850147E-06	1.62761909345242E-05	CREG1
gene7643	103.946917564314	0.993300639247103	0.194267635036826	5.11305261454801	3.16993958327426E-07	3.66961881477432E-06	NRAP
gene10560	407.265929123804	0.993043484630694	0.325295182071426	3.05274575020496	0.002267579737165	0.008274097722337	FAM208A
gene13014	100.665014013043	0.9929280231854	0.214796053541649	4.62265487104432	3.78859764263114E-06	3.30594330117586E-05	CUNH11orf1
gene25643	881.802422830177	0.99257983922649	0.129147075817602	7.68565476951518	1.52216465599289E-14	9.30864448124207E-13	FOXRED2
gene8485	324.969293540251	0.992261818996478	0.193033810249873	5.14035244764657	2.74223598108054E-07	3.21756928716336E-06	SERPINI1
gene3317	26.0393320869862	0.991861155352131	0.299592657114953	3.31069915031848	0.000930632042925	0.003902832488454	NTN4
gene20272	22.2099914199632	0.99144012946436	0.334590112227498	2.96314832158055	0.003045098004592	0.01061579721617	LOC106699155
gene11362	670.883032701033	0.99138957002762	0.209728115803283	4.72702272764186	2.27835772326729E-06	2.11736683631961E-05	PNRC1
gene1309	835.402002041437	0.991209782937299	0.244522948979094	4.05364726327607	5.04252320258277E-05	0.000323721005155	DOCK11
gene9672	231.33103366882	0.99050479159166	0.291431603600224	3.39875558915154	0.000676931801276	0.002973719965221	HECTD2
gene19568	247.849503654529	0.98950468666594	0.235032607408433	4.21007407260053	2.5528697573361E-05	0.00017904250792	FBXO43
gene22067	31.0419680505075	0.988322658221604	0.252463762427833	3.91471096175285	9.05125697351912E-05	0.00053642712622	LOC102419975
gene22414	41.6552999983335	0.987679181017461	0.278457563002687	3.54696482425198	0.000389696619124	0.001858230776882	FAM221B
gene9654	698.329744725356	0.987575031520975	0.165555783012407	5.96521011559569	2.44319439888942E-09	4.76381591079961E-08	EXOC6
gene2910	12.7979194285665	0.98664567179969	0.36136033411685	2.73036517472514	0.006326420462339	0.019718046836573	LOC106695846
gene4087	179.900693857019	0.985960155123986	0.224132065667325	4.39901426950407	1.08743677080975E-05	8.44509158112019E-05	RTP4
gene8877	983.456822806504	0.985402395741274	0.26020555369092	3.78701523377847	0.000152467755882	0.00084005410576	ANKRD12
gene10442	28.5813441610629	0.985308263914862	0.260585454184038	3.78113301450429	0.000156116229007	0.00085715243831	MDGA2
gene27947	267.459692119736	0.984099131425261	0.197310565335951	4.98756429869674	6.11452727295933E-07	6.58472909002687E-06	LOC102437069
gene4715	7.17673711064287	0.984016607485645	0.418326099548814	2.3522716095098	0.018659144536588	0.048259294864705	CDHR3
gene11263	526.880760758259	0.982557480561447	0.21183870210207	4.63823404699686	3.51398731104618E-06	3.08970058691122E-05	DNMT3A
gene25342	374.154001282715	0.982497339714681	0.26593089792002	3.69455880230274	0.000220268916865	0.001143322604194	SYNGAP1
gene21009	1088.02289445531	0.981900195295255	0.165311690040545	5.93969001862136	2.85561511769207E-09	5.46930935332052E-08	ULK2
gene14792	60.0450107240355	0.981276288191761	0.248122820452898	3.95480063623588	7.65984979521876E-05	0.000465485250205	SV2A
gene7968	29.6610855719746	0.981051929248166	0.259040420665728	3.78725423131605	0.000152321227013	0.000839514219629	ASB13
gene3488	358.351576105924	0.980563041480555	0.229555442213422	4.27157392578351	1.94098160737012E-05	0.000140398481386	CREBL2
gene5852	198.663938605852	0.980420439304406	0.145290082786327	6.74802037759369	1.4987590256918E-11	4.92795386869576E-10	FBXO32
gene22578	542.467063087979	0.978964922022341	0.232769543826545	4.20572599803626	2.60245379879506E-05	0.000182077016384	CACNA1G
gene14654	3006.44298795407	0.978630444266107	0.203825013021888	4.80132653866686	1.57618006272721E-06	1.53653325132537E-05	BNIP3L
gene10006	35.9669730692574	0.978402398088755	0.254890183912243	3.83852521533593	0.00012377550537	0.000704640344102	CUNH16orf96
gene21920	183.584699683148	0.978373608263536	0.237633270585803	4.11715752534018	3.83573909853507E-05	0.000254562961278	RIPK3
gene7717	319.646810425714	0.977786367949201	0.323876991434511	3.01900534403017	0.002536060579876	0.009096053033796	KCTD7
gene12224	98.5517742167362	0.977450065036308	0.208635203789026	4.68497189009729	2.79998357607669E-06	2.53803542705694E-05	FUT4
gene9119	1533.37277196105	0.977366154416879	0.176859867466349	5.52621783798883	3.27207819776393E-08	4.96408705529186E-07	ACSS2
gene10425	191.8387871185	0.976666543417191	0.187429781490873	5.21083968432599	1.8798784554288E-07	2.31076744041514E-06	CUNH14orf28
gene8764	723.09468320365	0.975833259660772	0.190277024368684	5.12848707245906	2.92079951062694E-07	3.40858485400087E-06	TSPYL4
gene11363	305.215147148591	0.975427492507978	0.247564420361576	3.94009563685822	8.1449132062814E-05	0.000489395068497	SRSF12
gene22741	65.5056447037408	0.975283362449446	0.228491260768349	4.26836177090474	1.96913789867034E-05	0.000142078598071	BHLHE41
gene27986	57.3408397022071	0.974860005195061	0.208432221359866	4.67710797704319	2.90949074162402E-06	2.61883634372392E-05	ETNK2
gene1640	653.520902401815	0.973544289080085	0.181759821839825	5.35621282649592	8.49843995624297E-08	1.14560030431194E-06	MAP2
gene26171	458.376306822207	0.973379499766375	0.306817701538904	3.17250111347618	0.001511319797822	0.005856660520575	ANK2
gene29522	69.4286368612018	0.973343565641279	0.176457014407795	5.51603782319395	3.46727668005447E-08	5.22812120152938E-07	LOC102441823
gene7618	2198.19664781345	0.972060773226313	0.211048010293482	4.60587508915422	4.10734898039031E-06	3.55005500329087E-05	ADD3
gene21760	387.190137703715	0.971900893424869	0.117768061164178	8.25266955927854	1.54894902293566E-16	1.37379863341909E-14	GARNL3
gene13138	405.910740129216	0.971466791943071	0.137518077527173	7.06428427019793	1.61445942657314E-12	6.49350599594942E-11	RBMS2
gene15791	163.627562232378	0.971417790786889	0.138762553247384	7.00057593387647	2.54912427990343E-12	9.92952802273194E-11	LHX2
gene17952	151.428566569435	0.971256918799331	0.233372120053634	4.16183783468271	3.15696515724334E-05	0.000214959497616	MFSD6
gene15447	418.801381159444	0.97101663147413	0.282141612767513	3.44159311329327	0.000578299400848	0.002593798790888	JAM2
gene3199	124.030880766935	0.970800003332511	0.228391875232509	4.25058904719886	2.13209048043669E-05	0.000152689461115	DUSP6
gene20745	326.518777458552	0.969683474921063	0.205658889117339	4.71500881426919	2.41700286012031E-06	2.23540451688667E-05	ZNF25
gene1247	3888.37985238019	0.969383138154149	0.243595383485108	3.97948074501752	6.90659533611727E-05	0.000425715049106	THOC2
gene13327	27.4528365261826	0.967298638293454	0.254082335491834	3.80702828640578	0.000140646663861	0.000786448125275	IGSF22
gene12386	15.7115459683055	0.967018913827922	0.292637169050902	3.30449791106241	0.00095146684959	0.003977195311966	CCDC83
gene5385	44.2733057048935	0.965759264406713	0.280003509211943	3.44909700283685	0.000562464607376	0.002533287860563	LOC102439203
gene17360	27.2860948990012	0.964104064190029	0.388035353897603	2.48457789865313	0.012970512672363	0.035788930546988	GRIP1
gene10495	123.263974000973	0.963218205661957	0.178959919319747	5.38231247154832	7.35349696415493E-08	1.01015671163669E-06	LOC106697551
gene26123	269.067769191822	0.963008806581601	0.128724353918709	7.48117024684975	7.36636755607175E-14	3.87238075629972E-12	PRDM11
gene21544	2206.73942105031	0.961130524271853	0.190636052131416	5.04170388300578	4.61404899637346E-07	5.12853325143181E-06	ADAMTS2
gene11063	19.0571682675393	0.960793269069601	0.265993164759736	3.61209758881383	0.000303730214588	0.001505593024164	LOC111826577
gene8266	12.214762407602	0.959594206073037	0.36582124823137	2.62312320761129	0.008712775835591	0.025760640606908	SEMA3E
gene7411	651.738901698963	0.959585568684535	0.324534557308134	2.95680551446927	0.003108441149538	0.010803956929512	SNX33
gene30156	32.1304744518763	0.959416241447555	0.320221389744866	2.99610292183156	0.002734541206	0.009703301222357	LOC106695887
gene670	403.8106799599	0.95940808539566	0.236529586791097	4.05618636725989	4.9880464350109E-05	0.000320461601387	RNF44
gene2240	20.8852859208161	0.959108190405026	0.293021967160395	3.27316139366449	0.001063517318477	0.004370584832347	PJVK
gene8497	79.1196803533675	0.957294482307762	0.40401158954198	2.36947282475988	0.017813464116662	0.046468371309259	SLITRK3
gene4136	42.9136227504754	0.956555000373647	0.21299812748505	4.49090802660124	7.09201730089454E-06	5.78568109523448E-05	MAP3K13
gene8809	735.121143870801	0.956494931359797	0.297617688309546	3.21383764786509	0.001309737061828	0.005187062625216	TBC1D32
gene11465	286.932996037953	0.95649192179279	0.175312907509378	5.4559127184724	4.87219226000874E-08	7.0220470947376E-07	UBE2L6
gene8314	34.7242590122627	0.956441117213709	0.261208722622587	3.66159716111642	0.000250647767278	0.001274236665216	CNTNAP2
gene1466	62.9371764527557	0.954909668967423	0.251263128986818	3.8004369077865	0.000144441191742	0.000804026524359	LOC102436813
gene24096	1463.68541393641	0.954610053416591	0.128928802792602	7.40416441275891	1.31978828680427E-13	6.55912023571258E-12	ZNF512B
gene14972	39.6988707246946	0.954528684132409	0.277712111393644	3.43711579355431	0.00058794419244	0.002630236629138	ROPN1L
gene29766	2017.1367717372	0.954171996006188	0.162985837220615	5.85432459824491	4.7895238261195E-09	8.80284958265003E-08	LOC102430512
gene17150	101.183507601675	0.954078069512552	0.176785937009597	5.39679844251842	6.78405250238176E-08	9.42479791791173E-07	ACOT4
gene22251	130.251668111686	0.952369939507052	0.302707156875086	3.14617582662591	0.001654205270631	0.006314164677901	ZBTB25
gene2411	58.9589517197963	0.951823198114846	0.201428138446894	4.72537355234404	2.29692726203446E-06	2.13233263536694E-05	CCDC148
gene24975	125.155901104347	0.951223370404204	0.145052111122453	6.55780438521974	5.46057724756555E-11	1.57663912348324E-09	GXYLT2
gene22835	177.906500672571	0.95082563644176	0.283155827853983	3.35795891487736	0.000785202830329	0.003368076128606	LOC102426452
gene21994	31.4175144439555	0.950537653107359	0.31823485966085	2.98690613002098	0.002818162398185	0.009946962995228	LOC106699453
gene1071	16.7026848495045	0.950291577667804	0.308836961483745	3.07700080036508	0.002090947394639	0.007715582502726	CHRNA2
gene23854	342.92500418884	0.949930114670522	0.161558936605599	5.8797744936234	4.10825790476493E-09	7.67303676705285E-08	ST3GAL5
gene20378	44.8991183487589	0.949688057590527	0.259647355680147	3.65760727700391	0.000254580718658	0.001292331531904	LOC106699172
gene18079	797.831224427076	0.94915408983926	0.122200530539093	7.76718468939557	8.02497904620663E-15	5.25727320470242E-13	SEPT3
gene15964	32.2329833745547	0.949034495162379	0.310696483596704	3.05453889975228	0.002254067808305	0.00824014008553	PRNP
gene826	147.23733403378	0.948747693742137	0.242434537791158	3.91341804012851	9.09987960707694E-05	0.000538243562943	LOC102439272
gene14722	1290.69782903847	0.948540512433718	0.164596680284821	5.76281678823864	8.27215778117232E-09	1.44804624317181E-07	PBXIP1
gene16322	10.7921753502601	0.948257149699987	0.357154348021749	2.65503459485321	0.007930027544519	0.023748887685273	LOC102428088
gene20160	35.4648351826444	0.946228216935903	0.225185489062903	4.20199463506099	2.6457340561047E-05	0.000184582373942	TTBK1
gene11365	80.0923182538975	0.945599404758183	0.195737931351551	4.83094614431099	1.35885760134102E-06	1.34988180443383E-05	PM20D2
gene17946	36.4889124275304	0.94548199216497	0.330493036743344	2.86082273164265	0.004225432420416	0.014050923612977	NRG3
gene8564	679.078837704177	0.943456915037598	0.106908251908638	8.82492135259921	1.09536761219189E-18	1.38280166809188E-16	LOC102423880
gene3556	14.7342551286557	0.942645964803794	0.385312027996359	2.44644832320859	0.014427147776259	0.039090947954003	TRAF3IP2
gene12299	1803.40660095725	0.942246451059522	0.269915210256886	3.49089793851469	0.000481400113781	0.002220809540635	HEG1
gene29707	255.748303072735	0.941808508401661	0.171387670700369	5.49519405073303	3.90281019110344E-08	5.79889194631736E-07	LOC102440599
gene9403	986.890798980159	0.941536675868881	0.235144861731776	4.00407080526756	6.2261716155244E-05	0.000389727246075	DNAJC6
gene7386	506.90212863168	0.939181451988882	0.142282323826075	6.60083014343323	4.08861791110742E-11	1.20876319269407E-09	FAM219B
gene20937	109.457126709277	0.939155510912177	0.276035475407958	3.4023000468479	0.000668212318629	0.002940644287707	HIPK2
gene23364	32.6574994001686	0.938601091969604	0.391552904892812	2.39712457816281	0.016524304519553	0.043718501861048	CUNH8orf88
gene3483	671.395566455371	0.938294731717056	0.144894611530283	6.47570480232077	9.43703881145565E-11	2.59894245611665E-09	MANSC1
gene7338	415.311012847235	0.938122653320988	0.208361145916352	4.50238766539327	6.71942725675353E-06	5.51554316115578E-05	BBS4
gene9647	46.5934112553158	0.937249726327699	0.261226962322597	3.58787514885335	0.000333383853003	0.001633372096186	FFAR4
gene8347	59.663453413059	0.936354072183308	0.25850266344736	3.62222214539767	0.000292083121801	0.001456934749102	SCRN1
gene3342	389.829161762758	0.935913486063205	0.139964620507608	6.68678615116403	2.28124851334018E-11	7.1996702624486E-10	VAMP1
gene21752	1166.3399526664	0.935835091065495	0.215291058293069	4.34683678219266	1.38114916535713E-05	0.000104355503778	STXBP1
gene12646	53.7130378184687	0.935787276622112	0.236946179107703	3.9493663925965	7.83583332218987E-05	0.000474014471169	LOC102427653
gene21634	15.2547456406244	0.935222291128897	0.345452942001138	2.70723498752492	0.006784621499793	0.020853035158864	ENKUR
gene26903	58.4196296238545	0.9351820626377	0.19287015072577	4.84876513612195	1.24232403123464E-06	1.24739683333516E-05	QRICH2
gene6866	133.12269745451	0.935077515727667	0.174882976097902	5.34687558841746	8.94854797228682E-08	1.19694614988941E-06	HSPB11
gene29320	242.778436020608	0.934973763296575	0.240149547376141	3.89329804495589	9.88905320760455E-05	0.000578929203554	LOC111823006
gene11304	1273.55748550633	0.933405218141171	0.314182624089534	2.97090019171517	0.002969282629007	0.01039970495518	WDR35
gene31245	90.4033875374945	0.9331448323631	0.171309116357626	5.44714053871519	5.11860193659165E-08	7.35878807093538E-07	LOC102427023
gene18348	588.588859033537	0.932650531917372	0.183324024885953	5.08744302607135	3.62923362534336E-07	4.13488771741195E-06	DDX58
gene17195	129.66369447042	0.931149644059976	0.192958477322949	4.82564776100269	1.39548956965666E-06	1.38072037226613E-05	TMEM130
gene18156	326.920854756823	0.931048894824291	0.265497499048947	3.50680853175436	0.000453515344153	0.002111886881293	ENPP4
gene29369	87.3312411832105	0.929688097906999	0.393484948930005	2.36270307272255	0.018142198827733	0.047146021289014	LOC102426169
gene28807	11.5916084062662	0.92757366406194	0.344281099415893	2.69423347850248	0.007055072513498	0.021557858501933	LOC111824483
gene15502	167.666282120212	0.927253094926589	0.293413439843225	3.16022706874652	0.001576462263533	0.006057523849769	LRP3
gene29716	13.6622662353046	0.926259216074716	0.367909600176949	2.51762719871736	0.011814830018048	0.033144766449657	LOC106695774
gene23963	507.447482552681	0.926157505491169	0.139772741139103	6.6261668616018	3.445157202658E-11	1.04167821363584E-09	NIPAL3
gene6470	265.759848528878	0.925212217782593	0.170226517420839	5.43518267189393	5.47403231339031E-08	7.79846695717342E-07	VASH1
gene6899	221.028731528473	0.924839998814884	0.187266399380978	4.93863288807819	7.86721584613522E-07	8.22135939932983E-06	SALL2
gene3800	1941.36452277639	0.923595700940857	0.316213855378632	2.92079453582118	0.003491400002283	0.011954813510095	PKD2
gene24828	20.672118043222	0.922979134531684	0.380906282021258	2.42311344836307	0.015388120251283	0.041204139920413	KANK3
gene17459	410.109315596224	0.92266861543241	0.282399899001465	3.26724130814092	0.001086010687157	0.004442420727147	PARD6B
gene21444	1860.76703465467	0.920040164674365	0.167947502955463	5.47814137444094	4.29816667780389E-08	6.2943939621184E-07	CIRBP
gene9023	685.28145740636	0.917841531904895	0.17391996762324	5.27737869577575	1.31044894508355E-07	1.6763670795445E-06	SOX12
gene10042	38.4934395929758	0.917356076609548	0.233261544057921	3.93273602090947	8.39844514020422E-05	0.000502598992041	LOC111826366
gene23156	165.604212664909	0.916602378642662	0.261547246318771	3.50453844016204	0.000457399529364	0.002126538940957	PRRT2
gene1198	415.368869469768	0.915819376211398	0.317975216510613	2.8801596120018	0.003974738914006	0.013348176605386	BCORL1
gene13548	460.862708893327	0.915358367931244	0.217536988249232	4.20782863318178	2.57836273714479E-05	0.000180563554794	PINK1
gene22348	56.6908237371739	0.915246874272776	0.25607755469485	3.57410033598381	0.000351434157698	0.001706359842052	B3GNT8
gene10480	24.3530182152154	0.915006874296828	0.252852479773566	3.61873798950374	0.000296043176725	0.001473111290183	FBXO15
gene3490	2998.3592889783	0.914885047611966	0.148381752190552	6.16575174578791	7.01490676565793E-10	1.53962960040678E-08	CDKN1B
gene20533	344.608495130548	0.91475278112402	0.214485950062231	4.26486108231619	2.00026615756806E-05	0.000143665295661	PLAC9
gene3149	12.3583470774026	0.914752100583737	0.377230370066552	2.42491637251358	0.015311913480166	0.041019136251468	PPFIA2
gene31025	56.8945892498254	0.913402312847168	0.183959285921333	4.9652416743875	6.86155702558293E-07	7.2759429035841E-06	LOC102423287
gene28851	25.5641344909565	0.912593761229098	0.343233034111466	2.65881681112527	0.007841558687188	0.023528757372471	LOC102436343
gene26456	451.313438476	0.911979117828727	0.173060536392596	5.26971160981413	1.36638266080963E-07	1.74274248662998E-06	UBA7
gene21095	345.497215851046	0.910745179340479	0.180463518039975	5.04669968330517	4.49507064888983E-07	5.00916539127252E-06	LOC102421612
gene5482	144.158129057271	0.909421747067854	0.212566116897872	4.27830060754597	1.88325580038383E-05	0.000136737653517	FGF7
gene3369	377.645758631747	0.908167998786246	0.22858219991519	3.97304776628801	7.09588124563307E-05	0.00043554090446	ENO2
gene9219	371.851431985192	0.907932089537898	0.209140887229268	4.34124623628753	1.41676840770744E-05	0.000106813468227	DKK3
gene22661	112.228908426918	0.906385672050966	0.306428240509327	2.95790515438272	0.003097374104195	0.010774152279174	HK2
gene11113	2305.36166816064	0.90461757132256	0.202751244414636	4.46171156154571	8.13076196582055E-06	6.5242885898965E-05	CCNT1
gene20252	15.1867951112415	0.904204876356427	0.378159369440913	2.39106828873034	0.016799427885085	0.04431758774749	FAM19A2
gene6243	210.52089216075	0.903906897427533	0.315274141947973	2.86705053526621	0.004143168487913	0.013817219243822	CPNE8
gene2923	137.727215289427	0.90389207963396	0.211470097109709	4.27432574150202	1.91716578007001E-05	0.000138966396338	ACAD11
gene24170	53.5466141373482	0.903836020030346	0.218327613742865	4.13981541104937	3.47585394237929E-05	0.000234092266096	CDC42BPG
gene5970	165.771710339763	0.903443990557718	0.20133128399475	4.48735026485639	7.21144613775254E-06	5.87235261146775E-05	PCDHB8
gene26906	53.1513461476633	0.90343070641735	0.240165783211348	3.76169616811036	0.00016876498188	0.000917570060238	LOC106695156
gene3413	2359.00486407737	0.90316553657782	0.182748983700147	4.94210976330093	7.72816834125835E-07	8.09071861150503E-06	RIMKLB
gene9166	2154.74851303116	0.902476443612503	0.200559448394147	4.49979520206359	6.80189614150031E-06	5.58058793962276E-05	SAMHD1
gene17239	1639.0554274646	0.902299875444623	0.225296457719031	4.00494479398291	6.20319664426368E-05	0.000388852069455	INPP4A
gene24136	819.971931627581	0.901916246693012	0.127368041457862	7.08118171850351	1.42930327540992E-12	5.80276998784381E-11	EIF4E3
gene25205	97.6636965539585	0.900636373608111	0.361216468765404	2.49334250092855	0.012654671250924	0.035092098137038	TET1
gene11822	3258.41808632235	0.899675827671709	0.277693207197266	3.2398193558714	0.001196054467082	0.004805055054166	NBR1
gene11091	236.870625316062	0.898677313770624	0.233818125163592	3.8434886651403	0.000121297604173	0.000693272327882	COL2A1
gene17168	291.390756472091	0.898676300580161	0.328126356771845	2.73881168651451	0.006166168107474	0.019319676331219	RPL26L1
gene29356	71.3535587970333	0.898503314415367	0.249768976921523	3.59733752962313	0.000321491183401	0.001580516222611	ZNF710
gene3786	327.853560876014	0.898054691224317	0.26107200346555	3.43987359541914	0.000581985932925	0.00260762868133	KLHL8
gene17588	63.251057239561	0.897701246450663	0.210349302576734	4.26766923138805	1.97525914863719E-05	0.000142328001968	F3
gene27023	12.7596391041088	0.897647976198439	0.360459603851366	2.49028730711411	0.012763986754205	0.03532615633125	LOC106695184
gene3054	374.427684077534	0.897104095693446	0.118326232806697	7.58161630277701	3.41276316353148E-14	1.94797818195633E-12	ATG7
gene19695	223.574475806563	0.896844030575789	0.146668695150376	6.11476109238085	9.67017246371376E-10	2.05461465307039E-08	FAM35A
gene4472	1727.14164124879	0.896800382966908	0.291811206850488	3.07322118518359	0.002117614674791	0.007805478879223	CHD6
gene6796	144.313939690422	0.896740148417529	0.269286184679699	3.33006369964412	0.000868261182348	0.003673077385714	LOC106696946
gene15436	11.457279823532	0.896630073396219	0.371676984816453	2.41239062418408	0.015848291755845	0.042259667887348	CFAP43
gene20229	642.472650357996	0.896505084702936	0.193242013664243	4.63928660079381	3.49613932134763E-06	3.07712229519073E-05	XAF1
gene9602	1067.69006975728	0.895954642127662	0.238925817789532	3.74992811750844	0.000176885268147	0.000955093913083	ARHGAP19
gene26452	48.0181196009922	0.89589743266943	0.260250814648367	3.44243853330451	0.00057649486021	0.002587046862308	MST1R
gene30789	53.3431881968564	0.894513571726155	0.226891764645242	3.94246822102502	8.06473388627469E-05	0.00048514633935	LOC111824810
gene31266	20.1707030784899	0.894207954255939	0.316350561130355	2.82663621983421	0.004703973229525	0.015367438043943	LOC106696161
gene13088	112.457935859012	0.892578446154962	0.27587643776477	3.23542834388789	0.00121460367648	0.004869395128588	AGAP2
gene10635	199.384553882877	0.892071541985549	0.219022550168503	4.07296664795128	4.64180734958817E-05	0.000300561804984	WDR5B
gene7396	33.8777436118923	0.891427432742512	0.211636247556127	4.21207351309752	2.53037160820173E-05	0.000177897467333	NEIL1
gene16412	44.9712011603201	0.891175154364016	0.293775047911568	3.03352909207006	0.002417114046012	0.008738291685992	IRAK3
gene8507	83.7354676914367	0.888733359440427	0.216249739064197	4.10975459802332	3.96079809349932E-05	0.000262158450161	CUNH1orf105
gene3744	59.2725958868857	0.88697366805317	0.232683848954193	3.81192623398533	0.000137888031072	0.000772771710105	SCD5
gene25383	25.8380700819565	0.886145169214589	0.243128426007184	3.64476167500219	0.000267639700528	0.001349119388116	FGF11
gene417	447.915697357819	0.884908548040664	0.256794553709191	3.44597864424643	0.000568995323376	0.002557373731232	POLK
gene6313	314.72571446821	0.884060647882911	0.235911534811929	3.74742442580305	0.000178659640516	0.000962891393804	TMEM2
gene17338	17.4894695970518	0.883912567677361	0.295831030188638	2.98789672981137	0.002809044530884	0.009930994513827	LOC111827734
gene9718	1839.49606068098	0.88376609170268	0.265394041466393	3.33001482180824	0.000868413612615	0.003673077385714	DZIP3
gene14376	83.1425626897257	0.883501473638237	0.333890917254171	2.64607818896038	0.008143099193784	0.024286066659165	LOC106698158
gene12222	239.291931073383	0.883273990270591	0.343854426706811	2.56874398485996	0.01020678326956	0.029455417428172	ANKRD49
gene16986	18.0736116271265	0.882566181875097	0.31434911452994	2.807598752727	0.004991237383602	0.016153340297417	ADRB2
gene11003	291.965113485839	0.882002561884868	0.213428905525303	4.13253565497154	3.58783088897648E-05	0.000240230488675	PLTP
gene22534	260.176558858363	0.880517584008927	0.212952337542329	4.13481060678147	3.55247483362751E-05	0.000238232075407	RGMA
gene24199	62.0814989137575	0.880512416054684	0.249532864669658	3.52864307962137	0.000417696077803	0.001971092405347	LOC106694670
gene21257	62.0304377906919	0.880026628626759	0.214534130435856	4.10203554482852	4.09531340428256E-05	0.000269617226216	CD248
gene9843	26.6677699794518	0.879905661598503	0.269616581043555	3.26354431983677	0.001100279736795	0.004493937984335	CFAP70
gene25213	290.615357156505	0.877535393629836	0.148704737600567	5.90119324904744	3.60881895657159E-09	6.79156951620301E-08	STOX1
gene14925	1298.88239732646	0.877352391487244	0.321014907242178	2.73305809697292	0.006274926292735	0.019582294258056	ZNF292
gene26939	221.388341418896	0.87735064553516	0.278086236593398	3.15495889434461	0.001605207195445	0.006155667061025	LOC102432073
gene18875	25.9359987066962	0.877257190187206	0.30966580694279	2.83291590649942	0.004612551861052	0.015128785214658	LOC106698935
gene24668	1886.9402943866	0.876702834848094	0.166325022624199	5.27102188844397	1.35666287883384E-07	1.73290136554146E-06	KDM4B
gene15293	394.625668476982	0.876007553512368	0.318152455112836	2.75342069323866	0.005897605713614	0.018623167941748	IGFBP6
gene30728	15.8369459333261	0.875835216256554	0.314632268216339	2.78367893166742	0.005374620801501	0.017220093879577	LOC102428897
gene7166	1953.77193852368	0.874364144326092	0.140069638949538	6.24235309581325	4.31036544651042E-10	1.00082677722631E-08	MECP2
gene26165	66.6764480119666	0.870284249404047	0.256833441983154	3.38851608530454	0.000702719070722	0.003069072305083	LOC102423059
gene10171	4034.36996463022	0.869421019243472	0.160493669099747	5.41716707032927	6.05507561119723E-08	8.53484374047727E-07	CGGBP1
gene8063	23.8529690605779	0.869165667499139	0.285977103842356	3.03928410988547	0.002371411002916	0.008591697097766	TLR1
gene27021	35.913652836992	0.868773507931296	0.23462561220304	3.70280763371851	0.000213226561759	0.0011127801405	LOC102431979
gene7316	20.553162130401	0.868453431632804	0.276034576090327	3.1461762650655	0.00165420279073	0.006314164677901	THSD4
gene17610	372.498787550464	0.86840912761375	0.134545021437076	6.45441294176677	1.08639208030059E-10	2.9266590387537E-09	LOC106698726
gene473	23.4865954756923	0.868304674202895	0.282820628331424	3.07016033210057	0.002139438861203	0.007876031312155	CCDC125
gene21993	480.442273884851	0.868211845884469	0.146414563366112	5.92981890546974	3.03268965925477E-09	5.78284097649517E-08	KLF11
gene13219	635.996409438225	0.868178802411688	0.174536267248672	4.97420287541009	6.55166680558194E-07	6.98742423318738E-06	ROBO1
gene25065	117.180971772362	0.867866437207068	0.232100628695895	3.7391817595814	0.000184620207468	0.00098824094341	DCAKD
gene4873	132.954902047413	0.867585389690164	0.255706861229449	3.39289053691707	0.000691592689334	0.003026593006587	LOC102417672
gene793	46.424546059352	0.866130746981704	0.202967261939303	4.26734212555284	1.97815668349309E-05	0.000142328001968	INPP4B
gene24964	56.9713576030976	0.866091241692787	0.216547129473437	3.99955078508222	6.34628288192165E-05	0.000396241741671	SHPK
gene1630	451.678369008674	0.865966219883921	0.195016560048851	4.44047530972242	8.9760403273337E-06	7.10808688009324E-05	FZD5
gene3292	1876.98320574632	0.865226332702129	0.240523680628491	3.59726048778766	0.000321586388399	0.001580516222611	APAF1
gene18614	200.583569591303	0.865183891213266	0.155180433096891	5.57534138774486	2.47044909266359E-08	3.87014647261021E-07	SLC25A40
gene16806	86.4259354866969	0.865082235091601	0.230976725534227	3.74532210156997	0.000180162475812	0.000969480404224	THEMIS2
gene14460	929.175373241082	0.864572919724829	0.162117421822704	5.33300437426368	9.66009836159944E-08	1.2802406219453E-06	LOC106698179
gene8731	21.5748709412661	0.864558360842559	0.337290693736671	2.56324404111053	0.010369913067813	0.029826650009615	GM2A
gene6091	2879.52586153182	0.862999472369837	0.277067322461234	3.11476454424027	0.001840917957685	0.006939554507012	CUNH5orf24
gene23220	18.9750096126204	0.862834449473819	0.269169933519553	3.20553799672852	0.00134810246708	0.005319514526156	PRKN
gene1350	1921.74828569332	0.862113979556916	0.251895365740788	3.42250829832285	0.000620462038696	0.002756457991072	AMOT
gene3857	13.8464251388521	0.861878757305138	0.320102604409231	2.6925077941674	0.00709168779563	0.021665914224592	UNC5C
gene16	4048.91510487697	0.860958376186917	0.169196693098034	5.08850593012519	3.60895498442817E-07	4.11449416319612E-06	PCOLCE
gene7703	581.687206974251	0.860726239096421	0.145639362297352	5.90998357531307	3.42141843938973E-09	6.45998164948095E-08	SUMF2
gene14554	445.735267864662	0.860665746552813	0.362170677681425	2.37640924456584	0.017482061368916	0.045810643423529	ABCA5
gene25671	334.985700774783	0.860369372650246	0.270270351434486	3.18336572281699	0.001455736156842	0.005683285966721	ARHGEF19
gene21822	34.2795368858732	0.859835402731253	0.25320552303212	3.39580034603818	0.000684282533181	0.002999155198014	ZNF45
gene20924	413.681506410072	0.858467465890926	0.352816005228785	2.43318742111557	0.01496655165628	0.040243549579503	LOC102438765
gene3861	823.210129842965	0.858159563083492	0.244880151654738	3.50440636893034	0.000457626459439	0.002127022202633	BHLHB9
gene12654	331.209559186173	0.858154223229918	0.130005617626876	6.60090109100419	4.08666148945128E-11	1.20876319269407E-09	LRRC8B
gene10260	219.264021838497	0.857864554798072	0.363743946915023	2.35842977477364	0.018352431812566	0.047615557785528	MCMDC2
gene11777	443.981292287054	0.857619207928572	0.168738333553167	5.0825392776464	3.72422267268551E-07	4.2403180463526E-06	FAM171A2
gene1490	1716.54926488585	0.857334813729785	0.19188432200759	4.4679773978401	7.89626465218502E-06	6.36386457431051E-05	STK17B
gene21614	21035.9498295404	0.856038453396485	0.177332477749185	4.82730780205557	1.38391141376334E-06	1.37083321311781E-05	STMN1
gene16171	108.034291042147	0.855453580114378	0.170619813012283	5.01379977513393	5.3365519420207E-07	5.81939885480757E-06	PAPSS2
gene5853	501.027168102809	0.855236437356165	0.116313189780477	7.3528757913895	1.93987187308526E-13	9.24244739531945E-12	WDYHV1
gene18205	343.909857033959	0.854906294856633	0.20144776499364	4.24381126732096	2.19755195104241E-05	0.000156857866254	LOC102439785
gene1087	977.657741644531	0.85441940597158	0.170869908599309	5.00040886646225	5.7208864613689E-07	6.20719770071362E-06	ATP11C
gene19437	16.6588177810553	0.854342434251233	0.328344191994585	2.60197212279401	0.009268938633412	0.02715674973147	CUNH11orf74
gene20734	1026.92431744027	0.854169577872724	0.157243895074288	5.43213189592627	5.56847382211388E-08	7.91996338433055E-07	BTBD2
gene27445	30.9192751206692	0.853436038557044	0.265847253192958	3.21024960125354	0.001326197581002	0.005245046229919	LOC102438185
gene20388	68.4875925763999	0.852527091928154	0.223906170115972	3.80751942425967	0.000140367716859	0.000785396202871	RAPGEFL1
gene6307	173.933497541175	0.852275235525799	0.293395644223243	2.90486669555772	0.003674095438108	0.012486437532339	KLF9
gene18869	1463.05138498267	0.851306538343198	0.194955401284509	4.3666732633934	1.26153222657569E-05	9.6200175743503E-05	KREMEN1
gene29679	52.1673859965344	0.851201227902865	0.22758587392985	3.74013207939802	0.000183923583298	0.000985732374694	LOC102433663
gene26796	32.5403078439942	0.851003263152548	0.246126095878046	3.45759054974088	0.000545029046739	0.002466966072586	LOC102440580
gene2993	472.410173844531	0.850592979298273	0.175753444335328	4.83969450792319	1.3003886473749E-06	1.29801922495515E-05	PXYLP1
gene21812	99.6162335960147	0.850419229827534	0.333257037814573	2.55184177175792	0.010715517024298	0.030609605571245	LOC102422628
gene4717	156.02210922951	0.850397773955498	0.165747116735567	5.13069422083657	2.88675527623383E-07	3.37112981110493E-06	ATXN7L1
gene17520	216.835475288174	0.850118450211646	0.174435603739226	4.8735374659094	1.09617467469915E-06	1.11321710919121E-05	FAM241A
gene12830	28.9157450568994	0.849372839436395	0.322022106297578	2.63762276820678	0.008348939881233	0.024852825343533	RUNX1T1
gene21094	29.4672945548909	0.848811275192156	0.266916990689303	3.18005711438651	0.001472460277017	0.005730468157292	LOC106699297
gene20162	45.6558835793955	0.847977431739239	0.245636290937536	3.45216673197071	0.000556103977597	0.002509869074253	CRIP3
gene1069	277.664452604925	0.847806475377051	0.243744367097556	3.47826079212623	0.000504678655788	0.002310084376638	CLU
gene1041	45.2878478285781	0.846613594542392	0.211291352569668	4.00685396844739	6.15328809068593E-05	0.000386003327996	MSRA
gene17365	22.1936773306612	0.846500667949714	0.355726876139288	2.37963652658693	0.017329722136278	0.045459964257079	LOC102419324
gene26040	259.273316823196	0.845725723130822	0.361446926293612	2.33983376702951	0.019292324692306	0.049556030826293	PYCARD
gene9404	1098.75323111418	0.845462056319876	0.191147124839154	4.4230958589166	9.72965453470034E-06	7.62112206420481E-05	LEPROT
gene499	910.409401070439	0.84543085667836	0.272888696567906	3.09807942692849	0.001947792177325	0.00727896838955	TRIM23
gene5391	180.597759446898	0.844408952556596	0.122272022697044	6.90598661844997	4.98556979078375E-12	1.8001133513905E-10	MYZAP
gene1624	876.048070533741	0.842516371621323	0.214943436337481	3.91971202274115	8.86548384112754E-05	0.000526501840314	KLF7
gene18567	31.3942749143699	0.84232882350336	0.236866769130769	3.55612915477531	0.000376359108837	0.001806586396708	RAD9B
gene24355	72.2689490649509	0.842201281743412	0.200068115988792	4.20957271267849	2.55854093479161E-05	0.000179367513041	CATSPERE
gene18287	163.29795099678	0.841486188043101	0.204371616310215	4.11743178057472	3.83117883488697E-05	0.000254357919191	FAM214B
gene18730	515.213162610061	0.841068974057099	0.125957215121045	6.67741798871015	2.43188615296377E-11	7.59196227716757E-10	SGSM2
gene17099	61.4436100060341	0.84101299773951	0.207305564621407	4.05687613487567	4.97334403132555E-05	0.000319754591159	RASSF4
gene10882	114.536719838098	0.840188487185789	0.240700085577656	3.49060319263875	0.000481931456778	0.002222667878662	MTSS1L
gene22403	999.099990251117	0.839732333402519	0.24839524875153	3.38062961197179	0.000723199574389	0.003145809013846	RECK
gene2924	40.7854085194289	0.839427847279018	0.309795655942229	2.70961787609945	0.006736076461311	0.020743079492726	ACKR4
gene25955	85.4733179915611	0.838821489318599	0.188728316853332	4.44459794536545	8.80563850510812E-06	6.9891472210117E-05	NOD2
gene1796	13.6875011927228	0.838473578368866	0.349621267795224	2.39823390509517	0.016474341418146	0.043592982684644	DNER
gene22244	6078.17303304038	0.838177864632639	0.354587376372638	2.36381191346133	0.018087993117269	0.047028238268667	SYNE2
gene10318	20.1030503668981	0.838113848363343	0.318763635160494	2.62926430720795	0.008556982527537	0.025376919738228	BCAT1
gene1043	687.948217788641	0.837635373795043	0.354266890719083	2.36441901780556	0.018058374935308	0.04697241607853	KIF13B
gene20200	745.281745990439	0.836991990015582	0.182246261893336	4.59264284117636	4.37667741789253E-06	3.75283271901098E-05	LOC102435157
gene11292	95.2982474918388	0.836946367990773	0.178027289951007	4.70122512240173	2.58605212951361E-06	2.37020517116788E-05	HS1BP3
gene16031	358.27833358908	0.835505812547702	0.119679052491723	6.98122014799109	2.92627338748256E-12	1.11230545574749E-10	XPA
gene15020	2421.52746223894	0.835500945339352	0.25543508708322	3.27089341906716	0.001072083066972	0.004398974292591	TBC1D15
gene30644	89.6442055700227	0.835405836700967	0.301445655234699	2.77133148942067	0.005582756011861	0.017797929073759	LOC102436459
gene8993	53.785579460952	0.835384765142648	0.356232204746232	2.34505683094471	0.019024179599804	0.049027445414784	LOC106694353
gene2734	1511.31044789375	0.835052644208273	0.225375082053641	3.70516845340303	0.000211250290139	0.001104736015492	RB1
gene6024	2585.66766028837	0.834733177614965	0.138270459183674	6.03695961193077	1.57045008929188E-09	3.21051232793181E-08	PAIP2
gene22313	2647.12804929243	0.832937493861478	0.183993070938438	4.52700468345445	5.98256146924183E-06	4.97444233704507E-05	LTBP4
gene7298	17.5283654573415	0.832528779755822	0.350798985754476	2.3732359942982	0.017632993612747	0.046117793210344	KLHDC1
gene4884	146.349550508554	0.832525978707691	0.165188109562136	5.03986625256787	4.65857296296167E-07	5.16474483297578E-06	BCL2L13
gene2632	320.871762840547	0.832422307162567	0.154387492680869	5.39177295199198	6.97658846093201E-08	9.66053622352435E-07	RMDN2
gene27671	1020.54781629754	0.832404128357425	0.184588021523519	4.5095240822621	6.49732190863137E-06	5.35866392035191E-05	CROCC
gene19103	91.5078445479294	0.832210073917753	0.289062255090351	2.87899945171891	0.003989390276961	0.013383318035838	TBX1
gene16689	26.1769990509628	0.831385549371552	0.311996485822333	2.66472728748934	0.007705077880623	0.023191667585342	ZNF41
gene9625	299.379921249453	0.830854343281515	0.31674575612945	2.62309542339047	0.008713486415173	0.025760640606908	SORBS1
[truncated: 4,747 more rows]
