# Supplementary material for: Transcriptomic responses of bat cells to European bat lyssavirus 1 infection under conditions simulating euthermia and hibernation
Source: BMC Immunol. 2023 Apr 21;24:7. doi: 10.1186/s12865-023-00542-7 (PMC10120247; doi:10.1186/s12865-023-00542-7)
Supplement: Supplementary file 5 — Additional file 5. Pathways overrepresented in the upregulated genes in noninfected cells cultivated at 5 °C compared to noninfected cells cultivated at 37 °C. [file 12865_2023_542_MOESM5_ESM.csv]

Pathway identifier	Pathway name	#Entities found	#Entities total	Entities ratio	Entities pValue	Entities FDR	#Reactions found	#Reactions total	Reactions ratio	Species identifier	Species name	Submitted entities found	Mapped entities	Found reaction identifiers
R-HSA-8868773	rRNA processing in the nucleus and cytosol	69	207	0.014254234953863104	1.1102230246251565E-16	1.6264767310758543E-13	15	15	0.0011172352152539848	9606	Homo sapiens	LTV1;DDX49;RPL31;RRP1;NAT10;RPL8;PWP2;WDR46;WDR43;RPL7;RRP9;RPL7A;FBL;TRMT112;RPS16;RPL18A;NOB1;RPL36AL;RPL38;RPS13;RPS9;RPS8;IMP3;DIMT1;RPS5;RPL23;WDR75;RPSA;IMP4;DIEXF;FTSJ3;GNL3;DKC1;NCL;RPL26;RPL12;TSR3;NOP2;HEATR1;NOL9;NOC4L;NOL6;RRP7A;EXOSC6;EMG1;PDCD11;PES1;GAR1;RPL13;RPL15;RPS2;NOP56;NOP58;NOP14;UTP3;PNO1;WDR18;RPL23A;MPP6;BYSL;RCL1;BOP1;TBL3;MPHOSPH10;TSR1		R-HSA-6790982;R-HSA-6790944;R-HSA-8868783;R-HSA-6790987;R-HSA-6791223;R-HSA-6791222;R-HSA-6791221;R-HSA-6791219;R-HSA-6791218;R-HSA-6790994;R-HSA-6791228;R-HSA-6791227;R-HSA-6790907;R-HSA-6790906;R-HSA-6790905
R-HSA-6791226	Major pathway of rRNA processing in the nucleolus and cytosol	62	189	0.013014736262222834	4.440892098500626E-16	2.1671553440683056E-13	7	7	5.213764337851929E-4	9606	Homo sapiens	LTV1;DDX49;RPL31;RRP1;RPL8;PWP2;WDR46;WDR43;RPL7;RRP9;RPL7A;FBL;RPS16;RPL18A;NOB1;RPL36AL;RPL38;RPS13;RPS9;RPS8;IMP3;RPS5;RPL23;WDR75;RPSA;IMP4;DIEXF;FTSJ3;GNL3;NCL;RPL26;RPL12;HEATR1;NOL9;NOC4L;NOL6;RRP7A;EXOSC6;EMG1;PDCD11;PES1;RPL13;RPL15;RPS2;NOP56;NOP58;NOP14;UTP3;PNO1;WDR18;RPL23A;MPP6;BYSL;RCL1;BOP1;TBL3;MPHOSPH10;TSR1		R-HSA-6791223;R-HSA-6791222;R-HSA-6791221;R-HSA-6791219;R-HSA-6791218;R-HSA-6791228;R-HSA-6791227
R-HSA-72312	rRNA processing	72	245	0.016870954413992563	4.440892098500626E-16	2.1671553440683056E-13	18	21	0.0015641293013555788	9606	Homo sapiens	LTV1;DDX49;RPL31;RRP1;NAT10;TFB1M;RPL8;PWP2;WDR46;WDR43;RPL7;RRP9;RPL7A;FBL;TRMT112;RPS16;RPL18A;NOB1;RPL36AL;RPL38;RPS13;RPS9;RPS8;IMP3;DIMT1;RPS5;RPL23;WDR75;RPSA;IMP4;DIEXF;FTSJ3;GNL3;DKC1;NCL;RPL26;RPL12;TSR3;NOP2;HEATR1;NOL9;NOC4L;MRM2;NOL6;MRM3;RRP7A;EXOSC6;EMG1;PDCD11;PES1;GAR1;RPL13;RPL15;RPS2;NOP56;NOP58;NOP14;UTP3;PNO1;WDR18;RPL23A;MPP6;BYSL;RCL1;BOP1;TBL3;MPHOSPH10;TSR1		R-HSA-6793127;R-HSA-6790982;R-HSA-6790944;R-HSA-8868783;R-HSA-6790987;R-HSA-6793066;R-HSA-6793096;R-HSA-6791223;R-HSA-6791222;R-HSA-6791221;R-HSA-6791219;R-HSA-6791218;R-HSA-6790994;R-HSA-6791228;R-HSA-6791227;R-HSA-6790907;R-HSA-6790906;R-HSA-6790905
R-HSA-6790901	rRNA modification in the nucleus and cytosol	33	71	0.00488913372813662	4.621858451514527E-13	1.6916001932543168E-10	8	8	5.958587814687919E-4	9606	Homo sapiens	DDX49;TSR3;NOP2;HEATR1;NAT10;NOC4L;PWP2;WDR46;WDR43;NOL6;RRP9;RRP7A;TRMT112;FBL;EMG1;PDCD11;GAR1;RPS2;NOP56;NOP58;NOP14;RPS9;UTP3;PNO1;IMP3;DIMT1;WDR75;IMP4;DIEXF;RCL1;TBL3;DKC1;MPHOSPH10		R-HSA-6790982;R-HSA-6790994;R-HSA-6790944;R-HSA-8868783;R-HSA-6790907;R-HSA-6790987;R-HSA-6790906;R-HSA-6790905
R-HSA-9633012	Response of EIF2AK4 (GCN2) to amino acid deficiency	35	115	0.007919019418812836	6.671109553657573E-9	1.9546350992216688E-6	16	16	0.0011917175629375838	9606	Homo sapiens	CEBPB;RPL31;RPL12;RRP1;RPL8;RPL7;RPL7A;RPS16;RPL18A;RPL36AL;RPL13;RPL38;RPS2;RPL15;RPS13;RPS9;RPS8;RPS5;RPL23;ASNS;RPL23A;RPSA;EIF2S2;TRIB3;RPL26;ATF3;ATF4		R-HSA-9633008;R-HSA-9635927;R-HSA-9635892;R-HSA-9644926;R-HSA-381128;R-HSA-9635804;R-HSA-9650722;R-HSA-9635936;R-HSA-1791118;R-HSA-9635915;R-HSA-9635912;R-HSA-9633742;R-HSA-9635918;R-HSA-9634669;R-HSA-1791173;R-HSA-9633005
R-HSA-72766	Translation	69	339	0.023343892025891752	1.3886395033857468E-8	3.3882803882612222E-6	71	99	0.0073737524206763	9606	Homo sapiens	EIF4A1;VARS;RPL31;MRPS11;MRPS12;RRP1;MRPL38;RPL8;RPL7;NARS;EEF1B2;RPL7A;MRPL42;SEC61A1;TRMT112;MRPL2;RPS16;RPL18A;RPL36AL;SEC61G;RPL38;SEC61B;EARS2;RPS13;MRPS28;RPS9;MRPS27;WARS;MRPS24;RPS8;RPS5;RPL23;SARS;RPSA;MRPS7;MRPL43;MRPS5;TUFM;MRPL50;GARS;RPL26;MTRF1L;RPL12;MRPL18;MRPS34;TARS;MRPL17;MRPS30;MRPL12;EIF4EBP1;RPL13;SSR1;RPL15;RPS2;GADD45GIP1;YARS;RPL23A;EIF2S2;MRPL21;AIMP2;FARSA;EIF3B;FARSB;E…		R-HSA-1799326;R-HSA-5368279;R-HSA-156808;R-HSA-380042;R-HSA-72722;R-HSA-156823;R-HSA-380048;R-HSA-156826;R-HSA-157849;R-HSA-156832;R-HSA-72619;R-HSA-72621;R-HSA-72622;R-HSA-5419261;R-HSA-72631;R-HSA-1799330;R-HSA-1799329;R-HSA-72635;R-HSA-1799335;R-HSA-380216;R-HSA-1799332;R-HSA-5389842;R-HSA-5419281;R-HSA-379974;R-HSA-72647;R-HSA-5389845;R-HSA-379980;R-HSA-5389848;R-HSA-5389849;R-HSA-379982;R-HS…
R-HSA-8953854	Metabolism of RNA	117	782	0.05384933204792728	2.987999541237407E-6	6.244919041186181E-4	110	187	0.013928199016833011	9606	Homo sapiens	LTV1;POP5;EIF4A1;RPL31;POP4;RRP1;RPL8;PWP2;RPL7;RRP9;FBL;RPS16;PSMD7;RPL18A;RPL36AL;MYC;PSMD3;RPL38;RPS13;RPS9;RPS8;IMP3;DIMT1;METTL1;PUS1;RPS5;RPL23;WDR75;RPSA;IMP4;THOC6;FTSJ3;WDR77;GTPBP3;DKC1;NCL;RPL26;GEMIN7;SNRNP25;SNRPB;RBM8A;PSMD13;NOP2;RRP7A;EMG1;PDCD11;GAR1;SYMPK;HSPA8;NOP14;PNO1;ALYREF;RCL1;LSM7;TBL3;TRMT12;MPHOSPH10;EIF4G1;DDX49;NXT1;HSPB8;WDR4;NAT10;TFB1M;PRPF19;WDR46;WDR43;RPL7A;TRM…		R-HSA-77069;R-HSA-77068;R-HSA-6793066;R-HSA-428296;R-HSA-6787447;R-HSA-77073;R-HSA-77585;R-HSA-191763;R-HSA-450580;R-HSA-77587;R-HSA-158481;R-HSA-77586;R-HSA-429845;R-HSA-77077;R-HSA-77589;R-HSA-158484;R-HSA-77591;R-HSA-77078;R-HSA-77590;R-HSA-77081;R-HSA-77593;R-HSA-77592;R-HSA-77083;R-HSA-77594;R-HSA-77085;R-HSA-6790982;R-HSA-429860;R-HSA-927789;R-HSA-77090;R-HSA-77095;R-HSA-72231;R-HSA-191786;…
R-HSA-9711097	Cellular response to starvation	38	176	0.012119542762704862	6.685573994413829E-6	0.0012234600409777308	21	28	0.0020855057351407717	9606	Homo sapiens	CEBPB;RPL31;RPL12;RRP1;RPL8;RPL7;RPL7A;RPS16;RPL18A;RPL36AL;SH3BP4;RPL13;RPL38;RPS2;RPL15;RPS13;SEC13;RPS9;RPS8;RPS5;RPL23;ASNS;RPL23A;CASTOR1;RPSA;EIF2S2;TRIB3;RPL26;ATF3;ATF4		R-HSA-9657619;R-HSA-9633008;R-HSA-9635927;R-HSA-9639287;R-HSA-9635892;R-HSA-9644926;R-HSA-381128;R-HSA-9635804;R-HSA-9640195;R-HSA-9650722;R-HSA-9635936;R-HSA-9640167;R-HSA-1791118;R-HSA-9635915;R-HSA-9635912;R-HSA-9633742;R-HSA-9635918;R-HSA-9640237;R-HSA-9634669;R-HSA-1791173;R-HSA-9633005
R-HSA-1799339	SRP-dependent cotranslational protein targeting to membrane	28	119	0.008194463572510673	2.430859148450093E-5	0.00355391868202104	5	5	3.7241173841799495E-4	9606	Homo sapiens	RPL31;RPL12;RRP1;RPL8;RPL7;RPL7A;SEC61A1;RPS16;RPL18A;RPL36AL;SEC61G;SSR1;RPL13;RPL38;RPS2;SEC61B;RPL15;RPS13;RPS9;RPS8;RPS5;RPL23;RPL23A;RPSA;RPL26		R-HSA-1799326;R-HSA-1799330;R-HSA-1799329;R-HSA-1799335;R-HSA-1799332
R-HSA-72706	GTP hydrolysis and joining of the 60S ribosomal subunit	28	120	0.008263324610935133	2.8074743264272506E-5	0.00355391868202104	3	3	2.2344704305079697E-4	9606	Homo sapiens	EIF4A1;RPL31;RPL12;RRP1;RPL8;RPL7;RPL7A;RPS16;RPL18A;RPL36AL;RPL13;RPL38;RPS2;RPL15;RPS13;RPS9;RPS8;RPS5;RPL23;RPL23A;RPSA;EIF2S2;RPL26;EIF3B;EIF4G1		R-HSA-72672;R-HSA-72619;R-HSA-72671
R-HSA-156827	L13a-mediated translational silencing of Ceruloplasmin expression	28	120	0.008263324610935133	2.8074743264272506E-5	0.00355391868202104	3	3	2.2344704305079697E-4	9606	Homo sapiens	EIF4A1;RPL31;RPL12;RRP1;RPL8;RPL7;RPL7A;RPS16;RPL18A;RPL36AL;RPL13;RPL38;RPS2;RPL15;RPS13;RPS9;RPS8;RPS5;RPL23;RPL23A;RPSA;EIF2S2;RPL26;EIF3B;EIF4G1		R-HSA-156832;R-HSA-156823;R-HSA-156826
R-HSA-975956	Nonsense Mediated Decay (NMD) independent of the Exon Junction Complex (EJC)	25	101	0.006954964880870404	2.913048100017246E-5	0.00355391868202104	1	1	7.448234768359899E-5	9606	Homo sapiens	RPS9;RPS8;RPL31;RPS5;RPL23;RPL12;RRP1;RPL23A;RPSA;RPL8;RPL7;RPL7A;RPS16;RPL18A;RPL36AL;RPL13;RPL38;RPS2;RPL26;RPL15;RPS13;EIF4G1		R-HSA-927789
R-HSA-156842	Eukaryotic Translation Elongation	25	102	0.007023825919294863	3.406064424837929E-5	0.0038147921558184805	6	9	6.703411291523909E-4	9606	Homo sapiens	RPS9;RPS8;RPL31;RPS5;RPL23;RPL12;RRP1;RPL23A;RPSA;RPL8;RPL7;EEF1B2;RPL7A;RPS16;RPL18A;RPL36AL;RPL13;RPL38;RPS2;RPL26;RPL15;RPS13		R-HSA-156915;R-HSA-156912;R-HSA-156913;R-HSA-156923;R-HSA-156907;R-HSA-156910
R-HSA-156902	Peptide chain elongation	24	97	0.006679520727172566	4.189294040002345E-5	0.004078615846972999	4	5	3.7241173841799495E-4	9606	Homo sapiens	RPS9;RPS8;RPL31;RPS5;RPL23;RPL12;RRP1;RPL23A;RPSA;RPL8;RPL7;RPL7A;RPS16;RPL18A;RPL36AL;RPL13;RPL38;RPS2;RPL26;RPL15;RPS13		R-HSA-156915;R-HSA-156912;R-HSA-156923;R-HSA-156907
R-HSA-72613	Eukaryotic Translation Initiation	29	130	0.008951934995179727	4.481995436234065E-5	0.004078615846972999	21	21	0.0015641293013555788	9606	Homo sapiens	EIF4A1;RPL31;RPL12;RRP1;RPL8;RPL7;RPL7A;RPS16;RPL18A;RPL36AL;EIF4EBP1;RPL13;RPL38;RPS2;RPL15;RPS13;RPS9;RPS8;RPS5;RPL23;RPL23A;RPSA;EIF2S2;RPL26;EIF3B;EIF4G1		R-HSA-72673;R-HSA-72672;R-HSA-156832;R-HSA-72676;R-HSA-72647;R-HSA-72619;R-HSA-156808;R-HSA-72621;R-HSA-72622;R-HSA-72691;R-HSA-72722;R-HSA-156823;R-HSA-72631;R-HSA-72663;R-HSA-72697;R-HSA-156826;R-HSA-72635;R-HSA-157849;R-HSA-72669;R-HSA-72671;R-HSA-72670
R-HSA-72737	Cap-dependent Translation Initiation	29	130	0.008951934995179727	4.481995436234065E-5	0.004078615846972999	18	18	0.0013406822583047818	9606	Homo sapiens	EIF4A1;RPL31;RPL12;RRP1;RPL8;RPL7;RPL7A;RPS16;RPL18A;RPL36AL;EIF4EBP1;RPL13;RPL38;RPS2;RPL15;RPS13;RPS9;RPS8;RPS5;RPL23;RPL23A;RPSA;EIF2S2;RPL26;EIF3B;EIF4G1		R-HSA-72673;R-HSA-72672;R-HSA-72676;R-HSA-72647;R-HSA-72619;R-HSA-156808;R-HSA-72621;R-HSA-72622;R-HSA-72691;R-HSA-72722;R-HSA-72631;R-HSA-72663;R-HSA-72697;R-HSA-72635;R-HSA-157849;R-HSA-72669;R-HSA-72671;R-HSA-72670
R-HSA-72689	Formation of a pool of free 40S subunits	25	106	0.0072992700729927005	6.219064591550527E-5	0.005037442319155927	2	2	1.4896469536719798E-4	9606	Homo sapiens	RPS9;RPS8;RPL31;RPS5;RPL23;RPL12;RRP1;RPL23A;RPSA;RPL8;RPL7;RPL7A;RPS16;RPL18A;RPL36AL;RPL13;RPL38;RPS2;RPL26;RPL15;RPS13;EIF3B		R-HSA-72673;R-HSA-72676
R-HSA-72764	Eukaryotic Translation Termination	25	106	0.0072992700729927005	6.219064591550527E-5	0.005037442319155927	4	5	3.7241173841799495E-4	9606	Homo sapiens	RPS9;RPS8;RPL31;RPS5;RPL23;RPL12;RRP1;RPL23A;RPSA;RPL8;RPL7;RPL7A;TRMT112;RPS16;RPL18A;RPL36AL;RPL13;RPL38;RPS2;RPL26;RPL15;RPS13		R-HSA-141671;R-HSA-141691;R-HSA-141673;R-HSA-6800138
R-HSA-1474290	Collagen formation	24	104	0.007161547996143782	1.1903565286164319E-4	0.009165745270346526	52	77	0.005735140771637122	9606	Homo sapiens	COL18A1;COL16A1;MMP7;COL11A1;COL12A1;P3H2;PLOD3;MMP9;LOXL2;COL1A1;COL3A1;COL1A2;LOX;P4HA2;COL5A2;SERPINH1;COL8A1;TLL1;P4HB;COLGALT1		R-HSA-8948232;R-HSA-8944265;R-HSA-8948234;R-HSA-2002460;R-HSA-8944266;R-HSA-2395302;R-HSA-8948224;R-HSA-8948226;R-HSA-8948228;R-HSA-8948230;R-HSA-8948231;R-HSA-2002440;R-HSA-2395314;R-HSA-2395324;R-HSA-2214330;R-HSA-2395322;R-HSA-2250301;R-HSA-2022073;R-HSA-1981104;R-HSA-2559639;R-HSA-2002466;R-HSA-2299620;R-HSA-1474266;R-HSA-8944218;R-HSA-8944219;R-HSA-1981128;R-HSA-1980233;R-HSA-8944223;R-HSA-2…
R-HSA-2408557	Selenocysteine synthesis	25	112	0.007712436303539457	1.4373125489719474E-4	0.010492381607495216	3	7	5.213764337851929E-4	9606	Homo sapiens	RPS9;RPS8;RPL31;RPS5;RPL23;RPL12;RRP1;SARS;RPL23A;RPSA;RPL8;RPL7;RPL7A;RPS16;RPL18A;RPL36AL;RPL13;RPL38;RPS2;RPL26;RPL15;RPS13		R-HSA-2408529;R-HSA-2408526;R-HSA-5333615
R-HSA-3000170	Syndecan interactions	11	29	0.001996970114309324	1.6006796068779305E-4	0.010564485405394342	15	15	0.0011172352152539848	9606	Homo sapiens	COL1A1;COL3A1;TGFB1;COL1A2;SDC4;SDC2;ACTN1;COL5A2;TNC;SDC1;THBS1		R-HSA-2731081;R-HSA-2750187;R-HSA-2731147;R-HSA-2681675;R-HSA-2731149;R-HSA-2750177;R-HSA-2731075;R-HSA-2731074;R-HSA-2750181;R-HSA-2731141;R-HSA-2731078;R-HSA-2684507;R-HSA-2681694;R-HSA-2731123;R-HSA-2731122
R-HSA-9648895	Response of EIF2AK1 (HRI) to heme deficiency	11	29	0.001996970114309324	1.6006796068779305E-4	0.010564485405394342	18	20	0.0014896469536719798	9606	Homo sapiens	CEBPB;ASNS;TRIB3;CHAC1;EIF2S2;ATF3;ATF4		R-HSA-9653745;R-HSA-9635927;R-HSA-9654774;R-HSA-9650710;R-HSA-9648888;R-HSA-9655071;R-HSA-381128;R-HSA-9653724;R-HSA-9650722;R-HSA-9654752;R-HSA-9653894;R-HSA-1791118;R-HSA-9653893;R-HSA-9635915;R-HSA-9635912;R-HSA-9654792;R-HSA-9653742;R-HSA-9655086
R-HSA-5389840	Mitochondrial translation elongation	22	94	0.006472937611899187	1.847638032891341E-4	0.01127059200063718	8	8	5.958587814687919E-4	9606	Homo sapiens	MRPS28;GADD45GIP1;MRPS27;MRPS24;MRPL18;MRPS11;MRPS34;MRPS12;MRPL38;MRPL17;MRPS30;MRPS7;MRPL12;MRPS5;MRPL21;MRPL43;TUFM;MRPL42;MRPL2;MRPL50		R-HSA-5389842;R-HSA-5389857;R-HSA-5419268;R-HSA-5419269;R-HSA-5389845;R-HSA-5389848;R-HSA-5419279;R-HSA-5419261
R-HSA-5419276	Mitochondrial translation termination	22	94	0.006472937611899187	1.847638032891341E-4	0.01127059200063718	5	5	3.7241173841799495E-4	9606	Homo sapiens	MRPS28;GADD45GIP1;MRPS27;MRPS24;MRPL18;MRPS11;MRPS34;MRPS12;MRPL38;MRPL17;MRPS30;MRPS7;MRPL12;MRPS5;MRPL21;MRPL43;MRPL42;MRPL2;MRPL50;MTRF1L		R-HSA-5419264;R-HSA-5419281;R-HSA-5419271;R-HSA-5419273;R-HSA-5419277
R-HSA-1650814	Collagen biosynthesis and modifying enzymes	19	76	0.005233438920258918	2.2161491042138604E-4	0.012624131961259444	31	51	0.0037985997318635482	9606	Homo sapiens	COL18A1;COL16A1;COL11A1;COL12A1;P3H2;PLOD3;COL1A1;COL3A1;COL1A2;P4HA2;COL5A2;SERPINH1;COL8A1;TLL1;P4HB;COLGALT1		R-HSA-8948232;R-HSA-8944265;R-HSA-8948234;R-HSA-2002460;R-HSA-8944266;R-HSA-8948224;R-HSA-8948226;R-HSA-8948228;R-HSA-8948230;R-HSA-8948231;R-HSA-8944218;R-HSA-8944219;R-HSA-1981128;R-HSA-2002440;R-HSA-1980233;R-HSA-8944223;R-HSA-1981120;R-HSA-8944214;R-HSA-8944232;R-HSA-1650808;R-HSA-2002428;R-HSA-2022073;R-HSA-8944227;R-HSA-2089971;R-HSA-1981104;R-HSA-8944230;R-HSA-8948219;R-HSA-8948222;R-HSA-8…
R-HSA-5368287	Mitochondrial translation	23	102	0.007023825919294863	2.2543092787963293E-4	0.012624131961259444	16	17	0.0012661999106211828	9606	Homo sapiens	MRPS28;GADD45GIP1;MRPS27;MRPS24;MRPL18;MRPS11;MRPS34;MRPS12;MRPL38;MRPL17;MRPS30;MRPS7;MRPL12;MRPS5;MRPL21;MRPL43;TUFM;MRPL42;MRPL2;MRPL50;MTRF1L		R-HSA-5389842;R-HSA-5419281;R-HSA-5368279;R-HSA-5389845;R-HSA-5389848;R-HSA-5389849;R-HSA-5419261;R-HSA-5419264;R-HSA-5389857;R-HSA-5419271;R-HSA-5419268;R-HSA-5419269;R-HSA-5419273;R-HSA-5419279;R-HSA-5389839;R-HSA-5419277
R-HSA-927802	Nonsense-Mediated Decay (NMD)	26	124	0.00853876876463297	2.7718437239865334E-4	0.014413587364729974	6	6	4.4689408610159393E-4	9606	Homo sapiens	RPS9;RBM8A;RPS8;RPL31;RPS5;RPL23;RPL12;RRP1;RPL23A;RPSA;RPL8;RPL7;RPL7A;RPS16;RPL18A;RPL36AL;RPL13;RPL38;RPS2;RPL26;RPL15;RPS13;EIF4G1		R-HSA-927836;R-HSA-927789;R-HSA-927832;R-HSA-927830;R-HSA-927813;R-HSA-927889
R-HSA-975957	Nonsense Mediated Decay (NMD) enhanced by the Exon Junction Complex (EJC)	26	124	0.00853876876463297	2.7718437239865334E-4	0.014413587364729974	5	5	3.7241173841799495E-4	9606	Homo sapiens	RPS9;RBM8A;RPS8;RPL31;RPS5;RPL23;RPL12;RRP1;RPL23A;RPSA;RPL8;RPL7;RPL7A;RPS16;RPL18A;RPL36AL;RPL13;RPL38;RPS2;RPL26;RPL15;RPS13;EIF4G1		R-HSA-927836;R-HSA-927832;R-HSA-927830;R-HSA-927813;R-HSA-927889
R-HSA-381042	PERK regulates gene expression	13	42	0.0028921636138272964	3.0271968238682057E-4	0.015135984119341028	10	11	8.193058245195889E-4	9606	Homo sapiens	EXOSC6;CEBPB;HSPA5;ASNS;EIF2S2;ATF6;ATF3;HERPUD1;ATF4		R-HSA-381111;R-HSA-517731;R-HSA-1791118;R-HSA-1791180;R-HSA-1791107;R-HSA-1791056;R-HSA-381086;R-HSA-1791095;R-HSA-381128;R-HSA-1791173
R-HSA-428359	Insulin-like Growth Factor-2 mRNA Binding Proteins (IGF2BPs/IMPs/VICKZs) bind RNA	7	13	8.951934995179727E-4	3.2460871455253226E-4	0.015581218298521549	2	3	2.2344704305079697E-4	9606	Homo sapiens	IMP3;MYC;CD44		R-HSA-428287;R-HSA-428296
R-HSA-192823	Viral mRNA Translation	24	114	0.007850158380388376	4.403959535985713E-4	0.02069860981913285	2	2	1.4896469536719798E-4	9606	Homo sapiens	RPS9;RPS8;RPL31;RPS5;RPL23;RPL12;RRP1;RPL23A;RPSA;RPL8;RPL7;RPL7A;RPS16;RPL18A;RPL36AL;RPL13;RPL38;RPS2;RPL26;RPL15;RPS13		R-HSA-192704;R-HSA-192841
R-HSA-2173796	SMAD2/SMAD3:SMAD4 heterotrimer regulates transcription	12	39	0.002685580498553918	5.347385102525415E-4	0.023528494451111825	10	17	0.0012661999106211828	9606	Homo sapiens	CDKN2B;MYC;SERPINE1;ATP1B4;E2F5;JUNB;SMAD7		R-HSA-2186785;R-HSA-5252001;R-HSA-2186771;R-HSA-1484099;R-HSA-2187303;R-HSA-2127257;R-HSA-2106586;R-HSA-2187293;R-HSA-2186780;R-HSA-2106591
R-HSA-5368286	Mitochondrial translation initiation	21	96	0.006610659688748106	6.046642521672085E-4	0.026000562843189967	3	4	2.9792939073439596E-4	9606	Homo sapiens	MRPS28;GADD45GIP1;MRPS27;MRPS24;MRPL18;MRPS11;MRPS34;MRPS12;MRPL38;MRPL17;MRPS30;MRPS7;MRPL12;MRPS5;MRPL21;MRPL43;MRPL42;MRPL2;MRPL50		R-HSA-5368279;R-HSA-5389849;R-HSA-5389839
R-HSA-3000171	Non-integrin membrane-ECM interactions	15	61	0.004200523343892026	0.0011384930776000557	0.04667821618160228	19	22	0.0016386116490391778	9606	Homo sapiens	TGFB1;COL16A1;SDC4;COL11A1;SDC2;ACTN1;TNC;PDGFA;HSPG2;THBS1;COL1A1;COL3A1;COL1A2;COL5A2;SDC1		R-HSA-2731081;R-HSA-2750187;R-HSA-2731147;R-HSA-2681675;R-HSA-2731149;R-HSA-2465890;R-HSA-2750177;R-HSA-2731075;R-HSA-2731074;R-HSA-2750181;R-HSA-2731141;R-HSA-2731078;R-HSA-2684507;R-HSA-2396113;R-HSA-2396337;R-HSA-2681694;R-HSA-2327738;R-HSA-2731123;R-HSA-2731122
R-HSA-1474244	Extracellular matrix organization	50	329	0.022655281641647155	0.0014765070514698442	0.05906028205879377	196	319	0.02375986891106808	9606	Homo sapiens	COL18A1;COL16A1;SDC4;COL11A1;SDC2;COL12A1;SERPINE1;TNC;PLOD3;PDGFA;NID1;THBS1;LOXL2;CAPN9;CAPNS1;TNN;SERPINH1;SPP1;CAPN3;TIMP1;PELO;COLGALT1;TGFB2;TGFB1;MMP7;ACTN1;P3H2;MMP9;HSPG2;COL1A1;COL3A1;COL1A2;LOX;P4HA2;ITGA10;COL5A2;ADAM12;COL8A1;SDC1;ADAM8;TLL1;ITGA5;P4HB;CD44;FBN1		R-HSA-8944265;R-HSA-2002460;R-HSA-8944266;R-HSA-216064;R-HSA-1564179;R-HSA-216068;R-HSA-1564164;R-HSA-2002440;R-HSA-1564169;R-HSA-2250301;R-HSA-2482180;R-HSA-1592362;R-HSA-8941234;R-HSA-2002466;R-HSA-2537499;R-HSA-2465890;R-HSA-2467436;R-HSA-1604690;R-HSA-2752125;R-HSA-2473584;R-HSA-2473596;R-HSA-2752115;R-HSA-2731123;R-HSA-2731122;R-HSA-1592387;R-HSA-2395257;R-HSA-2752118;R-HSA-2731081;R-HSA-165…
R-HSA-380994	ATF4 activates genes in response to endoplasmic reticulum stress	10	34	0.002341275306431621	0.0020825641745035872	0.0812200028056399	7	7	5.213764337851929E-4	9606	Homo sapiens	EXOSC6;CEBPB;ASNS;ATF6;ATF3;HERPUD1;ATF4		R-HSA-517731;R-HSA-1791118;R-HSA-1791180;R-HSA-1791107;R-HSA-1791056;R-HSA-1791095;R-HSA-1791173
R-HSA-9006936	Signaling by TGFB family members	22	114	0.007850158380388376	0.002171939056691552	0.08253368415427897	55	107	0.007969611202145092	9606	Homo sapiens	CDKN2B;TGFB1;FST;SERPINE1;NOG;ATP1B4;INHBB;INHBA;SMAD6;UCHL5;SMAD7;DRAP1;ACVR1C;MYC;PMEPA1;E2F5;JUNB		R-HSA-201475;R-HSA-2186785;R-HSA-178178;R-HSA-2176417;R-HSA-202626;R-HSA-2176416;R-HSA-2160931;R-HSA-2160932;R-HSA-2187303;R-HSA-2160935;R-HSA-178189;R-HSA-178208;R-HSA-2134532;R-HSA-178215;R-HSA-178218;R-HSA-173483;R-HSA-1225919;R-HSA-2186771;R-HSA-2127257;R-HSA-2187293;R-HSA-2186780;R-HSA-1549526;R-HSA-2128994;R-HSA-2473184;R-HSA-2473186;R-HSA-2470508;R-HSA-173512;R-HSA-2167917;R-HSA-1181149;R-…
R-HSA-9010553	Regulation of expression of SLITs and ROBOs	31	183	0.012601570031676078	0.0023933382392307134	0.0885535148515364	4	20	0.0014896469536719798	9606	Homo sapiens	COL16A1;RBM8A;PSMD13;RPL31;RPL12;RRP1;RPL8;RPL7;RPL7A;RPS16;PSMD7;RPL18A;RPL36AL;PSMD3;RPL13;RPL38;RPS2;RPL15;RPS13;RPS9;RPS8;RPS5;RPL23;RPL23A;RPSA;PSMA4;RPL26;EIF4G1		R-HSA-9010396;R-HSA-9014652;R-HSA-9011313;R-HSA-9014610
R-HSA-2022090	Assembly of collagen fibrils and other multimeric structures	15	67	0.004613689574438783	0.002758130047036955	0.09929268169333039	21	26	0.0019365410397735737	9606	Homo sapiens	COL18A1;COL16A1;MMP7;COL11A1;COL12A1;MMP9;LOXL2;COL1A1;COL3A1;COL1A2;LOX;COL5A2;COL8A1;TLL1		R-HSA-2395302;R-HSA-2022141;R-HSA-2299620;R-HSA-2395340;R-HSA-1474266;R-HSA-2396234;R-HSA-2559639;R-HSA-2213201;R-HSA-2213200;R-HSA-2395223;R-HSA-2243926;R-HSA-2213205;R-HSA-2213207;R-HSA-2395314;R-HSA-2395324;R-HSA-2243931;R-HSA-2214330;R-HSA-2002466;R-HSA-2395257;R-HSA-2395322;R-HSA-2250301
R-HSA-8951430	RUNX3 regulates WNT signaling	5	10	6.886103842445945E-4	0.003142529794134874	0.10998854279472059	5	5	3.7241173841799495E-4	9606	Homo sapiens	CCND1;MYC;TCF7		R-HSA-4411367;R-HSA-8951442;R-HSA-8951443;R-HSA-8951428;R-HSA-4411357
R-HSA-9031628	NGF-stimulated transcription	13	56	0.0038562181517697285	0.0037980968343014343	0.12913529236624877	13	37	0.0027558468642931624	9606	Homo sapiens	FOSL1;JUND;VGF;RRAD;ID1;ID3;TRIB1;JUNB		R-HSA-9031624;R-HSA-9620723;R-HSA-9620663;R-HSA-9613460;R-HSA-9613210;R-HSA-9621054;R-HSA-9613213;R-HSA-9613219;R-HSA-9621386;R-HSA-9613451;R-HSA-9621385;R-HSA-9031575;R-HSA-9620717
R-HSA-8948216	Collagen chain trimerization	11	44	0.0030298856906762154	0.004352777393941909	0.1479944313940249	11	28	0.0020855057351407717	9606	Homo sapiens	COL1A1;COL18A1;COL3A1;COL16A1;COL1A2;COL11A1;COL5A2;COL12A1;COL8A1		R-HSA-8944232;R-HSA-8944265;R-HSA-8944218;R-HSA-8944266;R-HSA-8944219;R-HSA-8944223;R-HSA-8944240;R-HSA-8944227;R-HSA-8944214;R-HSA-8944230;R-HSA-2002401
R-HSA-3656253	Defective EXT1 causes exostoses 1, TRPS2 and CHDS	6	16	0.0011017766147913511	0.005090852808152246	0.1602744285139881	4	4	2.9792939073439596E-4	9606	Homo sapiens	EXT1;SDC4;SDC2;SDC1;GPC6;HSPG2		R-HSA-9036283;R-HSA-3656261;R-HSA-9036285;R-HSA-3656257
R-HSA-3656237	Defective EXT2 causes exostoses 2	6	16	0.0011017766147913511	0.005090852808152246	0.1602744285139881	4	4	2.9792939073439596E-4	9606	Homo sapiens	EXT1;SDC4;SDC2;SDC1;GPC6;HSPG2		R-HSA-9036289;R-HSA-3656254;R-HSA-9036290;R-HSA-3656267
R-HSA-216083	Integrin cell surface interactions	17	86	0.005922049304503512	0.005170142855289939	0.1602744285139881	26	55	0.004096529122597945	9606	Homo sapiens	COL18A1;COL16A1;TNC;HSPG2;THBS1;COL1A1;COL3A1;COL1A2;ITGA10;COL5A2;SPP1;COL8A1;ITGA5;PELO;CD44;FBN1		R-HSA-2484965;R-HSA-114563;R-HSA-216064;R-HSA-4539779;R-HSA-216068;R-HSA-2467436;R-HSA-265423;R-HSA-4084912;R-HSA-4084910;R-HSA-265429;R-HSA-265424;R-HSA-2752125;R-HSA-265426;R-HSA-4084903;R-HSA-2752115;R-HSA-2752118;R-HSA-4088220;R-HSA-349603;R-HSA-4088281;R-HSA-216043;R-HSA-216040;R-HSA-2327695;R-HSA-216045;R-HSA-4088264;R-HSA-2426259;R-HSA-216061
R-HSA-376176	Signaling by ROBO receptors	36	235	0.01618234402974797	0.005574774350073808	0.17281800485228804	12	60	0.004468940861015939	9606	Homo sapiens	NRP2;COL16A1;RBM8A;PSMD13;RPL31;RPL12;RRP1;RPL8;RPL7;RPL7A;RPS16;PSMD7;RPL18A;RPL36AL;PSMD3;RPL13;SLIT3;RPL38;RPS2;RPL15;SRGAP1;RPS13;RPS9;RPS8;RPS5;RPL23;RPL23A;RPSA;ENAH;PSMA4;RPL26;PFN1;EIF4G1		R-HSA-428534;R-HSA-428533;R-HSA-376145;R-HSA-9010396;R-HSA-9014652;R-HSA-9010815;R-HSA-373715;R-HSA-9010190;R-HSA-9011313;R-HSA-376140;R-HSA-9014610;R-HSA-9014834
R-HSA-8878159	Transcriptional regulation by RUNX3	21	118	0.008125602534086214	0.006578080901305627	0.19734242703916882	25	47	0.0035006703411291523	9606	Homo sapiens	JAG1;TGFB1;PSMD13;TCF7;RUNX1;CTGF;PSMD7;PSMA4;CCND1;MYC;PSMD3;SPP1;HES1		R-HSA-8878212;R-HSA-8951695;R-HSA-8951428;R-HSA-8952069;R-HSA-8952408;R-HSA-1980047;R-HSA-8951966;R-HSA-1989766;R-HSA-8952081;R-HSA-8951442;R-HSA-8878237;R-HSA-8951443;R-HSA-4411357;R-HSA-8937814;R-HSA-8878117;R-HSA-8878243;R-HSA-4411367;R-HSA-8952101;R-HSA-8951910;R-HSA-8952442;R-HSA-8952058;R-HSA-8952062;R-HSA-8878193;R-HSA-4396347;R-HSA-8951926
R-HSA-2473224	Antagonism of Activin by Follistatin	3	4	2.754441536978378E-4	0.007193992379106673	0.2086257789940935	2	2	1.4896469536719798E-4	9606	Homo sapiens	FST;INHBB;INHBA		R-HSA-2473184;R-HSA-2473186
R-HSA-2173793	Transcriptional activity of SMAD2/SMAD3:SMAD4 heterotrimer	12	55	0.0037873571133452692	0.008397870268577856	0.23514036752017997	10	38	0.0028303292119767616	9606	Homo sapiens	CDKN2B;MYC;SERPINE1;ATP1B4;E2F5;JUNB;SMAD7		R-HSA-2186785;R-HSA-5252001;R-HSA-2186771;R-HSA-1484099;R-HSA-2187303;R-HSA-2127257;R-HSA-2106586;R-HSA-2187293;R-HSA-2186780;R-HSA-2106591
R-HSA-2243919	Crosslinking of collagen fibrils	7	24	0.0016526649221870265	0.009653533483470866	0.27029893753718426	13	13	9.682705198867869E-4	9606	Homo sapiens	COL1A1;COL16A1;COL1A2;LOX;TLL1;LOXL2		R-HSA-2395302;R-HSA-2022141;R-HSA-2395340;R-HSA-2559639;R-HSA-2395223;R-HSA-2243926;R-HSA-2395314;R-HSA-2395324;R-HSA-2243931;R-HSA-2002466;R-HSA-2395257;R-HSA-2395322;R-HSA-2250301
R-HSA-1474228	Degradation of the extracellular matrix	24	148	0.010191433686819996	0.011272807676730112	0.30436580727171303	59	105	0.007820646506777894	9606	Homo sapiens	COL18A1;COL16A1;MMP7;COL11A1;COL12A1;NID1;MMP9;HSPG2;COL1A1;COL3A1;CAPN9;COL1A2;CAPNS1;COL5A2;SPP1;COL8A1;CAPN3;TLL1;ADAM8;TIMP1;CD44;FBN1		R-HSA-4086205;R-HSA-1604763;R-HSA-1564179;R-HSA-3791295;R-HSA-1602454;R-HSA-1566981;R-HSA-1564164;R-HSA-1566979;R-HSA-3791149;R-HSA-8848658;R-HSA-1458433;R-HSA-8940561;R-HSA-3814820;R-HSA-1564169;R-HSA-1604359;R-HSA-2482180;R-HSA-2514823;R-HSA-3788061;R-HSA-2514831;R-HSA-1454781;R-HSA-1592362;R-HSA-1454757;R-HSA-1474213;R-HSA-1474210;R-HSA-2534160;R-HSA-2168982;R-HSA-2485148;R-HSA-2537499;R-HSA-1…
R-HSA-8869496	TFAP2A acts as a transcriptional repressor during retinoic acid induced cell differentiation	4	9	6.19749345820135E-4	0.01194693336684316	0.3225672009047653	4	7	5.213764337851929E-4	9606	Homo sapiens	NOP2;HSPD1		R-HSA-8869543;R-HSA-8869558;R-HSA-8869542;R-HSA-8869560
R-HSA-6785807	Interleukin-4 and Interleukin-13 signaling	31	211	0.014529679107560941	0.016170305077607083	0.40690211575584445	8	47	0.0035006703411291523	9606	Homo sapiens	HSPA8;CCL22;TGFB1;TNFRSF1B;PTGS2;MMP9;COL1A2;TG;CCND1;BCL6;MYC;HMOX1;RHOU;TIMP1;VIM;JUNB		R-HSA-6785895;R-HSA-6790022;R-HSA-6797269;R-HSA-6790036;R-HSA-6797268;R-HSA-6789615;R-HSA-6790029;R-HSA-6790041
R-HSA-1502540	Signaling by Activin	5	15	0.0010329155763668916	0.016183008371273955	0.40690211575584445	8	10	7.448234768359899E-4	9606	Homo sapiens	DRAP1;ACVR1C;FST;INHBB;INHBA		R-HSA-1549526;R-HSA-1181153;R-HSA-2473184;R-HSA-2470483;R-HSA-2473186;R-HSA-2470508;R-HSA-1225919;R-HSA-1181149
R-HSA-114608	Platelet degranulation	22	137	0.009433962264150943	0.016276084630233778	0.40690211575584445	6	11	8.193058245195889E-4	9606	Homo sapiens	TGFB2;TGFB1;HSPA5;WDR1;SERPINC1;PCDH7;ACTN1;SERPINF2;SERPINE1;ANXA5;PDGFA;THBS1;TUBA4A;AGT;SOD1;TG;TMSB4X;CFL1;CALU;TAGLN2;TIMP1;PFN1;FERMT3		R-HSA-482775;R-HSA-482772;R-HSA-481044;R-HSA-481007;R-HSA-350745;R-HSA-351323
R-HSA-390471	Association of TriC/CCT with target proteins during biosynthesis	9	40	0.002754441536978378	0.017377989558750917	0.4198170744427827	2	2	1.4896469536719798E-4	9606	Homo sapiens	NOP56;CCT2;HDAC3;SPHK1;TCP1;TRIM16;CCT8;GAPDH;CCT5		R-HSA-390470;R-HSA-391266
R-HSA-4420332	Defective B3GALT6 causes EDSP2 and SEMDJL1	6	21	0.0014460818069136482	0.017492378101782613	0.4198170744427827	1	1	7.448234768359899E-5	9606	Homo sapiens	SDC4;SDC2;SDC1;CSPG4;GPC6;HSPG2		R-HSA-4420365
R-HSA-3560783	Defective B4GALT7 causes EDS, progeroid type	6	21	0.0014460818069136482	0.017492378101782613	0.4198170744427827	1	1	7.448234768359899E-5	9606	Homo sapiens	SDC4;SDC2;SDC1;CSPG4;GPC6;HSPG2		R-HSA-3560804
R-HSA-1268020	Mitochondrial protein import	13	69	0.004751411651287701	0.018853476051248985	0.45248342522997564	13	14	0.0010427528675703858	9606	Homo sapiens	HSPA9;TOMM40;TIMM13;TIMM10;GFER;TIMM50;HSPD1;ATP5MC1;CHCHD4;TIMM10B;GRPEL1;TIMM17A;TOMM6		R-HSA-1299475;R-HSA-1268022;R-HSA-1299478;R-HSA-1299476;R-HSA-1299482;R-HSA-1955380;R-HSA-1307802;R-HSA-1268025;R-HSA-1299481;R-HSA-1299480;R-HSA-1299487;R-HSA-8986181;R-HSA-1299484
R-HSA-170834	Signaling by TGF-beta Receptor Complex	15	85	0.0058531882660790525	0.020691287756472332	0.47589961839886363	43	82	0.006107552510055117	9606	Homo sapiens	CDKN2B;TGFB1;MYC;SERPINE1;PMEPA1;ATP1B4;E2F5;JUNB;UCHL5;SMAD7		R-HSA-2186785;R-HSA-178178;R-HSA-2176417;R-HSA-2176416;R-HSA-2128994;R-HSA-2160931;R-HSA-2160932;R-HSA-2187303;R-HSA-2160935;R-HSA-173512;R-HSA-2167917;R-HSA-178189;R-HSA-177107;R-HSA-170835;R-HSA-1484099;R-HSA-2167924;R-HSA-2134519;R-HSA-170843;R-HSA-170846;R-HSA-170844;R-HSA-170850;R-HSA-178208;R-HSA-2134532;R-HSA-2167876;R-HSA-178215;R-HSA-178218;R-HSA-173483;R-HSA-2127562;R-HSA-170861;R-HSA-5…
R-HSA-3560801	Defective B3GAT3 causes JDSSDHD	6	22	0.0015149428453381077	0.021369998370366017	0.4804722228998415	1	1	7.448234768359899E-5	9606	Homo sapiens	SDC4;SDC2;SDC1;CSPG4;GPC6;HSPG2		R-HSA-3560802
R-HSA-8957275	Post-translational protein phosphorylation	18	109	0.007505853188266079	0.02183964649544734	0.4804722228998415	1	1	7.448234768359899E-5	9606	Homo sapiens	CSF1;SERPINC1;PRKCSH;SDC2;IGFBP3;TNC;PRSS23;CYR61;AGT;VGF;EVA1A;SPP1;CALU;FAM20C;P4HB;TIMP1;FAM20A;FBN1		R-HSA-8952289
R-HSA-168273	Influenza Viral RNA Transcription and Replication	26	176	0.012119542762704862	0.024372081518587163	0.5361857934089176	5	14	0.0010427528675703858	9606	Homo sapiens	SEC13;RPS9;RPS8;RPL31;RPS5;RPL23;RPL12;RRP1;RPL23A;RPSA;RPL8;RPL7;RPL7A;RPS16;RPL18A;RPL36AL;POLR2E;RPL13;RPL38;RPS2;RPL26;RPL15;RPS13		R-HSA-192627;R-HSA-192704;R-HSA-168326;R-HSA-192841;R-HSA-192925
R-HSA-381426	Regulation of Insulin-like Growth Factor (IGF) transport and uptake by Insulin-like Growth Factor Binding Proteins (IGFBPs)	20	127	0.00874535187990635	0.025270882758586688	0.5409305358887859	10	14	0.0010427528675703858	9606	Homo sapiens	LRRC15;CSF1;SERPINC1;PRKCSH;SDC2;IGFBP3;TNC;PRSS23;CYR61;AGT;VGF;EVA1A;SPP1;CALU;FAM20C;P4HB;TIMP1;FAM20A;FBN1		R-HSA-381461;R-HSA-381446;R-HSA-381537;R-HSA-8952289;R-HSA-381500;R-HSA-381503;R-HSA-381545;R-HSA-381496;R-HSA-381435;R-HSA-381466
R-HSA-379716	Cytosolic tRNA aminoacylation	10	50	0.003443051921222972	0.025758596947085044	0.5409305358887859	17	21	0.0015641293013555788	9606	Homo sapiens	NARS;YARS;AIMP2;WARS;VARS;SARS;TARS;GARS;FARSA;FARSB		R-HSA-379974;R-HSA-380002;R-HSA-379980;R-HSA-379982;R-HSA-379977;R-HSA-379848;R-HSA-380008;R-HSA-380042;R-HSA-379893;R-HSA-379861;R-HSA-380048;R-HSA-379996;R-HSA-379865;R-HSA-379993;R-HSA-379992;R-HSA-379867;R-HSA-379994
R-HSA-8941326	RUNX2 regulates bone development	9	43	0.002961024652251756	0.026022517886717833	0.5464728756210745	8	32	0.0023834351258751676	9606	Homo sapiens	COL1A1;HDAC3;HEY1;SATB2;HEY2;HES1;SMAD6		R-HSA-8878023;R-HSA-9008137;R-HSA-8985275;R-HSA-8985627;R-HSA-8985644;R-HSA-8877922;R-HSA-9008177;R-HSA-8878013
R-HSA-76005	Response to elevated platelet cytosolic Ca2+	22	144	0.00991598953312216	0.0263870078927797	0.5541271657483737	6	14	0.0010427528675703858	9606	Homo sapiens	TGFB2;TGFB1;HSPA5;WDR1;SERPINC1;PCDH7;ACTN1;SERPINF2;SERPINE1;ANXA5;PDGFA;THBS1;TUBA4A;AGT;SOD1;TG;TMSB4X;CFL1;CALU;TAGLN2;TIMP1;PFN1;FERMT3		R-HSA-482775;R-HSA-482772;R-HSA-481044;R-HSA-481007;R-HSA-350745;R-HSA-351323
R-HSA-72662	Activation of the mRNA upon binding of the cap-binding complex and eIFs, and subsequent binding to 43S	12	66	0.004544828536014323	0.02952404346338733	0.5904808692677466	6	6	4.4689408610159393E-4	9606	Homo sapiens	EIF4A1;RPS9;RPS16;RPS8;RPS5;EIF4EBP1;RPSA;RPS2;EIF2S2;RPS13;EIF4G1;EIF3B		R-HSA-72647;R-HSA-72631;R-HSA-156808;R-HSA-72635;R-HSA-157849;R-HSA-72622
R-HSA-2408522	Selenoamino acid metabolism	26	180	0.012394986916402699	0.030735019914115425	0.6147003982823085	4	33	0.0024579174735587664	9606	Homo sapiens	RPS9;RPS8;RPL31;RPS5;RPL23;RPL12;RRP1;SARS;RPL23A;RPSA;RPL8;RPL7;AIMP2;RPL7A;RPS16;RPL18A;RPL36AL;RPL13;RPL38;RPS2;RPL26;RPL15;RPS13		R-HSA-2408529;R-HSA-2408546;R-HSA-2408526;R-HSA-5333615
R-HSA-381119	Unfolded Protein Response (UPR)	23	155	0.010673460955791213	0.03126940439151349	0.6253880878302698	28	94	0.0070013406822583045	9606	Homo sapiens	CEBPB;HSPA5;ASNS;EIF2S2;PDIA5;HERPUD1;EXOSC6;CREB3L1;LMNA;SSR1;PREB;ATF6;ATF3;ATF4		R-HSA-1791128;R-HSA-381186;R-HSA-1791122;R-HSA-1791121;R-HSA-381135;R-HSA-1791056;R-HSA-381128;R-HSA-8874184;R-HSA-420818;R-HSA-8874194;R-HSA-1791118;R-HSA-8874193;R-HSA-1791180;R-HSA-1791107;R-HSA-381086;R-HSA-1791173;R-HSA-1791163;R-HSA-8874212;R-HSA-381158;R-HSA-517731;R-HSA-381217;R-HSA-381026;R-HSA-1791164;R-HSA-1791095;R-HSA-1791083;R-HSA-1791082;R-HSA-381111;R-HSA-1791150
R-HSA-163282	Mitochondrial transcription initiation	2	3	2.065831152733783E-4	0.03464373101314766	0.6928746202629532	1	2	1.4896469536719798E-4	9606	Homo sapiens	TFB2M;POLRMT		R-HSA-163296
R-HSA-390450	Folding of actin by CCT/TriC	4	13	8.951934995179727E-4	0.03866936937806853	0.7347180181833021	2	2	1.4896469536719798E-4	9606	Homo sapiens	CCT2;TCP1;CCT8;CCT5		R-HSA-390453;R-HSA-390459
R-HSA-1442490	Collagen degradation	12	69	0.004751411651287701	0.03912530585628249	0.7433808112693673	20	34	0.0025323998212423656	9606	Homo sapiens	COL1A1;COL18A1;COL3A1;COL16A1;COL1A2;MMP7;COL11A1;COL5A2;COL12A1;COL8A1;MMP9		R-HSA-2471621;R-HSA-2482180;R-HSA-1564117;R-HSA-1564179;R-HSA-1564112;R-HSA-2168046;R-HSA-1454822;R-HSA-2485111;R-HSA-1454757;R-HSA-1564164;R-HSA-1474213;R-HSA-1474210;R-HSA-2473584;R-HSA-2168982;R-HSA-1458433;R-HSA-1564142;R-HSA-2473596;R-HSA-2168923;R-HSA-2537499;R-HSA-1564169
R-HSA-72649	Translation initiation complex formation	11	62	0.004269384382316485	0.041681288428435215	0.765902946823281	2	2	1.4896469536719798E-4	9606	Homo sapiens	EIF4A1;RPS9;RPS16;RPS8;RPS5;RPSA;RPS2;EIF2S2;RPS13;EIF4G1;EIF3B		R-HSA-156808;R-HSA-157849
R-HSA-9013695	NOTCH4 Intracellular Domain Regulates Transcription	6	26	0.0017903869990359455	0.0425501637124045	0.765902946823281	3	9	6.703411291523909E-4	9606	Homo sapiens	HEY1;HEY2;HES1		R-HSA-9604550;R-HSA-9013711;R-HSA-9604553
R-HSA-210991	Basigin interactions	6	26	0.0017903869990359455	0.0425501637124045	0.765902946823281	3	10	7.448234768359899E-4	9606	Homo sapiens	SLC7A5;SLC16A1;CAV1;SLC3A2;SLC7A11;SLC16A3		R-HSA-204549;R-HSA-204392;R-HSA-375131
R-HSA-5576886	Phase 4 - resting membrane potential	5	20	0.001377220768489189	0.04651107452915859	0.8371993415248546	1	2	1.4896469536719798E-4	9606	Homo sapiens	KCNK5;KCNK7;KCNK10;KCNK12		R-HSA-5578910
R-HSA-75205	Dissolution of Fibrin Clot	4	14	9.640545379424321E-4	0.04833404057337243	0.8433097360909116	10	19	0.0014151646059883808	9606	Homo sapiens	ANXA2;SERPINC1;SERPINF2;SERPINE1;PLAUR		R-HSA-158800;R-HSA-158982;R-HSA-158795;R-HSA-159001;R-HSA-158942;R-HSA-158750;R-HSA-158959;R-HSA-159005;R-HSA-158925;R-HSA-158893
R-HSA-9617828	FOXO-mediated transcription of cell cycle genes	6	27	0.001859248037460405	0.04936410471074859	0.8433097360909116	6	22	0.0016386116490391778	9606	Homo sapiens	GADD45A;CAV1;KLF4		R-HSA-9624976;R-HSA-9625409;R-HSA-9624985;R-HSA-9625406;R-HSA-9617852;R-HSA-9617853
R-HSA-8940973	RUNX2 regulates osteoblast differentiation	7	34	0.002341275306431621	0.04960645506417127	0.8433097360909116	6	24	0.0017875763444063757	9606	Homo sapiens	COL1A1;HDAC3;HEY1;SATB2;HEY2;HES1		R-HSA-9008137;R-HSA-8985275;R-HSA-8985627;R-HSA-8985644;R-HSA-8877922;R-HSA-9008177
R-HSA-72702	Ribosomal scanning and start codon recognition	11	64	0.0044071064591654045	0.05006003431811745	0.8510205834079967	2	2	1.4896469536719798E-4	9606	Homo sapiens	EIF4A1;RPS9;RPS16;RPS8;RPS5;RPSA;RPS2;EIF2S2;RPS13;EIF4G1;EIF3B		R-HSA-72697;R-HSA-72621
R-HSA-198725	Nuclear Events (kinase and transcription factor activation)	13	80	0.005508883073956756	0.05090541938378612	0.8604698713149107	13	48	0.0035751526888127515	9606	Homo sapiens	FOSL1;JUND;VGF;RRAD;ID1;ID3;TRIB1;JUNB		R-HSA-9031624;R-HSA-9620723;R-HSA-9620663;R-HSA-9613460;R-HSA-9613210;R-HSA-9621054;R-HSA-9613213;R-HSA-9613219;R-HSA-9621386;R-HSA-9613451;R-HSA-9621385;R-HSA-9031575;R-HSA-9620717
R-HSA-8878166	Transcriptional regulation by RUNX2	21	147	0.010122572648395538	0.05270968729018355	0.8604698713149107	20	84	0.006256517205422315	9606	Homo sapiens	HDAC3;DLX5;PSMD13;DLX6;SATB2;DHDH;SMAD6;RUNX1;COL1A1;PSMD7;PSMA4;HEY1;CCND1;HEY2;PSMD3;HES1;SOX9;ITGA5		R-HSA-8878023;R-HSA-9008137;R-HSA-8985644;R-HSA-8877922;R-HSA-8938382;R-HSA-9008110;R-HSA-9008839;R-HSA-9007686;R-HSA-8939801;R-HSA-9007707;R-HSA-9008475;R-HSA-8985275;R-HSA-8985627;R-HSA-9008412;R-HSA-8985343;R-HSA-9008177;R-HSA-8878013;R-HSA-8939667;R-HSA-9009362;R-HSA-8939670
R-HSA-2122947	NOTCH1 Intracellular Domain Regulates Transcription	10	57	0.003925079190194188	0.05357410505957538	0.8604698713149107	8	18	0.0013406822583047818	9606	Homo sapiens	HDAC3;TLE1;HEY1;MYC;HEY2;HES1		R-HSA-4396371;R-HSA-1980047;R-HSA-4396347;R-HSA-1912388;R-HSA-1912359;R-HSA-1980067;R-HSA-4396382;R-HSA-1980065
R-HSA-8950505	Gene and protein expression by JAK-STAT signaling after Interleukin-12 stimulation	12	73	0.005026855804985539	0.05506978886955238	0.8604698713149107	6	36	0.0026813645166095636	9606	Homo sapiens	HSPA9;ANXA2;CFL1;TCP1;SNRPA1;SOD1		R-HSA-8950718;R-HSA-8950480;R-HSA-8950608;R-HSA-8950771;R-HSA-8950389;R-HSA-8950581
R-HSA-168255	Influenza Infection	27	200	0.013772207684891888	0.05531018655486941	0.8604698713149107	9	59	0.004394458513332341	9606	Homo sapiens	SEC13;RPS9;TGFB1;RPS8;RPL31;RPS5;RPL23;RPL12;RRP1;RPL23A;RPSA;RPL8;RPL7;RPL7A;RPS16;RPL18A;RPL36AL;POLR2E;RPL13;RPL38;RPS2;RPL26;RPL15;RPS13		R-HSA-192627;R-HSA-192704;R-HSA-168880;R-HSA-168865;R-HSA-168337;R-HSA-168326;R-HSA-1176059;R-HSA-192841;R-HSA-192925
R-HSA-8951911	RUNX3 regulates RUNX1-mediated transcription	2	4	2.754441536978378E-4	0.05786117731599216	0.8604698713149107	2	2	1.4896469536719798E-4	9606	Homo sapiens	RUNX1		R-HSA-8951926;R-HSA-8951910
R-HSA-6804754	Regulation of TP53 Expression	2	4	2.754441536978378E-4	0.05786117731599216	0.8604698713149107	4	5	3.7241173841799495E-4	9606	Homo sapiens	PRDM1		R-HSA-6804194;R-HSA-6804193;R-HSA-6804191;R-HSA-6804188
R-HSA-75944	Transcription from mitochondrial promoters	2	4	2.754441536978378E-4	0.05786117731599216	0.8604698713149107	1	3	2.2344704305079697E-4	9606	Homo sapiens	TFB2M;POLRMT		R-HSA-163296
R-HSA-381183	ATF6 (ATF6-alpha) activates chaperone genes	4	15	0.0010329155763668916	0.059208682680819136	0.8604698713149107	5	5	3.7241173841799495E-4	9606	Homo sapiens	HSPA5;ATF6;ATF4		R-HSA-1791163;R-HSA-1791082;R-HSA-1791150;R-HSA-1791107;R-HSA-1791121
R-HSA-5358493	Synthesis of diphthamide-EEF2	4	15	0.0010329155763668916	0.059208682680819136	0.8604698713149107	3	4	2.9792939073439596E-4	9606	Homo sapiens	DPH1;DPH2;DPH5;DPH7		R-HSA-5358484;R-HSA-5358494;R-HSA-5367022
R-HSA-2214320	Anchoring fibril formation	4	15	0.0010329155763668916	0.059208682680819136	0.8604698713149107	2	4	2.9792939073439596E-4	9606	Homo sapiens	COL1A1;COL16A1;COL1A2;TLL1		R-HSA-2214330;R-HSA-2396234
R-HSA-73780	RNA Polymerase III Chain Elongation	5	22	0.0015149428453381077	0.06438422275965727	0.8604698713149107	3	3	2.2344704305079697E-4	9606	Homo sapiens	POLR3D;POLR1C;POLR3E;POLR2E;POLR3H		R-HSA-113446;R-HSA-113705;R-HSA-113451
R-HSA-9020591	Interleukin-12 signaling	13	84	0.005784327227654593	0.06864575482249302	0.8604698713149107	8	56	0.004171011470281543	9606	Homo sapiens	HSPA9;ANXA2;CFL1;TCP1;SNRPA1;P4HB;SOD1		R-HSA-8950456;R-HSA-8950718;R-HSA-8950480;R-HSA-8950608;R-HSA-8950113;R-HSA-8950771;R-HSA-8950389;R-HSA-8950581
R-HSA-379724	tRNA Aminoacylation	11	68	0.004682550612863242	0.07005895854617772	0.8604698713149107	19	42	0.0031282586027111575	9606	Homo sapiens	NARS;YARS;AIMP2;WARS;VARS;SARS;TARS;GARS;FARSA;EARS2;FARSB		R-HSA-379974;R-HSA-380002;R-HSA-379980;R-HSA-379982;R-HSA-379977;R-HSA-379848;R-HSA-380008;R-HSA-380042;R-HSA-379893;R-HSA-379861;R-HSA-380048;R-HSA-380240;R-HSA-379996;R-HSA-379865;R-HSA-379993;R-HSA-380216;R-HSA-379992;R-HSA-379867;R-HSA-379994
R-HSA-8941856	RUNX3 regulates NOTCH signaling	4	16	0.0011017766147913511	0.07127115493440606	0.8604698713149107	6	7	5.213764337851929E-4	9606	Homo sapiens	JAG1;HES1		R-HSA-1980047;R-HSA-8878212;R-HSA-8878243;R-HSA-8878193;R-HSA-4396347;R-HSA-8878237
R-HSA-4641265	Repression of WNT target genes	4	16	0.0011017766147913511	0.07127115493440606	0.8604698713149107	6	7	5.213764337851929E-4	9606	Homo sapiens	TLE1;MYC;TCF7		R-HSA-4649028;R-HSA-8944349;R-HSA-8944352;R-HSA-4641231;R-HSA-5229348;R-HSA-4641229
R-HSA-75892	Platelet Adhesion to exposed collagen	4	16	0.0011017766147913511	0.07127115493440606	0.8604698713149107	4	6	4.4689408610159393E-4	9606	Homo sapiens	COL1A1;COL1A2;ITGA10;PELO		R-HSA-114577;R-HSA-114563;R-HSA-114671;R-HSA-114670
R-HSA-4411364	Binding of TCF/LEF:CTNNB1 to target gene promoters	3	10	6.886103842445945E-4	0.07399082400106383	0.8604698713149107	4	4	2.9792939073439596E-4	9606	Homo sapiens	MYC;TCF7		R-HSA-4411351;R-HSA-4411367;R-HSA-4411357;R-HSA-4411372
R-HSA-6793080	rRNA modification in the mitochondrion	3	10	6.886103842445945E-4	0.07399082400106383	0.8604698713149107	3	5	3.7241173841799495E-4	9606	Homo sapiens	TFB1M;MRM2;MRM3		R-HSA-6793127;R-HSA-6793066;R-HSA-6793096
R-HSA-5666185	RHO GTPases Activate Rhotekin and Rhophilins	3	10	6.886103842445945E-4	0.07399082400106383	0.8604698713149107	3	6	4.4689408610159393E-4	9606	Homo sapiens	RHOC;LIN7B;RHOB		R-HSA-5666197;R-HSA-5666178;R-HSA-5667037
R-HSA-447041	CHL1 interactions	3	10	6.886103842445945E-4	0.07399082400106383	0.8604698713149107	2	5	3.7241173841799495E-4	9606	Homo sapiens	HSPA8;ITGA10;PELO		R-HSA-445088;R-HSA-445087
R-HSA-209822	Glycoprotein hormones	3	10	6.886103842445945E-4	0.07399082400106383	0.8604698713149107	1	4	2.9792939073439596E-4	9606	Homo sapiens	INHBB;INHBA;INHBE		R-HSA-378975
R-HSA-73980	RNA Polymerase III Transcription Termination	5	23	0.0015838038837625672	0.07457610263150993	0.8604698713149107	2	2	1.4896469536719798E-4	9606	Homo sapiens	POLR3D;POLR1C;POLR3E;POLR2E;POLR3H		R-HSA-113449;R-HSA-113454
R-HSA-72695	Formation of the ternary complex, and subsequently, the 43S complex	9	54	0.00371849607492081	0.08253124390104383	0.8604698713149107	3	3	2.2344704305079697E-4	9606	Homo sapiens	RPS9;RPS16;RPS8;RPS5;RPSA;RPS2;EIF2S2;RPS13;EIF3B		R-HSA-72691;R-HSA-72663;R-HSA-72669
R-HSA-1971475	A tetrasaccharide linker sequence is required for GAG synthesis	6	31	0.0021346921911582425	0.08298241225851355	0.8604698713149107	5	5	3.7241173841799495E-4	9606	Homo sapiens	SDC4;SDC2;SDC1;CSPG4;GPC6;HSPG2		R-HSA-1889981;R-HSA-9638064;R-HSA-1889978;R-HSA-1878002;R-HSA-1889955
R-HSA-381033	ATF6 (ATF6-alpha) activates chaperones	4	17	0.0011706376532158104	0.08448490763709593	0.8604698713149107	10	10	7.448234768359899E-4	9606	Homo sapiens	HSPA5;ATF6;ATF4		R-HSA-1791163;R-HSA-1791082;R-HSA-381158;R-HSA-420818;R-HSA-1791150;R-HSA-381026;R-HSA-381186;R-HSA-1791107;R-HSA-1791121;R-HSA-381135
R-HSA-9661069	Defective binding of RB1 mutants to E2F1,(E2F2, E2F3)	4	17	0.0011706376532158104	0.08448490763709593	0.8604698713149107	1	1	7.448234768359899E-5	9606	Homo sapiens	CCND3;CCND2;CDK6;CCND1		R-HSA-9659782
R-HSA-9659787	Aberrant regulation of mitotic G1/S transition in cancer due to RB1 defects	4	17	0.0011706376532158104	0.08448490763709593	0.8604698713149107	1	2	1.4896469536719798E-4	9606	Homo sapiens	CCND3;CCND2;CDK6;CCND1		R-HSA-9659782
R-HSA-209563	Axonal growth stimulation	2	5	3.4430519212229723E-4	0.084981883540857	0.8604698713149107	2	2	1.4896469536719798E-4	9606	Homo sapiens	ARHGDIA;NGF		R-HSA-193668;R-HSA-193646
R-HSA-1368071	NR1D1 (REV-ERBA) represses gene expression	2	5	3.4430519212229723E-4	0.084981883540857	0.8604698713149107	1	1	7.448234768359899E-5	9606	Homo sapiens	HDAC3;NR1D1		R-HSA-5663252
R-HSA-447115	Interleukin-12 family signaling	14	96	0.006610659688748106	0.08747044221624878	0.8604698713149107	11	114	0.008490987635930284	9606	Homo sapiens	HSPA9;ANXA2;CFL1;TCP1;SNRPA1;P4HB;CRLF1;SOD1		R-HSA-8950456;R-HSA-8950504;R-HSA-8950731;R-HSA-8950718;R-HSA-8950480;R-HSA-8950608;R-HSA-8950113;R-HSA-8950771;R-HSA-8950389;R-HSA-8950581;R-HSA-8950183
R-HSA-5602410	TLR3 deficiency - HSE	1	1	6.886103842445945E-5	0.09203232392903693	0.8604698713149107	1	1	7.448234768359899E-5	9606	Homo sapiens	LRRC66		R-HSA-5602549
R-HSA-8874081	MET activates PTK2 signaling	6	32	0.0022035532295827023	0.09297123042175715	0.8604698713149107	5	5	3.7241173841799495E-4	9606	Homo sapiens	COL1A1;COL3A1;COL1A2;COL11A1;COL5A2;MET		R-HSA-8874083;R-HSA-8874082;R-HSA-8874080;R-HSA-8874079;R-HSA-8874078
R-HSA-8934593	Regulation of RUNX1 Expression and Activity	6	32	0.0022035532295827023	0.09297123042175715	0.8604698713149107	18	19	0.0014151646059883808	9606	Homo sapiens	CCND3;CCND2;CDK6;CCND1;RUNX1		R-HSA-8938440;R-HSA-8935785;R-HSA-8938507;R-HSA-8937134;R-HSA-8937728;R-HSA-8938853;R-HSA-8865320;R-HSA-8937767;R-HSA-8938887;R-HSA-8935864;R-HSA-8939129;R-HSA-8935930;R-HSA-8936058;R-HSA-8937744;R-HSA-8937682;R-HSA-8938867;R-HSA-8935766;R-HSA-8938487
R-HSA-73863	RNA Polymerase I Transcription Termination	6	33	0.0022724142680071615	0.1035767543092303	0.8604698713149107	3	4	2.9792939073439596E-4	9606	Homo sapiens	POLR1A;POLR1B;TWISTNB;POLR1C;POLR2E;CD3EAP		R-HSA-74993;R-HSA-74992;R-HSA-74994
R-HSA-193697	p75NTR regulates axonogenesis	3	12	8.263324610935132E-4	0.11157065360609975	0.8604698713149107	5	8	5.958587814687919E-4	9606	Homo sapiens	ARHGDIA;NGF;RTN4		R-HSA-9012761;R-HSA-193696;R-HSA-193655;R-HSA-193668;R-HSA-193646
R-HSA-8876725	Protein methylation	4	19	0.0013083597300647294	0.11415979015830324	0.8604698713149107	4	9	6.703411291523909E-4	9606	Homo sapiens	METTL22;HSPA8;ETFBKMT;RPS2		R-HSA-8879123;R-HSA-8932221;R-HSA-8931858;R-HSA-8932275
R-HSA-9013957	TLR3-mediated TICAM1-dependent programmed cell death	2	6	4.131662305467566E-4	0.11509180303957511	0.8604698713149107	3	3	2.2344704305079697E-4	9606	Homo sapiens	FADD;LRRC66		R-HSA-9013963;R-HSA-9013889;R-HSA-9013895
R-HSA-193670	p75NTR negatively regulates cell cycle via SC1	2	6	4.131662305467566E-4	0.11509180303957511	0.8604698713149107	2	3	2.2344704305079697E-4	9606	Homo sapiens	HDAC3;NGF		R-HSA-205056;R-HSA-193643
R-HSA-9013409	RHOJ GTPase cycle	9	59	0.004062801267043107	0.12258321354339852	0.8604698713149107	3	3	2.2344704305079697E-4	9606	Homo sapiens	FHOD3;GJA1;TRIO;TFRC;CAV1;RHOJ;STOM;CDC42EP1;WWP2		R-HSA-9017488;R-HSA-9017507;R-HSA-9017491
R-HSA-76066	RNA Polymerase III Transcription Initiation From Type 2 Promoter	5	27	0.001859248037460405	0.12333677547955357	0.8604698713149107	2	4	2.9792939073439596E-4	9606	Homo sapiens	POLR3D;POLR1C;POLR3E;POLR2E;POLR3H		R-HSA-112150;R-HSA-83805
R-HSA-69236	G1 Phase	8	51	0.0035119129596474317	0.12515531540940894	0.8604698713149107	10	15	0.0011172352152539848	9606	Homo sapiens	CDKN2B;CCND3;CCND2;CDK6;CCND1;PTK6;E2F5		R-HSA-182594;R-HSA-8941915;R-HSA-8942607;R-HSA-9018017;R-HSA-69227;R-HSA-8942803;R-HSA-1226094;R-HSA-8942836;R-HSA-1226095;R-HSA-8941895
R-HSA-69231	Cyclin D associated events in G1	8	51	0.0035119129596474317	0.12515531540940894	0.8604698713149107	10	15	0.0011172352152539848	9606	Homo sapiens	CDKN2B;CCND3;CCND2;CDK6;CCND1;PTK6;E2F5		R-HSA-182594;R-HSA-8941915;R-HSA-8942607;R-HSA-9018017;R-HSA-69227;R-HSA-8942803;R-HSA-1226094;R-HSA-8942836;R-HSA-1226095;R-HSA-8941895
R-HSA-2894862	Constitutive Signaling by NOTCH1 HD+PEST Domain Mutants	10	68	0.004682550612863242	0.12775459441512926	0.8604698713149107	10	21	0.0015641293013555788	9606	Homo sapiens	HDAC3;JAG1;HEY1;MYC;HEY2;HES1		R-HSA-2220976;R-HSA-2900765;R-HSA-4396402;R-HSA-2220979;R-HSA-2220981;R-HSA-2220982;R-HSA-2220985;R-HSA-4396393;R-HSA-2900743;R-HSA-4396392
R-HSA-2894858	Signaling by NOTCH1 HD+PEST Domain Mutants in Cancer	10	68	0.004682550612863242	0.12775459441512926	0.8604698713149107	10	21	0.0015641293013555788	9606	Homo sapiens	HDAC3;JAG1;HEY1;MYC;HEY2;HES1		R-HSA-2220976;R-HSA-2900765;R-HSA-4396402;R-HSA-2220979;R-HSA-2220981;R-HSA-2220982;R-HSA-2220985;R-HSA-4396393;R-HSA-2900743;R-HSA-4396392
R-HSA-2644606	Constitutive Signaling by NOTCH1 PEST Domain Mutants	10	68	0.004682550612863242	0.12775459441512926	0.8604698713149107	10	21	0.0015641293013555788	9606	Homo sapiens	HDAC3;JAG1;HEY1;MYC;HEY2;HES1		R-HSA-2220944;R-HSA-4396402;R-HSA-2220979;R-HSA-2220981;R-HSA-2769007;R-HSA-2220982;R-HSA-2220985;R-HSA-4396393;R-HSA-4396392;R-HSA-2768999
R-HSA-2644602	Signaling by NOTCH1 PEST Domain Mutants in Cancer	10	68	0.004682550612863242	0.12775459441512926	0.8604698713149107	10	21	0.0015641293013555788	9606	Homo sapiens	HDAC3;JAG1;HEY1;MYC;HEY2;HES1		R-HSA-2220944;R-HSA-4396402;R-HSA-2220979;R-HSA-2220981;R-HSA-2769007;R-HSA-2220982;R-HSA-2220985;R-HSA-4396393;R-HSA-4396392;R-HSA-2768999
R-HSA-2644603	Signaling by NOTCH1 in Cancer	10	68	0.004682550612863242	0.12775459441512926	0.8604698713149107	17	39	0.0029048115596603604	9606	Homo sapiens	HDAC3;JAG1;HEY1;MYC;HEY2;HES1		R-HSA-2769007;R-HSA-2730752;R-HSA-2737728;R-HSA-4396393;R-HSA-2900743;R-HSA-4396392;R-HSA-2768999;R-HSA-2220976;R-HSA-2900765;R-HSA-2220944;R-HSA-4396402;R-HSA-2220979;R-HSA-2691226;R-HSA-2220981;R-HSA-2220982;R-HSA-2220985;R-HSA-2660822
R-HSA-210744	Regulation of gene expression in late stage (branching morphogenesis) pancreatic bud precursor cells	4	20	0.001377220768489189	0.13049336049072358	0.8604698713149107	3	4	2.9792939073439596E-4	9606	Homo sapiens	HES1;HNF1B		R-HSA-1980047;R-HSA-210836;R-HSA-210824
R-HSA-209952	Peptide hormone biosynthesis	3	13	8.951934995179727E-4	0.132591998788545	0.8604698713149107	1	5	3.7241173841799495E-4	9606	Homo sapiens	INHBB;INHBA;INHBE		R-HSA-378975
R-HSA-76071	RNA Polymerase III Transcription Initiation From Type 3 Promoter	5	28	0.0019281090758848643	0.13738341441386936	0.8604698713149107	2	4	2.9792939073439596E-4	9606	Homo sapiens	POLR3D;POLR1C;POLR3E;POLR2E;POLR3H		R-HSA-112152;R-HSA-83803
R-HSA-76061	RNA Polymerase III Transcription Initiation From Type 1 Promoter	5	28	0.0019281090758848643	0.13738341441386936	0.8604698713149107	2	5	3.7241173841799495E-4	9606	Homo sapiens	POLR3D;POLR1C;POLR3E;POLR2E;POLR3H		R-HSA-76056;R-HSA-76060
R-HSA-9013508	NOTCH3 Intracellular Domain Regulates Transcription	6	36	0.00247899738328054	0.13892491127287188	0.8604698713149107	6	22	0.0016386116490391778	9606	Homo sapiens	HEY1;HEY2;HES1		R-HSA-9014141;R-HSA-9021325;R-HSA-9013567;R-HSA-9014129;R-HSA-9013652;R-HSA-9021334
R-HSA-3000178	ECM proteoglycans	11	79	0.005440022035532296	0.14830389717240944	0.8604698713149107	14	23	0.0017130939967227767	9606	Homo sapiens	COL1A1;COL3A1;TGFB2;COL16A1;TGFB1;COL1A2;TNN;COL5A2;SERPINE1;TNC;HSPG2		R-HSA-4086204;R-HSA-2327909;R-HSA-2396079;R-HSA-2681667;R-HSA-2327886;R-HSA-2396395;R-HSA-2424246;R-HSA-2396370;R-HSA-2424243;R-HSA-2424252;R-HSA-2681681;R-HSA-2466238;R-HSA-2465883;R-HSA-2466106
R-HSA-389957	Prefoldin mediated transfer of substrate to CCT/TriC	5	29	0.001996970114309324	0.1520983962433179	0.8604698713149107	2	2	1.4896469536719798E-4	9606	Homo sapiens	CCT2;TCP1;CCT8;TUBA4A;CCT5		R-HSA-389970;R-HSA-389980
R-HSA-8963888	Chylomicron assembly	3	14	9.640545379424321E-4	0.1548579046082189	0.8604698713149107	4	5	3.7241173841799495E-4	9606	Homo sapiens	DDAH1;APOC3;P4HB		R-HSA-174786;R-HSA-174660;R-HSA-174741;R-HSA-174587
R-HSA-6787450	tRNA modification in the mitochondrion	3	14	9.640545379424321E-4	0.1548579046082189	0.8604698713149107	3	7	5.213764337851929E-4	9606	Homo sapiens	PUS1;TRMT1;GTPBP3		R-HSA-6787447;R-HSA-6787566;R-HSA-6787403
R-HSA-1566948	Elastic fibre formation	7	46	0.0031676077675251344	0.1611529194154011	0.8604698713149107	14	17	0.0012661999106211828	9606	Homo sapiens	TGFB2;TGFB1;LOX;ITGA5;FBN1;LOXL2		R-HSA-2395364;R-HSA-2161282;R-HSA-2328033;R-HSA-2395328;R-HSA-2328037;R-HSA-2129353;R-HSA-2129385;R-HSA-2396399;R-HSA-2129357;R-HSA-2129362;R-HSA-2328048;R-HSA-1592387;R-HSA-2395320;R-HSA-2129375
R-HSA-389960	Formation of tubulin folding intermediates by CCT/TriC	5	30	0.0020658311527337833	0.16743767311167823	0.8604698713149107	2	2	1.4896469536719798E-4	9606	Homo sapiens	CCT2;TCP1;CCT8;TUBA4A;CCT5		R-HSA-389954;R-HSA-389961
R-HSA-8863678	Neurodegenerative Diseases	5	30	0.0020658311527337833	0.16743767311167823	0.8604698713149107	6	22	0.0016386116490391778	9606	Homo sapiens	PRDX2;JUN;CAPNS1;LMNA		R-HSA-8868134;R-HSA-8863012;R-HSA-8863008;R-HSA-8868573;R-HSA-8868666;R-HSA-8868344
R-HSA-8862803	Deregulated CDK5 triggers multiple neurodegenerative pathways in Alzheimer's disease models	5	30	0.0020658311527337833	0.16743767311167823	0.8604698713149107	6	22	0.0016386116490391778	9606	Homo sapiens	PRDX2;JUN;CAPNS1;LMNA		R-HSA-8868134;R-HSA-8863012;R-HSA-8863008;R-HSA-8868573;R-HSA-8868666;R-HSA-8868344
R-HSA-3371568	Attenuation phase	7	47	0.0032364688059495937	0.17347976949668031	0.8604698713149107	4	5	3.7241173841799495E-4	9606	Homo sapiens	HSPA8;HSPH1;MRPL18;SERPINH1;FKBP4;TNFRSF21		R-HSA-3371554;R-HSA-5324617;R-HSA-5082369;R-HSA-5082384
R-HSA-114294	Activation, translocation and oligomerization of BAX	1	2	1.377220768489189E-4	0.17560018064576421	0.8604698713149107	4	4	2.9792939073439596E-4	9606	Homo sapiens	DHDH		R-HSA-114275;R-HSA-168849;R-HSA-114264;R-HSA-139917
R-HSA-3371598	Defective BTD causes biotidinase deficiency	1	2	1.377220768489189E-4	0.17560018064576421	0.8604698713149107	2	2	1.4896469536719798E-4	9606	Homo sapiens	BTD		R-HSA-3325540;R-HSA-4225086
R-HSA-9645722	Defective Intrinsic Pathway for Apoptosis Due to p14ARF Loss of Function	1	2	1.377220768489189E-4	0.17560018064576421	0.8604698713149107	1	1	7.448234768359899E-5	9606	Homo sapiens	C1QBP		R-HSA-9645766
R-HSA-5602566	TICAM1 deficiency - HSE	1	2	1.377220768489189E-4	0.17560018064576421	0.8604698713149107	1	1	7.448234768359899E-5	9606	Homo sapiens	LRRC66		R-HSA-5602712
R-HSA-5602415	UNC93B1 deficiency - HSE	1	2	1.377220768489189E-4	0.17560018064576421	0.8604698713149107	1	1	7.448234768359899E-5	9606	Homo sapiens	LRRC66		R-HSA-5607838
R-HSA-5619078	Defective SLC35C1 causes congenital disorder of glycosylation 2C (CDG2C)	1	2	1.377220768489189E-4	0.17560018064576421	0.8604698713149107	1	1	7.448234768359899E-5	9606	Homo sapiens	SLC35C1		R-HSA-5653596
R-HSA-3642279	TGFBR2 MSI Frameshift Mutants in Cancer	1	2	1.377220768489189E-4	0.17560018064576421	0.8604698713149107	1	1	7.448234768359899E-5	9606	Homo sapiens	TGFB1		R-HSA-3642203
R-HSA-5083635	Defective B3GALTL causes Peters-plus syndrome (PpS)	6	39	0.002685580498553918	0.17908673521863472	0.8604698713149107	1	1	7.448234768359899E-5	9606	Homo sapiens	ADAMTSL1;SBSPON;SPON2;THBS2;THBS1;ADAMTS6		R-HSA-6785565
R-HSA-8849470	PTK6 Regulates Cell Cycle	2	8	5.508883073956756E-4	0.1812809528213909	0.8604698713149107	2	2	1.4896469536719798E-4	9606	Homo sapiens	CCND1;PTK6		R-HSA-8848436;R-HSA-8848414
R-HSA-9667769	Acetylcholine inhibits contraction of outer hair cells	2	8	5.508883073956756E-4	0.1812809528213909	0.8604698713149107	3	4	2.9792939073439596E-4	9606	Homo sapiens	KCNMA1;CHRNA9		R-HSA-9667809;R-HSA-9663785;R-HSA-9663736
R-HSA-5635851	GLI proteins bind promoters of Hh responsive genes to promote transcription	2	8	5.508883073956756E-4	0.1812809528213909	0.8604698713149107	1	4	2.9792939073439596E-4	9606	Homo sapiens	HHIP;PTCH2		R-HSA-5635850
R-HSA-8949613	Cristae formation	5	31	0.0021346921911582425	0.183354278936805	0.8604698713149107	2	2	1.4896469536719798E-4	9606	Homo sapiens	HSPA9;ATP5F1D;ATP5MC1		R-HSA-8949609;R-HSA-8949580
R-HSA-3000157	Laminin interactions	5	31	0.0021346921911582425	0.183354278936805	0.8604698713149107	8	15	0.0011172352152539848	9606	Homo sapiens	COL18A1;COL16A1;NID1;PELO;HSPG2		R-HSA-216051;R-HSA-2328145;R-HSA-4084507;R-HSA-2426450;R-HSA-2426530;R-HSA-4084505;R-HSA-2327803;R-HSA-4084501
R-HSA-163210	Formation of ATP by chemiosmotic coupling	4	23	0.0015838038837625672	0.1845697109434855	0.8604698713149107	3	3	2.2344704305079697E-4	9606	Homo sapiens	ATP5F1D;ATP5MC1		R-HSA-164834;R-HSA-164832;R-HSA-164840
R-HSA-2022928	HS-GAG biosynthesis	6	40	0.002754441536978378	0.19341249719757359	0.8604698713149107	13	14	0.0010427528675703858	9606	Homo sapiens	EXT1;SDC4;SDC2;SDC1;GPC6;HSPG2		R-HSA-2076383;R-HSA-2076508;R-HSA-2076371;R-HSA-2024108;R-HSA-2022860;R-HSA-2022856;R-HSA-2076392;R-HSA-2022887;R-HSA-2022919;R-HSA-2024100;R-HSA-2076419;R-HSA-2076611;R-HSA-2022851
R-HSA-1980143	Signaling by NOTCH1	11	84	0.005784327227654593	0.19458322887917245	0.8604698713149107	12	39	0.0029048115596603604	9606	Homo sapiens	HDAC3;JAG1;TLE1;HEY1;MYC;HEY2;HES1		R-HSA-4396371;R-HSA-1980047;R-HSA-157632;R-HSA-1980042;R-HSA-1980074;R-HSA-1980138;R-HSA-4396347;R-HSA-1912388;R-HSA-1912359;R-HSA-1980067;R-HSA-4396382;R-HSA-1980065
R-HSA-8951936	RUNX3 regulates p14-ARF	3	16	0.0011017766147913511	0.20238825356924106	0.8604698713149107	6	8	5.958587814687919E-4	9606	Homo sapiens	TGFB1;CCND1;RUNX1		R-HSA-8952058;R-HSA-8952062;R-HSA-8951966;R-HSA-8952081;R-HSA-8952069;R-HSA-8952101
R-HSA-5620922	BBSome-mediated cargo-targeting to cilium	4	24	0.0016526649221870265	0.20400992883696323	0.8604698713149107	1	5	3.7241173841799495E-4	9606	Homo sapiens	CCT2;TCP1;CCT8;CCT5		R-HSA-5624125
R-HSA-5173214	O-glycosylation of TSR domain-containing proteins	6	41	0.002823302575402837	0.20815403897346907	0.8604698713149107	2	2	1.4896469536719798E-4	9606	Homo sapiens	ADAMTSL1;SBSPON;SPON2;THBS2;THBS1;ADAMTS6		R-HSA-5173005;R-HSA-5173192
R-HSA-5357905	Regulation of TNFR1 signaling	6	41	0.002823302575402837	0.20815403897346907	0.8604698713149107	9	17	0.0012661999106211828	9606	Homo sapiens	IMP3;TNFAIP3;IMP4;FADD;BIRC2		R-HSA-9697747;R-HSA-5693108;R-HSA-3371360;R-HSA-5357845;R-HSA-5357828;R-HSA-9697750;R-HSA-5357928;R-HSA-5693055;R-HSA-8863101
R-HSA-3371571	HSF1-dependent transactivation	8	59	0.004062801267043107	0.2149940250956327	0.8604698713149107	5	8	5.958587814687919E-4	9606	Homo sapiens	HSPA8;HSPH1;HSPB8;MRPL18;SERPINH1;FKBP4;TNFRSF21		R-HSA-3371554;R-HSA-5324617;R-HSA-5082356;R-HSA-5082369;R-HSA-5082384
R-HSA-8857538	PTK6 promotes HIF1A stabilization	2	9	6.19749345820135E-4	0.21614071223506537	0.8604698713149107	6	6	4.4689408610159393E-4	9606	Homo sapiens	PTK6;HBEGF		R-HSA-8857555;R-HSA-8857583;R-HSA-8857565;R-HSA-8857549;R-HSA-9634702;R-HSA-8857577
R-HSA-350864	Regulation of thyroid hormone activity	2	9	6.19749345820135E-4	0.21614071223506537	0.8604698713149107	2	2	1.4896469536719798E-4	9606	Homo sapiens	DIO3		R-HSA-350869;R-HSA-209772
R-HSA-5579026	Defective CYP11A1 causes AICSR	2	9	6.19749345820135E-4	0.21614071223506537	0.8604698713149107	1	1	7.448234768359899E-5	9606	Homo sapiens	FDX1		R-HSA-5580269
R-HSA-8951671	RUNX3 regulates YAP1-mediated transcription	2	9	6.19749345820135E-4	0.21614071223506537	0.8604698713149107	2	3	2.2344704305079697E-4	9606	Homo sapiens	CTGF		R-HSA-8951695;R-HSA-1989766
R-HSA-391906	Leukotriene receptors	2	9	6.19749345820135E-4	0.21614071223506537	0.8604698713149107	3	5	3.7241173841799495E-4	9606	Homo sapiens	CYSLTR1		R-HSA-9684627;R-HSA-391943;R-HSA-9690439
R-HSA-2559585	Oncogene Induced Senescence	6	42	0.0028921636138272964	0.2232771522946404	0.8604698713149107	10	19	0.0014151646059883808	9606	Homo sapiens	CDKN2B;CDK6;ID1;ERF;ETS1		R-HSA-182594;R-HSA-8979082;R-HSA-3209159;R-HSA-3200023;R-HSA-3209160;R-HSA-3209177;R-HSA-3209098;R-HSA-3209179;R-HSA-3209165;R-HSA-3132737
R-HSA-9609523	Insertion of tail-anchored proteins into the endoplasmic reticulum membrane	4	25	0.001721525960611486	0.2240140968724813	0.8604698713149107	5	7	5.213764337851929E-4	9606	Homo sapiens	WRB;SEC61G;HMOX1;SEC61B		R-HSA-9609921;R-HSA-9609860;R-HSA-9610442;R-HSA-9609899;R-HSA-9609917
R-HSA-391903	Eicosanoid ligand-binding receptors	4	25	0.001721525960611486	0.2240140968724813	0.8604698713149107	5	14	0.0010427528675703858	9606	Homo sapiens	PTGER4;CYSLTR1;PTGER1		R-HSA-9684627;R-HSA-391940;R-HSA-391943;R-HSA-9690439;R-HSA-391936
R-HSA-5676594	TNF receptor superfamily (TNFSF) members mediating non-canonical NF-kB pathway	3	17	0.0011706376532158104	0.22729539618994155	0.8604698713149107	6	12	8.937881722031879E-4	9606	Homo sapiens	TNFRSF12A;BIRC2		R-HSA-5676598;R-HSA-5676596;R-HSA-5676597;R-HSA-5676595;R-HSA-5676593;R-HSA-5669023
R-HSA-2262752	Cellular responses to stress	85	811	0.05584630216223661	0.23274673696651682	0.8604698713149107	129	289	0.021525398480560107	9606	Homo sapiens	RPL31;HSPB8;RRP1;RPL8;ETS1;RPL7;RPL7A;RPS16;PSMD7;RPL18A;RPL36AL;PSMD3;RPL38;CHAC1;RPS13;MAP3K5;SEC13;RPS9;GPX1;RPS8;RPS5;RPL23;RPSA;TUBA4A;PSMA4;ERF;TRIB3;RPL26;FKBP4;TNFRSF21;ATF3;ATF4;CEBPB;HDAC3;PSMD13;RPL12;MRPL18;TXN;ARNTL;STIP1;PRDX2;HSPH1;BAG2;BAG3;SERPINH1;SH3BP4;RPL13;HMOX1;RPL15;RPS2;HSPA9;HSPA8;CDKN2B;JUN;HSPA5;ASNS;RPL23A;CASTOR1;PTK6;NR1D1;EIF2S2;SOD1;CDK6;DLC1;DNAJA2;ID1;P4HB		R-HSA-3790137;R-HSA-8979082;R-HSA-3228469;R-HSA-400143;R-HSA-3790130;R-HSA-1368069;R-HSA-3371554;R-HSA-450325;R-HSA-9653894;R-HSA-1368065;R-HSA-9653893;R-HSA-5324617;R-HSA-3222546;R-HSA-1368119;R-HSA-5251955;R-HSA-8951723;R-HSA-5251959;R-HSA-3200023;R-HSA-3341343;R-HSA-3222533;R-HSA-9690534;R-HSA-5251942;R-HSA-9708457;R-HSA-182594;R-HSA-3780979;R-HSA-5663258;R-HSA-5082369;R-HSA-9653724;R-HSA-9635…
R-HSA-6782315	tRNA modification in the nucleus and cytosol	9	70	0.004820272689712161	0.23957239330325097	0.8604698713149107	8	37	0.0027558468642931624	9606	Homo sapiens	QTRT1;TRMT112;CTU1;METTL1;PUS1;WDR4;TRMT6;TRMT12;TRMT1		R-HSA-6786501;R-HSA-6783492;R-HSA-6782416;R-HSA-6782286;R-HSA-6782381;R-HSA-6782893;R-HSA-6782443;R-HSA-6782264
R-HSA-73930	Abasic sugar-phosphate removal via the single-nucleotide replacement pathway	1	3	2.065831152733783E-4	0.25148156638609964	0.8604698713149107	2	2	1.4896469536719798E-4	9606	Homo sapiens	RRP1		R-HSA-110375;R-HSA-110360
R-HSA-205017	NFG and proNGF binds to p75NTR	1	3	2.065831152733783E-4	0.25148156638609964	0.8604698713149107	2	2	1.4896469536719798E-4	9606	Homo sapiens	NGF		R-HSA-193653;R-HSA-193642
R-HSA-4549356	Defective DPAGT1 causes DPAGT1-CDG (CDG-1j) and CMSTA2	1	3	2.065831152733783E-4	0.25148156638609964	0.8604698713149107	1	1	7.448234768359899E-5	9606	Homo sapiens	DPAGT1		R-HSA-4549334
R-HSA-9632700	Evasion of Oxidative Stress Induced Senescence Due to Defective p16INK4A binding to CDK4 and CDK6	1	3	2.065831152733783E-4	0.25148156638609964	0.8604698713149107	1	1	7.448234768359899E-5	9606	Homo sapiens	CDK6		R-HSA-9630795
R-HSA-3359485	Defective CD320 causes methylmalonic aciduria	1	3	2.065831152733783E-4	0.25148156638609964	0.8604698713149107	1	1	7.448234768359899E-5	9606	Homo sapiens	CD320		R-HSA-3325546
R-HSA-4755583	Defective DOLK causes DOLK-CDG (CDG-1m)	1	3	2.065831152733783E-4	0.25148156638609964	0.8604698713149107	1	1	7.448234768359899E-5	9606	Homo sapiens	DOLK		R-HSA-4755600
R-HSA-5609977	Defective GALE can cause Epimerase-deficiency galactosemia (EDG)	1	3	2.065831152733783E-4	0.25148156638609964	0.8604698713149107	1	1	7.448234768359899E-5	9606	Homo sapiens	GALE		R-HSA-5610036
R-HSA-5658208	Defective SLC5A2 causes renal glucosuria (GLYS1)	1	3	2.065831152733783E-4	0.25148156638609964	0.8604698713149107	1	1	7.448234768359899E-5	9606	Homo sapiens	SLC5A2		R-HSA-5658163
R-HSA-5602571	TRAF3 deficiency - HSE	1	3	2.065831152733783E-4	0.25148156638609964	0.8604698713149107	1	1	7.448234768359899E-5	9606	Homo sapiens	LRRC66		R-HSA-5602624
R-HSA-9630794	Evasion of Oncogene Induced Senescence Due to Defective p16INK4A binding to CDK4 and CDK6	1	3	2.065831152733783E-4	0.25148156638609964	0.8604698713149107	1	1	7.448234768359899E-5	9606	Homo sapiens	CDK6		R-HSA-9630795
R-HSA-9632693	Evasion of Oxidative Stress Induced Senescence Due to p16INK4A Defects	1	3	2.065831152733783E-4	0.25148156638609964	0.8604698713149107	1	2	1.4896469536719798E-4	9606	Homo sapiens	CDK6		R-HSA-9630795
R-HSA-9630750	Evasion of Oncogene Induced Senescence Due to p16INK4A Defects	1	3	2.065831152733783E-4	0.25148156638609964	0.8604698713149107	1	2	1.4896469536719798E-4	9606	Homo sapiens	CDK6		R-HSA-9630795
R-HSA-190827	Transport of connexins along the secretory pathway	1	3	2.065831152733783E-4	0.25148156638609964	0.8604698713149107	1	2	1.4896469536719798E-4	9606	Homo sapiens	GJA1		R-HSA-190686
R-HSA-352238	Breakdown of the nuclear lamina	1	3	2.065831152733783E-4	0.25148156638609964	0.8604698713149107	1	3	2.2344704305079697E-4	9606	Homo sapiens	LMNA		R-HSA-264865
R-HSA-190704	Oligomerization of connexins into connexons	1	3	2.065831152733783E-4	0.25148156638609964	0.8604698713149107	1	3	2.2344704305079697E-4	9606	Homo sapiens	GJA1		R-HSA-190662
R-HSA-9635644	Inhibition of membrane repair	1	3	2.065831152733783E-4	0.25148156638609964	0.8604698713149107	1	3	2.2344704305079697E-4	9606	Homo sapiens	HGS		R-HSA-9635667
R-HSA-9603505	NTRK3 as a dependence receptor	1	3	2.065831152733783E-4	0.25148156638609964	0.8604698713149107	1	4	2.9792939073439596E-4	9606	Homo sapiens	DHDH		R-HSA-9603598
R-HSA-8849473	PTK6 Expression	2	10	6.886103842445945E-4	0.25152235615500695	0.8604698713149107	3	3	2.2344704305079697E-4	9606	Homo sapiens	PTK6		R-HSA-8848804;R-HSA-8856930;R-HSA-8848812
R-HSA-2395516	Electron transport from NADPH to Ferredoxin	2	10	6.886103842445945E-4	0.25152235615500695	0.8604698713149107	1	2	1.4896469536719798E-4	9606	Homo sapiens	FDX1		R-HSA-2395512
R-HSA-8949275	RUNX3 Regulates Immune Response and Cell Migration	2	10	6.886103842445945E-4	0.25152235615500695	0.8604698713149107	1	5	3.7241173841799495E-4	9606	Homo sapiens	SPP1		R-HSA-8952442
R-HSA-2160916	Hyaluronan uptake and degradation	3	18	0.00123949869164027	0.2527375598902717	0.8604698713149107	3	10	7.448234768359899E-4	9606	Homo sapiens	HYAL2;STAB2;CD44		R-HSA-2160915;R-HSA-2160884;R-HSA-2160892
R-HSA-9013406	RHOQ GTPase cycle	8	63	0.004338245420740945	0.267136660861085	0.8604698713149107	2	5	3.7241173841799495E-4	9606	Homo sapiens	GJA1;TFRC;CAV1;DLC1;CDC42EP2;STOM;CDC42EP1;WWP2		R-HSA-9018745;R-HSA-9018746
R-HSA-9012852	Signaling by NOTCH3	8	63	0.004338245420740945	0.267136660861085	0.8604698713149107	11	37	0.0027558468642931624	9606	Homo sapiens	JAG1;HEY1;HEY2;HES1;WWP2		R-HSA-9013069;R-HSA-9014141;R-HSA-9021325;R-HSA-9013567;R-HSA-9014129;R-HSA-9021520;R-HSA-9021523;R-HSA-9013284;R-HSA-9013652;R-HSA-157100;R-HSA-9021334
R-HSA-76046	RNA Polymerase III Transcription Initiation	5	36	0.00247899738328054	0.2698249701153117	0.8604698713149107	6	13	9.682705198867869E-4	9606	Homo sapiens	POLR3D;POLR1C;POLR3E;POLR2E;POLR3H		R-HSA-112150;R-HSA-112152;R-HSA-76056;R-HSA-83803;R-HSA-83805;R-HSA-76060
R-HSA-8875878	MET promotes cell motility	6	45	0.0030987467291006747	0.2705805655166216	0.8604698713149107	12	12	8.937881722031879E-4	9606	Homo sapiens	COL1A1;COL3A1;COL1A2;COL11A1;COL5A2;MET		R-HSA-8875591;R-HSA-8875558;R-HSA-8875540;R-HSA-8874083;R-HSA-8875523;R-HSA-8874082;R-HSA-8875568;R-HSA-8874080;R-HSA-8874079;R-HSA-8874078;R-HSA-8875531;R-HSA-8875576
R-HSA-1793185	Chondroitin sulfate/dermatan sulfate metabolism	9	73	0.005026855804985539	0.2768266422653257	0.8604698713149107	21	28	0.0020855057351407717	9606	Homo sapiens	CSGALNACT1;SDC4;CHST11;SDC2;DSE;SDC1;CSPG4;GPC6;HSPG2		R-HSA-1889981;R-HSA-2022911;R-HSA-1971487;R-HSA-9638064;R-HSA-1793176;R-HSA-1971482;R-HSA-2018682;R-HSA-1971483;R-HSA-1889978;R-HSA-1878002;R-HSA-2065233;R-HSA-2022065;R-HSA-9632034;R-HSA-2022063;R-HSA-2022061;R-HSA-9632033;R-HSA-2022056;R-HSA-2022052;R-HSA-2018659;R-HSA-1971491;R-HSA-1889955
R-HSA-168927	TICAM1, RIP1-mediated IKK complex recruitment	3	19	0.0013083597300647294	0.2785566039206744	0.8604698713149107	3	3	2.2344704305079697E-4	9606	Homo sapiens	LRRC66;BIRC2		R-HSA-168930;R-HSA-9014343;R-HSA-9014342
R-HSA-446353	Cell-extracellular matrix interactions	3	19	0.0013083597300647294	0.2785566039206744	0.8604698713149107	4	10	7.448234768359899E-4	9606	Homo sapiens	ACTN1;ZYX;FLNC		R-HSA-430308;R-HSA-430341;R-HSA-446364;R-HSA-430347
R-HSA-9013694	Signaling by NOTCH4	11	92	0.006335215535050269	0.2796948278782616	0.8604698713149107	6	20	0.0014896469536719798	9606	Homo sapiens	JAG1;PSMD7;PSMA4;HEY1;PSMD13;HEY2;PSMD3;HES1		R-HSA-9604642;R-HSA-9604550;R-HSA-9604247;R-HSA-9013711;R-HSA-9604264;R-HSA-9604553
R-HSA-422475	Axon guidance	61	584	0.040214846439884315	0.28292467742039706	0.8604698713149107	88	298	0.0221957396097125	9606	Homo sapiens	NRP2;COL16A1;TRIO;RPL31;RRP1;RPL8;RPL7;RPL7A;RPS16;PSMD7;RPL18A;RPL36AL;PSMD3;CFL1;RPL38;PELO;RPS13;RPS9;TRPC4;RPS8;UNC5B;RPS5;RPL23;RPSA;RHOC;MMP9;TUBA4A;RHOB;ENAH;PSMA4;DOK5;ITGA5;RPL26;EPHA1;PFN1;MET;EPHA2;RBM8A;PSMD13;SDC2;RPL12;SPTA1;RPL13;SLIT3;RPL15;RPS2;SRGAP1;PLXNA4;PDLIM7;HSPA8;ST8SIA2;RPL23A;COL3A1;DAB1;ITGA10;COL5A2;EIF4G1		R-HSA-9010190;R-HSA-445071;R-HSA-419087;R-HSA-3928628;R-HSA-445077;R-HSA-445087;R-HSA-374686;R-HSA-3928608;R-HSA-622357;R-HSA-4093342;R-HSA-3928602;R-HSA-400677;R-HSA-3928607;R-HSA-418850;R-HSA-416546;R-HSA-445088;R-HSA-3928604;R-HSA-434990;R-HSA-416559;R-HSA-4093332;R-HSA-392751;R-HSA-418858;R-HSA-400682;R-HSA-3928597;R-HSA-418856;R-HSA-422454;R-HSA-4093327;R-HSA-3928584;R-HSA-3928591;R-HSA-4165…
R-HSA-3560782	Diseases associated with glycosaminoglycan metabolism	7	55	0.0037873571133452692	0.28418268810985414	0.8604698713149107	15	29	0.0021599880828243705	9606	Homo sapiens	EXT1;SDC4;SDC2;SDC1;CSPG4;GPC6;HSPG2		R-HSA-3636919;R-HSA-9036289;R-HSA-3656254;R-HSA-9036290;R-HSA-4420365;R-HSA-3595175;R-HSA-3560804;R-HSA-9036283;R-HSA-3656261;R-HSA-3560802;R-HSA-9036285;R-HSA-3656257;R-HSA-3656267;R-HSA-3595178;R-HSA-3595176
R-HSA-2173788	Downregulation of TGF-beta receptor signaling	4	28	0.0019281090758848643	0.286552143461262	0.8604698713149107	20	28	0.0020855057351407717	9606	Homo sapiens	TGFB1;PMEPA1;UCHL5;SMAD7		R-HSA-178178;R-HSA-2176417;R-HSA-2176416;R-HSA-2128994;R-HSA-178208;R-HSA-2167876;R-HSA-178215;R-HSA-178218;R-HSA-173483;R-HSA-173512;R-HSA-2127562;R-HSA-2167917;R-HSA-178189;R-HSA-2167924;R-HSA-2169046;R-HSA-2187355;R-HSA-2179291;R-HSA-2169050;R-HSA-2179293;R-HSA-2187358
R-HSA-112409	RAF-independent MAPK1/3 activation	4	28	0.0019281090758848643	0.286552143461262	0.8604698713149107	3	12	8.937881722031879E-4	9606	Homo sapiens	DUSP5;DUSP2;DUSP1;PEA15		R-HSA-5675206;R-HSA-5674387;R-HSA-5675373
R-HSA-8875656	MET receptor recycling	2	11	7.574714226690538E-4	0.2870348782919444	0.8604698713149107	2	2	1.4896469536719798E-4	9606	Homo sapiens	MET;ARF6		R-HSA-8875661;R-HSA-8875659
R-HSA-164940	Nef mediated downregulation of MHC class I complex cell surface expression	2	11	7.574714226690538E-4	0.2870348782919444	0.8604698713149107	3	4	2.9792939073439596E-4	9606	Homo sapiens	AP1S1		R-HSA-182263;R-HSA-182279;R-HSA-182286
R-HSA-193634	Axonal growth inhibition (RHOA activation)	2	11	7.574714226690538E-4	0.2870348782919444	0.8604698713149107	3	6	4.4689408610159393E-4	9606	Homo sapiens	ARHGDIA;RTN4		R-HSA-9012761;R-HSA-193696;R-HSA-193655
R-HSA-389958	Cooperation of Prefoldin and TriC/CCT in actin and tubulin folding	5	37	0.002547858421704999	0.2881302293669241	0.8604698713149107	6	6	4.4689408610159393E-4	9606	Homo sapiens	CCT2;TCP1;CCT8;TUBA4A;CCT5		R-HSA-390453;R-HSA-389970;R-HSA-389954;R-HSA-389980;R-HSA-389961;R-HSA-390459
R-HSA-450408	AUF1 (hnRNP D0) binds and destabilizes mRNA	7	56	0.0038562181517697285	0.29914841121594327	0.8604698713149107	3	4	2.9792939073439596E-4	9606	Homo sapiens	HSPA8;PSMD7;PSMA4;PSMD13;HSPB8;PSMD3;EIF4G1		R-HSA-450551;R-HSA-450580;R-HSA-450466
R-HSA-8953897	Cellular responses to external stimuli	85	829	0.05708580085387688	0.2992637068284164	0.8604698713149107	129	320	0.023834351258751676	9606	Homo sapiens	RPL31;HSPB8;RRP1;RPL8;ETS1;RPL7;RPL7A;RPS16;PSMD7;RPL18A;RPL36AL;PSMD3;RPL38;CHAC1;RPS13;MAP3K5;SEC13;RPS9;GPX1;RPS8;RPS5;RPL23;RPSA;TUBA4A;PSMA4;ERF;TRIB3;RPL26;FKBP4;TNFRSF21;ATF3;ATF4;CEBPB;HDAC3;PSMD13;RPL12;MRPL18;TXN;ARNTL;STIP1;PRDX2;HSPH1;BAG2;BAG3;SERPINH1;SH3BP4;RPL13;HMOX1;RPL15;RPS2;HSPA9;HSPA8;CDKN2B;JUN;HSPA5;ASNS;RPL23A;CASTOR1;PTK6;NR1D1;EIF2S2;SOD1;CDK6;DLC1;DNAJA2;ID1;P4HB		R-HSA-3790137;R-HSA-8979082;R-HSA-3228469;R-HSA-400143;R-HSA-3790130;R-HSA-1368069;R-HSA-3371554;R-HSA-450325;R-HSA-9653894;R-HSA-1368065;R-HSA-9653893;R-HSA-5324617;R-HSA-3222546;R-HSA-1368119;R-HSA-5251955;R-HSA-8951723;R-HSA-5251959;R-HSA-3200023;R-HSA-3341343;R-HSA-3222533;R-HSA-9690534;R-HSA-5251942;R-HSA-9708457;R-HSA-182594;R-HSA-3780979;R-HSA-5663258;R-HSA-5082369;R-HSA-9653724;R-HSA-9635…
R-HSA-9013407	RHOH GTPase cycle	5	38	0.002616719460129459	0.30665043312962736	0.8604698713149107	2	3	2.2344704305079697E-4	9606	Homo sapiens	TFRC;CAV1;ARHGDIA;ARHGDIG;STOM		R-HSA-9018754;R-HSA-9018758
R-HSA-9024909	BDNF activates NTRK2 (TRKB) signaling	1	4	2.754441536978378E-4	0.32038301561535587	0.8604698713149107	3	3	2.2344704305079697E-4	9606	Homo sapiens	BDNF		R-HSA-9024906;R-HSA-9026464;R-HSA-9024967
R-HSA-3642278	Loss of Function of TGFBR2 in Cancer	1	4	2.754441536978378E-4	0.32038301561535587	0.8604698713149107	2	2	1.4896469536719798E-4	9606	Homo sapiens	TGFB1		R-HSA-3645780;R-HSA-3642203
R-HSA-3645790	TGFBR2 Kinase Domain Mutants in Cancer	1	4	2.754441536978378E-4	0.32038301561535587	0.8604698713149107	1	1	7.448234768359899E-5	9606	Homo sapiens	TGFB1		R-HSA-3645780
R-HSA-1299503	TWIK related potassium channel (TREK)	1	4	2.754441536978378E-4	0.32038301561535587	0.8604698713149107	1	1	7.448234768359899E-5	9606	Homo sapiens	KCNK10		R-HSA-1296348
R-HSA-1299308	Tandem of pore domain in a weak inwardly rectifying K+ channels (TWIK)	1	4	2.754441536978378E-4	0.32038301561535587	0.8604698713149107	1	1	7.448234768359899E-5	9606	Homo sapiens	KCNK7		R-HSA-1299304
R-HSA-3656535	TGFBR1 LBD Mutants in Cancer	1	4	2.754441536978378E-4	0.32038301561535587	0.8604698713149107	1	1	7.448234768359899E-5	9606	Homo sapiens	TGFB1		R-HSA-3656382
R-HSA-194306	Neurophilin interactions with VEGF and VEGFR	1	4	2.754441536978378E-4	0.32038301561535587	0.8604698713149107	1	2	1.4896469536719798E-4	9606	Homo sapiens	NRP2		R-HSA-195418
R-HSA-168277	Influenza Virus Induced Apoptosis	1	4	2.754441536978378E-4	0.32038301561535587	0.8604698713149107	1	2	1.4896469536719798E-4	9606	Homo sapiens	TGFB1		R-HSA-168865
R-HSA-9630747	Diseases of Cellular Senescence	1	4	2.754441536978378E-4	0.32038301561535587	0.8604698713149107	1	3	2.2344704305079697E-4	9606	Homo sapiens	CDK6		R-HSA-9630795
R-HSA-9675132	Diseases of cellular response to stress	1	4	2.754441536978378E-4	0.32038301561535587	0.8604698713149107	1	3	2.2344704305079697E-4	9606	Homo sapiens	CDK6		R-HSA-9630795
R-HSA-6783783	Interleukin-10 signaling	10	86	0.005922049304503512	0.3213078475665585	0.8604698713149107	5	15	0.0011172352152539848	9606	Homo sapiens	CCL22;CSF1;TIMP1;TNFRSF1B;PTGS2		R-HSA-8937656;R-HSA-6785047;R-HSA-6784160;R-HSA-6790029;R-HSA-8937654
R-HSA-204626	Hypusine synthesis from eIF5A-lysine	2	12	8.263324610935132E-4	0.3223547321962421	0.8604698713149107	3	3	2.2344704305079697E-4	9606	Homo sapiens	EIF5A		R-HSA-204647;R-HSA-204662;R-HSA-204617
R-HSA-433692	Proton-coupled monocarboxylate transport	2	12	8.263324610935132E-4	0.3223547321962421	0.8604698713149107	2	2	1.4896469536719798E-4	9606	Homo sapiens	SLC16A1;SLC16A3		R-HSA-433698;R-HSA-9645220
R-HSA-450341	Activation of the AP-1 family of transcription factors	2	12	8.263324610935132E-4	0.3223547321962421	0.8604698713149107	4	5	3.7241173841799495E-4	9606	Homo sapiens	JUN;ATF3		R-HSA-450292;R-HSA-450325;R-HSA-168440;R-HSA-168136
R-HSA-430116	GP1b-IX-V activation signalling	2	12	8.263324610935132E-4	0.3223547321962421	0.8604698713149107	5	7	5.213764337851929E-4	9606	Homo sapiens	COL1A1;COL1A2		R-HSA-430096;R-HSA-430076;R-HSA-443418;R-HSA-443402;R-HSA-430073
R-HSA-428542	Regulation of commissural axon pathfinding by SLIT and ROBO	2	12	8.263324610935132E-4	0.3223547321962421	0.8604698713149107	2	5	3.7241173841799495E-4	9606	Homo sapiens	NRP2;SLIT3		R-HSA-373715;R-HSA-9010190
R-HSA-9690406	Transcriptional regulation of testis differentiation	3	21	0.0014460818069136482	0.330746629742131	0.8604698713149107	16	18	0.0013406822583047818	9606	Homo sapiens	SOX9;ZFPM2		R-HSA-9692146;R-HSA-9693009;R-HSA-9692241;R-HSA-9690896;R-HSA-9692150;R-HSA-9690395;R-HSA-9692154;R-HSA-9692250;R-HSA-9690877;R-HSA-9692131;R-HSA-9692129;R-HSA-9692135;R-HSA-9692134;R-HSA-9690404;R-HSA-9692228;R-HSA-9690414
R-HSA-6804114	TP53 Regulates Transcription of Genes Involved in G2 Cell Cycle Arrest	3	21	0.0014460818069136482	0.330746629742131	0.8604698713149107	5	11	8.193058245195889E-4	9606	Homo sapiens	GADD45A;DHDH		R-HSA-3215152;R-HSA-6791109;R-HSA-6803892;R-HSA-6791235;R-HSA-3215144
R-HSA-9013408	RHOG GTPase cycle	9	78	0.005371160997107836	0.3420327730965613	0.8604698713149107	4	6	4.4689408610159393E-4	9606	Homo sapiens	TRIO;TFRC;SHMT2;CAV1;ARHGDIA;ARHGDIG;CDC42EP1;YKT6;EPHA2		R-HSA-9014456;R-HSA-9014449;R-HSA-9014433;R-HSA-9014467
R-HSA-8964539	Glutamate and glutamine metabolism	5	40	0.002754441536978378	0.3441336820436931	0.8604698713149107	4	14	0.0010427528675703858	9606	Homo sapiens	GOT2;PYCR2;PYCR3;ALDH18A1		R-HSA-6783955;R-HSA-70613;R-HSA-6783939;R-HSA-508040
R-HSA-5205647	Mitophagy	4	31	0.0021346921911582425	0.35116182889838765	0.8604698713149107	6	15	0.0011172352152539848	9606	Homo sapiens	MAP1LC3A;TOMM40;PGAM5;TOMM6		R-HSA-5205663;R-HSA-5205661;R-HSA-8948139;R-HSA-8959571;R-HSA-8959573;R-HSA-5205649
R-HSA-73762	RNA Polymerase I Transcription Initiation	6	50	0.003443051921222972	0.3536896932480058	0.8604698713149107	3	6	4.4689408610159393E-4	9606	Homo sapiens	POLR1A;POLR1B;TWISTNB;POLR1C;POLR2E;CD3EAP		R-HSA-73865;R-HSA-73757;R-HSA-73758
R-HSA-9013106	RHOC GTPase cycle	9	79	0.005440022035532296	0.35538735284959655	0.8604698713149107	6	6	4.4689408610159393E-4	9606	Homo sapiens	FHOD3;TRIO;TFRC;CAV1;C1QBP;DLC1;ARHGDIA;STOM;RHOC		R-HSA-9013109;R-HSA-9013108;R-HSA-9714361;R-HSA-9013111;R-HSA-9013110;R-HSA-9714363
R-HSA-975634	Retinoid metabolism and transport	9	79	0.005440022035532296	0.35538735284959655	0.8604698713149107	9	28	0.0020855057351407717	9606	Homo sapiens	DDAH1;SDC4;SDC2;SDC1;APOC3;LRP8;GPC6;HSPG2;LRP12		R-HSA-2395764;R-HSA-2187332;R-HSA-2404131;R-HSA-2404140;R-HSA-2424254;R-HSA-2395768;R-HSA-2395784;R-HSA-2423785;R-HSA-2429643
R-HSA-1592230	Mitochondrial biogenesis	14	128	0.008814212918330809	0.3563944644652606	0.8604698713149107	12	36	0.0026813645166095636	9606	Homo sapiens	HSPA9;HDAC3;TFB2M;NR1D1;TFB1M;POLRMT;PPRC1;ATP5F1D;ATP5MC1		R-HSA-1592232;R-HSA-8949609;R-HSA-1592249;R-HSA-1592250;R-HSA-8949580;R-HSA-1592252;R-HSA-1592236;R-HSA-1368140;R-HSA-2466367;R-HSA-1592243;R-HSA-2466392;R-HSA-1592246
R-HSA-4641263	Regulation of FZD by ubiquitination	3	22	0.0015149428453381077	0.35685684056457734	0.8604698713149107	3	6	4.4689408610159393E-4	9606	Homo sapiens	LGR5;LGR4		R-HSA-4641206;R-HSA-4641205;R-HSA-4641246
R-HSA-2142770	Synthesis of 15-eicosatetraenoic acid derivatives	3	22	0.0015149428453381077	0.35685684056457734	0.8604698713149107	2	4	2.9792939073439596E-4	9606	Homo sapiens	GPX1;PTGS2		R-HSA-2161951;R-HSA-2161791
R-HSA-5205685	PINK1-PRKN Mediated Mitophagy	3	22	0.0015149428453381077	0.35685684056457734	0.8604698713149107	3	8	5.958587814687919E-4	9606	Homo sapiens	MAP1LC3A;TOMM40;TOMM6		R-HSA-5205663;R-HSA-5205661;R-HSA-5205649
R-HSA-9675108	Nervous system development	63	620	0.04269384382316485	0.3568880988836306	0.8604698713149107	105	324	0.02413228064948607	9606	Homo sapiens	NRP2;COL16A1;TRIO;RPL31;RRP1;RPL8;RPL7;RPL7A;RPS16;PSMD7;RPL18A;RPL36AL;PSMD3;CFL1;RPL38;PELO;RPS13;RPS9;TRPC4;RPS8;UNC5B;RPS5;RPL23;RPSA;RHOC;MMP9;SOX10;TUBA4A;RHOB;ENAH;PSMA4;DOK5;ITGA5;RPL26;EPHA1;PFN1;MET;EPHA2;RBM8A;PSMD13;SDC2;RPL12;SPTA1;ADGRG6;RPL13;SLIT3;RPL15;RPS2;SRGAP1;PLXNA4;PDLIM7;HSPA8;ST8SIA2;RPL23A;COL3A1;DAB1;ITGA10;COL5A2;EIF4G1		R-HSA-419087;R-HSA-3928628;R-HSA-3928608;R-HSA-622357;R-HSA-3928602;R-HSA-400677;R-HSA-3928607;R-HSA-418850;R-HSA-416546;R-HSA-3928604;R-HSA-9614773;R-HSA-9614778;R-HSA-434990;R-HSA-416559;R-HSA-392751;R-HSA-418858;R-HSA-400682;R-HSA-9614271;R-HSA-3928597;R-HSA-418856;R-HSA-422454;R-HSA-3928584;R-HSA-3928591;R-HSA-416562;R-HSA-418865;R-HSA-399934;R-HSA-419646;R-HSA-3928578;R-HSA-399935;R-HSA-3999…
R-HSA-2022923	Dermatan sulfate biosynthesis	2	13	8.951934995179727E-4	0.3572167400168448	0.8604698713149107	4	4	2.9792939073439596E-4	9606	Homo sapiens	DSE;CSPG4		R-HSA-2022063;R-HSA-2022061;R-HSA-2022052;R-HSA-2022065
R-HSA-5140745	WNT5A-dependent internalization of FZD2, FZD5 and ROR2	2	13	8.951934995179727E-4	0.3572167400168448	0.8604698713149107	2	2	1.4896469536719798E-4	9606	Homo sapiens	ROR1;ROR2		R-HSA-5140747;R-HSA-5140741
R-HSA-8934903	Receptor Mediated Mitophagy	2	13	8.951934995179727E-4	0.3572167400168448	0.8604698713149107	3	7	5.213764337851929E-4	9606	Homo sapiens	MAP1LC3A;PGAM5		R-HSA-8948139;R-HSA-8959571;R-HSA-8959573
R-HSA-1296346	Tandem pore domain potassium channels	2	13	8.951934995179727E-4	0.3572167400168448	0.8604698713149107	2	6	4.4689408610159393E-4	9606	Homo sapiens	KCNK7;KCNK10		R-HSA-1299304;R-HSA-1296348
R-HSA-9022702	MECP2 regulates transcription of neuronal ligands	2	13	8.951934995179727E-4	0.3572167400168448	0.8604698713149107	2	8	5.958587814687919E-4	9606	Homo sapiens	BDNF		R-HSA-9006122;R-HSA-9006050
R-HSA-75893	TNF signaling	6	51	0.0035119129596474317	0.3706304073967923	0.8604698713149107	16	32	0.0023834351258751676	9606	Homo sapiens	IMP3;TNFAIP3;IMP4;FADD;BIRC2		R-HSA-9697747;R-HSA-5357776;R-HSA-5357904;R-HSA-5693108;R-HSA-5357845;R-HSA-5357780;R-HSA-9697750;R-HSA-5693055;R-HSA-75240;R-HSA-5357757;R-HSA-140978;R-HSA-3371360;R-HSA-5357860;R-HSA-5357828;R-HSA-5357928;R-HSA-8863101
R-HSA-2142845	Hyaluronan metabolism	3	23	0.0015838038837625672	0.38282278946682846	0.8604698713149107	3	13	9.682705198867869E-4	9606	Homo sapiens	HYAL2;STAB2;CD44		R-HSA-2160915;R-HSA-2160884;R-HSA-2160892
R-HSA-111471	Apoptotic factor-mediated response	3	23	0.0015838038837625672	0.38282278946682846	0.8604698713149107	6	28	0.0020855057351407717	9606	Homo sapiens	AVEN;C1QBP;DHDH		R-HSA-114256;R-HSA-114307;R-HSA-6805507;R-HSA-9645694;R-HSA-114284;R-HSA-9645692
R-HSA-9036866	Expression and Processing of Neurotrophins	1	5	3.4430519212229723E-4	0.38294616079172517	0.8604698713149107	5	5	3.7241173841799495E-4	9606	Homo sapiens	NGF		R-HSA-167014;R-HSA-167047;R-HSA-187045;R-HSA-187035;R-HSA-187020
R-HSA-167060	NGF processing	1	5	3.4430519212229723E-4	0.38294616079172517	0.8604698713149107	5	5	3.7241173841799495E-4	9606	Homo sapiens	NGF		R-HSA-167014;R-HSA-167047;R-HSA-187045;R-HSA-187035;R-HSA-187020
R-HSA-191650	Regulation of gap junction activity	1	5	3.4430519212229723E-4	0.38294616079172517	0.8604698713149107	4	4	2.9792939073439596E-4	9606	Homo sapiens	GJA1		R-HSA-191654;R-HSA-191636;R-HSA-191656;R-HSA-190541
R-HSA-187042	TRKA activation by NGF	1	5	3.4430519212229723E-4	0.38294616079172517	0.8604698713149107	4	4	2.9792939073439596E-4	9606	Homo sapiens	NGF		R-HSA-166544;R-HSA-190065;R-HSA-166538;R-HSA-166542
R-HSA-167021	PLC-gamma1 signalling	1	5	3.4430519212229723E-4	0.38294616079172517	0.8604698713149107	3	3	2.2344704305079697E-4	9606	Homo sapiens	NGF		R-HSA-167683;R-HSA-167684;R-HSA-167674
R-HSA-8875513	MET interacts with TNS proteins	1	5	3.4430519212229723E-4	0.38294616079172517	0.8604698713149107	2	2	1.4896469536719798E-4	9606	Homo sapiens	MET		R-HSA-8875523;R-HSA-8875531
R-HSA-4719377	Defective DPM2 causes DPM2-CDG (CDG-1u)	1	5	3.4430519212229723E-4	0.38294616079172517	0.8604698713149107	1	1	7.448234768359899E-5	9606	Homo sapiens	DPM2		R-HSA-4719375
R-HSA-8941237	Invadopodia formation	1	5	3.4430519212229723E-4	0.38294616079172517	0.8604698713149107	1	1	7.448234768359899E-5	9606	Homo sapiens	ADAM12		R-HSA-8941234
R-HSA-8865999	MET activates PTPN11	1	5	3.4430519212229723E-4	0.38294616079172517	0.8604698713149107	1	1	7.448234768359899E-5	9606	Homo sapiens	MET		R-HSA-8865994
R-HSA-5660862	Defective SLC7A7 causes lysinuric protein intolerance (LPI)	1	5	3.4430519212229723E-4	0.38294616079172517	0.8604698713149107	1	1	7.448234768359899E-5	9606	Homo sapiens	SLC3A2		R-HSA-5660910
R-HSA-4719360	Defective DPM3 causes DPM3-CDG (CDG-1o)	1	5	3.4430519212229723E-4	0.38294616079172517	0.8604698713149107	1	1	7.448234768359899E-5	9606	Homo sapiens	DPM2		R-HSA-4719354
R-HSA-4717374	Defective DPM1 causes DPM1-CDG (CDG-1e)	1	5	3.4430519212229723E-4	0.38294616079172517	0.8604698713149107	1	1	7.448234768359899E-5	9606	Homo sapiens	DPM2		R-HSA-4717406
R-HSA-5579007	Defective ACY1 causes encephalopathy	1	5	3.4430519212229723E-4	0.38294616079172517	0.8604698713149107	1	1	7.448234768359899E-5	9606	Homo sapiens	ACY1		R-HSA-5579081
R-HSA-9693928	Defective RIPK1-mediated regulated necrosis	1	5	3.4430519212229723E-4	0.38294616079172517	0.8604698713149107	1	1	7.448234768359899E-5	9606	Homo sapiens	FADD		R-HSA-9693929
R-HSA-198745	Signalling to STAT3	1	5	3.4430519212229723E-4	0.38294616079172517	0.8604698713149107	1	1	7.448234768359899E-5	9606	Homo sapiens	NGF		R-HSA-198732
R-HSA-75157	FasL/ CD95L signaling	1	5	3.4430519212229723E-4	0.38294616079172517	0.8604698713149107	3	5	3.7241173841799495E-4	9606	Homo sapiens	FADD		R-HSA-83586;R-HSA-83650;R-HSA-141310
R-HSA-8875791	MET activates STAT3	1	5	3.4430519212229723E-4	0.38294616079172517	0.8604698713149107	2	4	2.9792939073439596E-4	9606	Homo sapiens	MET		R-HSA-8875817;R-HSA-8875816
R-HSA-9022538	Loss of MECP2 binding ability to 5mC-DNA	1	5	3.4430519212229723E-4	0.38294616079172517	0.8604698713149107	1	2	1.4896469536719798E-4	9606	Homo sapiens	BDNF		R-HSA-9023461
R-HSA-111446	Activation of BIM and translocation to mitochondria	1	5	3.4430519212229723E-4	0.38294616079172517	0.8604698713149107	1	2	1.4896469536719798E-4	9606	Homo sapiens	DLC1		R-HSA-139918
R-HSA-417973	Adenosine P1 receptors	1	5	3.4430519212229723E-4	0.38294616079172517	0.8604698713149107	1	2	1.4896469536719798E-4	9606	Homo sapiens	ADORA2B		R-HSA-418925
R-HSA-5250924	B-WICH complex positively regulates rRNA expression	7	62	0.004269384382316485	0.3913914376158818	0.8604698713149107	3	3	2.2344704305079697E-4	9606	Homo sapiens	MYBBP1A;POLR1A;POLR1B;TWISTNB;POLR1C;POLR2E;CD3EAP		R-HSA-5250930;R-HSA-5250947;R-HSA-5250938
R-HSA-5357786	TNFR1-induced proapoptotic signaling	2	14	9.640545379424321E-4	0.3914061014570054	0.8604698713149107	2	3	2.2344704305079697E-4	9606	Homo sapiens	TNFAIP3;FADD		R-HSA-140978;R-HSA-75240
R-HSA-6807047	Cholesterol biosynthesis via desmosterol	2	14	9.640545379424321E-4	0.3914061014570054	0.8604698713149107	2	4	2.9792939073439596E-4	9606	Homo sapiens	DHCR24;DHCR7		R-HSA-196402;R-HSA-196417
R-HSA-6807062	Cholesterol biosynthesis via lathosterol	2	14	9.640545379424321E-4	0.3914061014570054	0.8604698713149107	2	4	2.9792939073439596E-4	9606	Homo sapiens	DHCR24;DHCR7		R-HSA-6807055;R-HSA-6807064
R-HSA-9664535	LTC4-CYSLTR mediated IL4 production	2	14	9.640545379424321E-4	0.3914061014570054	0.8604698713149107	1	3	2.2344704305079697E-4	9606	Homo sapiens	CYSLTR1		R-HSA-9664306
R-HSA-8941332	RUNX2 regulates genes involved in cell migration	2	14	9.640545379424321E-4	0.3914061014570054	0.8604698713149107	2	7	5.213764337851929E-4	9606	Homo sapiens	ITGA5		R-HSA-8939667;R-HSA-8939670
R-HSA-391908	Prostanoid ligand receptors	2	14	9.640545379424321E-4	0.3914061014570054	0.8604698713149107	2	8	5.958587814687919E-4	9606	Homo sapiens	PTGER4;PTGER1		R-HSA-391940;R-HSA-391936
R-HSA-1368108	BMAL1:CLOCK,NPAS2 activates circadian gene expression	5	43	0.002961024652251756	0.40074904992431626	0.8604698713149107	20	20	0.0014896469536719798	9606	Homo sapiens	SERPINE1;BHLHE40;ARNTL		R-HSA-879724;R-HSA-5663127;R-HSA-5663156;R-HSA-5663124;R-HSA-5663122;R-HSA-8878702;R-HSA-5663132;R-HSA-879782;R-HSA-5663165;R-HSA-1368889;R-HSA-8878679;R-HSA-5663138;R-HSA-5663170;R-HSA-879770;R-HSA-5663105;R-HSA-549424;R-HSA-879798;R-HSA-549364;R-HSA-549428;R-HSA-879762
R-HSA-9696273	RND1 GTPase cycle	5	43	0.002961024652251756	0.40074904992431626	0.8604698713149107	1	2	1.4896469536719798E-4	9606	Homo sapiens	STIP1;TFRC;CAV1;RRAS2;EPHA2		R-HSA-9696271
R-HSA-3371511	HSF1 activation	5	43	0.002961024652251756	0.40074904992431626	0.8604698713149107	1	7	5.213764337851929E-4	9606	Homo sapiens	HSPH1;MRPL18;SERPINH1;FKBP4;TNFRSF21		R-HSA-4793819
R-HSA-5627117	RHO GTPases Activate ROCKs	3	24	0.0016526649221870265	0.4085431660576564	0.8604698713149107	5	7	5.213764337851929E-4	9606	Homo sapiens	CFL1;RHOC;RHOB		R-HSA-419087;R-HSA-419197;R-HSA-3928608;R-HSA-419083;R-HSA-419049
R-HSA-449836	Other interleukin signaling	3	24	0.0016526649221870265	0.4085431660576564	0.8604698713149107	5	17	0.0012661999106211828	9606	Homo sapiens	CSF1R;CSF1;SDC1		R-HSA-9009485;R-HSA-9009488;R-HSA-9009554;R-HSA-6787820;R-HSA-9009558
R-HSA-3371453	Regulation of HSF1-mediated heat shock response	12	113	0.007781297341963917	0.409873481132599	0.8604698713149107	7	14	0.0010427528675703858	9606	Homo sapiens	HSPA9;HSPA8;SEC13;HSPH1;BAG2;HSPA5;BAG3;MRPL18;SERPINH1;FKBP4;TNFRSF21		R-HSA-5251955;R-HSA-5251942;R-HSA-5251959;R-HSA-3371467;R-HSA-5252041;R-HSA-3371518;R-HSA-5252079
R-HSA-2024096	HS-GAG degradation	5	44	0.0030298856906762154	0.41954726159673394	0.8604698713149107	3	14	0.0010427528675703858	9606	Homo sapiens	SDC4;SDC2;SDC1;GPC6;HSPG2		R-HSA-1667005;R-HSA-2024084;R-HSA-1678694
R-HSA-3772470	Negative regulation of TCF-dependent signaling by WNT ligand antagonists	2	15	0.0010329155763668916	0.42475137764413895	0.8604698713149107	3	5	3.7241173841799495E-4	9606	Homo sapiens	WNT9A;DKK1		R-HSA-3769401;R-HSA-3769370;R-HSA-5368586
R-HSA-3371556	Cellular response to heat stress	14	135	0.009296240187302025	0.4306358955599543	0.8604698713149107	13	29	0.0021599880828243705	9606	Homo sapiens	HSPA9;HSPA8;SEC13;HSPH1;HSPA5;BAG2;BAG3;HSPB8;MRPL18;SERPINH1;FKBP4;TNFRSF21		R-HSA-5251955;R-HSA-5251959;R-HSA-5082369;R-HSA-3371518;R-HSA-3371554;R-HSA-4793819;R-HSA-5251942;R-HSA-5324617;R-HSA-3371467;R-HSA-5082356;R-HSA-5252041;R-HSA-5082384;R-HSA-5252079
R-HSA-2022870	Chondroitin sulfate biosynthesis	3	25	0.001721525960611486	0.4339279196042656	0.8604698713149107	9	9	6.703411291523909E-4	9606	Homo sapiens	CSGALNACT1;CHST11;CSPG4		R-HSA-9632034;R-HSA-2022911;R-HSA-1971487;R-HSA-9632033;R-HSA-1971482;R-HSA-2018682;R-HSA-1971483;R-HSA-2018659;R-HSA-1971491
R-HSA-196108	Pregnenolone biosynthesis	3	25	0.001721525960611486	0.4339279196042656	0.8604698713149107	4	9	6.703411291523909E-4	9606	Homo sapiens	FDX1;TSPO		R-HSA-8951850;R-HSA-193065;R-HSA-193054;R-HSA-193101
R-HSA-977347	Serine biosynthesis	3	25	0.001721525960611486	0.4339279196042656	0.8604698713149107	3	7	5.213764337851929E-4	9606	Homo sapiens	PSAT1;PHGDH;PSPH		R-HSA-977324;R-HSA-977348;R-HSA-977333
R-HSA-1592389	Activation of Matrix Metalloproteinases	4	35	0.0024101363448560805	0.4371490141524884	0.8604698713149107	11	27	0.0020110233874571725	9606	Homo sapiens	COL18A1;MMP7;TIMP1;MMP9		R-HSA-1604712;R-HSA-1592297;R-HSA-1592362;R-HSA-1604763;R-HSA-1604732;R-HSA-1604690;R-HSA-1604722;R-HSA-1592436;R-HSA-1602454;R-HSA-1592278;R-HSA-1604359
R-HSA-9013026	RHOB GTPase cycle	8	75	0.005164577881834458	0.43720051034322016	0.8604698713149107	6	6	4.4689408610159393E-4	9606	Homo sapiens	TRIO;TFRC;CAV1;DLC1;PCDH7;ARHGDIG;STOM;RHOB		R-HSA-9013021;R-HSA-9013023;R-HSA-9013022;R-HSA-9013024;R-HSA-9690494;R-HSA-9690493
R-HSA-9026527	Activated NTRK2 signals through PLCG1	1	6	4.131662305467566E-4	0.4397536903752849	0.8604698713149107	3	3	2.2344704305079697E-4	9606	Homo sapiens	BDNF		R-HSA-9026894;R-HSA-9026579;R-HSA-9026531
R-HSA-205025	NADE modulates death signalling	1	6	4.131662305467566E-4	0.4397536903752849	0.8604698713149107	3	3	2.2344704305079697E-4	9606	Homo sapiens	NGF		R-HSA-193650;R-HSA-204981;R-HSA-205117
R-HSA-5339717	Signaling by LRP5 mutants	1	6	4.131662305467566E-4	0.4397536903752849	0.8604698713149107	1	1	7.448234768359899E-5	9606	Homo sapiens	DKK1		R-HSA-5339711
R-HSA-3656532	TGFBR1 KD Mutants in Cancer	1	6	4.131662305467566E-4	0.4397536903752849	0.8604698713149107	1	1	7.448234768359899E-5	9606	Homo sapiens	TGFB1		R-HSA-3656523
R-HSA-8866911	TFAP2 (AP-2) family regulates transcription of cell cycle factors	1	6	4.131662305467566E-4	0.4397536903752849	0.8604698713149107	3	4	2.9792939073439596E-4	9606	Homo sapiens	MYC		R-HSA-8865265;R-HSA-8865280;R-HSA-8865256
R-HSA-8941333	RUNX2 regulates genes involved in differentiation of myeloid cells	1	6	4.131662305467566E-4	0.4397536903752849	0.8604698713149107	1	2	1.4896469536719798E-4	9606	Homo sapiens	RUNX1		R-HSA-8938382
R-HSA-1300645	Acrosome Reaction and Sperm:Oocyte Membrane Binding	1	6	4.131662305467566E-4	0.4397536903752849	0.8604698713149107	1	3	2.2344704305079697E-4	9606	Homo sapiens	IZUMO1		R-HSA-1297275
R-HSA-390651	Dopamine receptors	1	6	4.131662305467566E-4	0.4397536903752849	0.8604698713149107	1	3	2.2344704305079697E-4	9606	Homo sapiens	DRD1		R-HSA-390835
R-HSA-5687128	MAPK6/MAPK4 signaling	11	106	0.0072992700729927005	0.4462631912416555	0.8604698713149107	11	40	0.0029792939073439596	9606	Homo sapiens	JUN;CCND3;PSMD7;PSMA4;PSMD13;HSPB8;MYC;PSMD3;CDC42EP2;ETV4		R-HSA-5692775;R-HSA-5692788;R-HSA-5687121;R-HSA-5692764;R-HSA-5687115;R-HSA-5687083;R-HSA-5687099;R-HSA-5687112;R-HSA-5687113;R-HSA-5692761;R-HSA-5687097
R-HSA-390466	Chaperonin-mediated protein folding	10	96	0.006610659688748106	0.4479914864692529	0.8604698713149107	16	19	0.0014151646059883808	9606	Homo sapiens	NOP56;CCT2;HDAC3;SPHK1;TCP1;TRIM16;CCT8;GAPDH;TUBA4A;CCT5		R-HSA-6814119;R-HSA-8850534;R-HSA-390470;R-HSA-8850529;R-HSA-389954;R-HSA-391266;R-HSA-6814124;R-HSA-389961;R-HSA-8850539;R-HSA-6814121;R-HSA-6814120;R-HSA-390453;R-HSA-389970;R-HSA-8850527;R-HSA-389980;R-HSA-390459
R-HSA-749476	RNA Polymerase III Abortive And Retractive Initiation	5	46	0.0031676077675251344	0.45679318793601364	0.8604698713149107	13	13	9.682705198867869E-4	9606	Homo sapiens	POLR3D;POLR1C;POLR3E;POLR2E;POLR3H		R-HSA-113442;R-HSA-113449;R-HSA-113705;R-HSA-113454;R-HSA-112149;R-HSA-112055;R-HSA-112150;R-HSA-112054;R-HSA-112153;R-HSA-112152;R-HSA-112155;R-HSA-112156;R-HSA-76060
R-HSA-74158	RNA Polymerase III Transcription	5	46	0.0031676077675251344	0.45679318793601364	0.8604698713149107	18	25	0.0018620586920899747	9606	Homo sapiens	POLR3D;POLR1C;POLR3E;POLR2E;POLR3H		R-HSA-113442;R-HSA-113446;R-HSA-113705;R-HSA-113449;R-HSA-113451;R-HSA-113454;R-HSA-112149;R-HSA-112055;R-HSA-112150;R-HSA-112054;R-HSA-112153;R-HSA-112152;R-HSA-76056;R-HSA-83803;R-HSA-112155;R-HSA-83805;R-HSA-76060;R-HSA-112156
R-HSA-1679131	Trafficking and processing of endosomal TLR	2	16	0.0011017766147913511	0.45711833831899695	0.8604698713149107	5	7	5.213764337851929E-4	9606	Homo sapiens	CNPY3;LRRC66		R-HSA-1678921;R-HSA-1678923;R-HSA-1678927;R-HSA-1678944;R-HSA-1678998
R-HSA-9697154	Disorders of Nervous System Development	2	16	0.0011017766147913511	0.45711833831899695	0.8604698713149107	2	5	3.7241173841799495E-4	9606	Homo sapiens	HDAC3;BDNF		R-HSA-9005585;R-HSA-9023461
R-HSA-9005891	Loss of function of MECP2 in Rett syndrome	2	16	0.0011017766147913511	0.45711833831899695	0.8604698713149107	2	5	3.7241173841799495E-4	9606	Homo sapiens	HDAC3;BDNF		R-HSA-9005585;R-HSA-9023461
R-HSA-9675151	Disorders of Developmental Biology	2	16	0.0011017766147913511	0.45711833831899695	0.8604698713149107	2	5	3.7241173841799495E-4	9606	Homo sapiens	HDAC3;BDNF		R-HSA-9005585;R-HSA-9023461
R-HSA-9005895	Pervasive developmental disorders	2	16	0.0011017766147913511	0.45711833831899695	0.8604698713149107	2	5	3.7241173841799495E-4	9606	Homo sapiens	HDAC3;BDNF		R-HSA-9005585;R-HSA-9023461
R-HSA-2197563	NOTCH2 intracellular domain regulates transcription	2	16	0.0011017766147913511	0.45711833831899695	0.8604698713149107	2	9	6.703411291523909E-4	9606	Homo sapiens	HES1		R-HSA-2976716;R-HSA-2197562
R-HSA-9013420	RHOU GTPase cycle	4	36	0.00247899738328054	0.45821098310984365	0.8604698713149107	2	2	1.4896469536719798E-4	9606	Homo sapiens	HGS;WWP2;RHOU;EPHA2		R-HSA-9018766;R-HSA-9018768
R-HSA-2173789	TGF-beta receptor signaling activates SMADs	4	36	0.00247899738328054	0.45821098310984365	0.8604698713149107	28	39	0.0029048115596603604	9606	Homo sapiens	TGFB1;PMEPA1;UCHL5;SMAD7		R-HSA-178178;R-HSA-2176417;R-HSA-2176416;R-HSA-2128994;R-HSA-173512;R-HSA-2167917;R-HSA-178189;R-HSA-177107;R-HSA-170835;R-HSA-2167924;R-HSA-170843;R-HSA-170846;R-HSA-170844;R-HSA-170850;R-HSA-178208;R-HSA-2167876;R-HSA-178215;R-HSA-178218;R-HSA-173483;R-HSA-2127562;R-HSA-170861;R-HSA-170868;R-HSA-2169046;R-HSA-2187355;R-HSA-2179291;R-HSA-2169050;R-HSA-2179293;R-HSA-2187358
R-HSA-9687139	Aberrant regulation of mitotic cell cycle due to RB1 defects	4	36	0.00247899738328054	0.45821098310984365	0.8604698713149107	1	3	2.2344704305079697E-4	9606	Homo sapiens	CCND3;CCND2;CDK6;CCND1		R-HSA-9659782
R-HSA-5689603	UCH proteinases	10	98	0.006748381765597025	0.47333218450454106	0.8604698713149107	6	11	8.193058245195889E-4	9606	Homo sapiens	UCHL1;PSMD7;PSMA4;TGFB1;PSMD13;PSMD3;ADRM1;UCHL3;UCHL5;SMAD7		R-HSA-5665854;R-HSA-5690319;R-HSA-5665871;R-HSA-2179291;R-HSA-5690808;R-HSA-5689544
R-HSA-9609507	Protein localization	17	170	0.011706376532158105	0.47511669930728395	0.8604698713149107	18	53	0.003947564427230746	9606	Homo sapiens	HSPA9;TOMM40;WRB;TIMM13;TIMM10;GFER;TIMM50;HSPD1;ATP5MC1;CHCHD4;TIMM10B;GRPEL1;SEC61G;TIMM17A;HMOX1;SEC61B;TOMM6		R-HSA-1299475;R-HSA-1268022;R-HSA-1299478;R-HSA-1299476;R-HSA-1299482;R-HSA-1955380;R-HSA-1307802;R-HSA-1268025;R-HSA-1299481;R-HSA-1299480;R-HSA-1299487;R-HSA-8986181;R-HSA-1299484;R-HSA-9609917;R-HSA-9609921;R-HSA-9609860;R-HSA-9610442;R-HSA-9609899
R-HSA-2151201	Transcriptional activation of mitochondrial biogenesis	9	88	0.006059771381352431	0.4765244257683209	0.8604698713149107	10	32	0.0023834351258751676	9606	Homo sapiens	HDAC3;TFB2M;NR1D1;TFB1M;POLRMT;PPRC1		R-HSA-1592232;R-HSA-1592249;R-HSA-1592250;R-HSA-1592252;R-HSA-1592236;R-HSA-1368140;R-HSA-2466367;R-HSA-1592243;R-HSA-2466392;R-HSA-1592246
R-HSA-352230	Amino acid transport across the plasma membrane	7	68	0.004682550612863242	0.48388382083169734	0.8604698713149107	13	36	0.0026813645166095636	9606	Homo sapiens	SLC7A5;SLC38A1;SLC43A2;SLC1A4;SLC3A2;SLC7A11;SLC7A1		R-HSA-375776;R-HSA-379426;R-HSA-352354;R-HSA-352364;R-HSA-352232;R-HSA-376200;R-HSA-352107;R-HSA-379415;R-HSA-352119;R-HSA-378513;R-HSA-352371;R-HSA-352191;R-HSA-352347
R-HSA-8963901	Chylomicron remodeling	2	17	0.0011706376532158104	0.48840457305401586	0.8604698713149107	2	3	2.2344704305079697E-4	9606	Homo sapiens	DDAH1;APOC3		R-HSA-174690;R-HSA-174757
R-HSA-8949664	Processing of SMDT1	2	17	0.0011706376532158104	0.48840457305401586	0.8604698713149107	3	5	3.7241173841799495E-4	9606	Homo sapiens	PHB;PHB2		R-HSA-8949659;R-HSA-8949661;R-HSA-8949649
R-HSA-6806667	Metabolism of fat-soluble vitamins	9	89	0.0061286324197768905	0.48980524649593493	0.8604698713149107	9	34	0.0025323998212423656	9606	Homo sapiens	DDAH1;SDC4;SDC2;SDC1;APOC3;LRP8;GPC6;HSPG2;LRP12		R-HSA-2395764;R-HSA-2187332;R-HSA-2404131;R-HSA-2404140;R-HSA-2424254;R-HSA-2395768;R-HSA-2395784;R-HSA-2423785;R-HSA-2429643
R-HSA-8939247	RUNX1 regulates transcription of genes involved in interleukin signaling	1	7	4.8202726897121607E-4	0.4913347602448609	0.8604698713149107	5	5	3.7241173841799495E-4	9606	Homo sapiens	RUNX1		R-HSA-8938938;R-HSA-8934688;R-HSA-8938913;R-HSA-8934690;R-HSA-8938981
R-HSA-399710	Activation of AMPA receptors	1	7	4.8202726897121607E-4	0.4913347602448609	0.8604698713149107	5	5	3.7241173841799495E-4	9606	Homo sapiens	GRIA1		R-HSA-420980;R-HSA-399712;R-HSA-420977;R-HSA-399711;R-HSA-420975
R-HSA-8939245	RUNX1 regulates transcription of genes involved in BCR signaling	1	7	4.8202726897121607E-4	0.4913347602448609	0.8604698713149107	4	4	2.9792939073439596E-4	9606	Homo sapiens	RUNX1		R-HSA-8938987;R-HSA-8938930;R-HSA-8938965;R-HSA-8938951
R-HSA-8849472	PTK6 Down-Regulation	1	7	4.8202726897121607E-4	0.4913347602448609	0.8604698713149107	3	3	2.2344704305079697E-4	9606	Homo sapiens	PTK6		R-HSA-8849428;R-HSA-8849102;R-HSA-8849435
R-HSA-3656534	Loss of Function of TGFBR1 in Cancer	1	7	4.8202726897121607E-4	0.4913347602448609	0.8604698713149107	2	2	1.4896469536719798E-4	9606	Homo sapiens	TGFB1		R-HSA-3656382;R-HSA-3656523
R-HSA-9673768	Signaling by membrane-tethered fusions of PDGFRA or PDGFRB	1	7	4.8202726897121607E-4	0.4913347602448609	0.8604698713149107	2	2	1.4896469536719798E-4	9606	Homo sapiens	KANK1		R-HSA-9673761;R-HSA-9673760
R-HSA-9032759	NTRK2 activates RAC1	1	7	4.8202726897121607E-4	0.4913347602448609	0.8604698713149107	2	2	1.4896469536719798E-4	9606	Homo sapiens	BDNF		R-HSA-9032761;R-HSA-9032798
R-HSA-3304356	SMAD2/3 Phosphorylation Motif Mutants in Cancer	1	7	4.8202726897121607E-4	0.4913347602448609	0.8604698713149107	1	1	7.448234768359899E-5	9606	Homo sapiens	TGFB1		R-HSA-3304394
R-HSA-5619070	Defective SLC16A1 causes symptomatic deficiency in lactate transport (SDLT)	1	7	4.8202726897121607E-4	0.4913347602448609	0.8604698713149107	1	1	7.448234768359899E-5	9606	Homo sapiens	SLC16A1		R-HSA-5624211
R-HSA-8849468	PTK6 Regulates Proteins Involved in RNA Processing	1	7	4.8202726897121607E-4	0.4913347602448609	0.8604698713149107	6	7	5.213764337851929E-4	9606	Homo sapiens	PTK6		R-HSA-8849463;R-HSA-8849042;R-HSA-8848930;R-HSA-8848975;R-HSA-8848939;R-HSA-8849032
R-HSA-8866376	Reelin signalling pathway	1	7	4.8202726897121607E-4	0.4913347602448609	0.8604698713149107	3	4	2.9792939073439596E-4	9606	Homo sapiens	DAB1		R-HSA-8855237;R-HSA-8855232;R-HSA-8855259
R-HSA-1566977	Fibronectin matrix formation	1	7	4.8202726897121607E-4	0.4913347602448609	0.8604698713149107	2	3	2.2344704305079697E-4	9606	Homo sapiens	ITGA5		R-HSA-202723;R-HSA-2327746
R-HSA-8849474	PTK6 Activates STAT3	1	7	4.8202726897121607E-4	0.4913347602448609	0.8604698713149107	5	9	6.703411291523909E-4	9606	Homo sapiens	PTK6		R-HSA-8848087;R-HSA-8848023;R-HSA-8848110;R-HSA-8848077;R-HSA-8848124
R-HSA-162699	Synthesis of dolichyl-phosphate mannose	1	7	4.8202726897121607E-4	0.4913347602448609	0.8604698713149107	1	2	1.4896469536719798E-4	9606	Homo sapiens	DPM2		R-HSA-162721
R-HSA-110381	Resolution of AP sites via the single-nucleotide replacement pathway	1	7	4.8202726897121607E-4	0.4913347602448609	0.8604698713149107	2	6	4.4689408610159393E-4	9606	Homo sapiens	RRP1		R-HSA-110375;R-HSA-110360
R-HSA-165158	Activation of AKT2	1	7	4.8202726897121607E-4	0.4913347602448609	0.8604698713149107	1	3	2.2344704305079697E-4	9606	Homo sapiens	TRIB3		R-HSA-109700
R-HSA-3065678	SUMO is transferred from E1 to E2 (UBE2I, UBC9)	1	7	4.8202726897121607E-4	0.4913347602448609	0.8604698713149107	1	3	2.2344704305079697E-4	9606	Homo sapiens	RWDD3		R-HSA-2993780
R-HSA-447038	NrCAM interactions	1	7	4.8202726897121607E-4	0.4913347602448609	0.8604698713149107	1	4	2.9792939073439596E-4	9606	Homo sapiens	NRP2		R-HSA-549060
R-HSA-8853884	Transcriptional Regulation by VENTX	5	48	0.003305329844374053	0.493337054031314	0.8604698713149107	6	13	9.682705198867869E-4	9606	Homo sapiens	CSF1R;CEBPB;CCND1		R-HSA-8853908;R-HSA-8853956;R-HSA-3857305;R-HSA-8853965;R-HSA-3790130;R-HSA-8853898
R-HSA-9614085	FOXO-mediated transcription	11	110	0.0075747142266905385	0.4943076074403532	0.8604698713149107	11	85	0.006330999553105914	9606	Homo sapiens	BCL6;GADD45A;CAV1;TXN;KLF4;PLXNA4		R-HSA-9622627;R-HSA-9624976;R-HSA-9625409;R-HSA-9622630;R-HSA-9617735;R-HSA-9615015;R-HSA-9624985;R-HSA-9625406;R-HSA-9615023;R-HSA-9617852;R-HSA-9617853
R-HSA-9675126	Diseases of mitotic cell cycle	4	38	0.002616719460129459	0.4994661183158128	0.8604698713149107	1	5	3.7241173841799495E-4	9606	Homo sapiens	CCND3;CCND2;CDK6;CCND1		R-HSA-9659782
R-HSA-186797	Signaling by PDGF	7	70	0.004820272689712161	0.5139295905004483	0.8604698713149107	24	31	0.0023089527781915684	9606	Homo sapiens	COL3A1;COL5A2;SPP1;PDGFA;THBS2;THBS1		R-HSA-382053;R-HSA-382052;R-HSA-186819;R-HSA-1524182;R-HSA-382055;R-HSA-382054;R-HSA-186785;R-HSA-8864036;R-HSA-186826;R-HSA-380780;R-HSA-380782;R-HSA-382056;R-HSA-1524186;R-HSA-382058;R-HSA-186765;R-HSA-186834;R-HSA-186800;R-HSA-186773;R-HSA-186778;R-HSA-8865276;R-HSA-389086;R-HSA-186780;R-HSA-389083;R-HSA-9674093
R-HSA-9707616	Heme signaling	7	70	0.004820272689712161	0.5139295905004483	0.8604698713149107	11	25	0.0018620586920899747	9606	Homo sapiens	HDAC3;HMOX1;NR1D1;ARNTL		R-HSA-400342;R-HSA-1368069;R-HSA-5663271;R-HSA-1368119;R-HSA-1368065;R-HSA-5663265;R-HSA-1368140;R-HSA-9707645;R-HSA-549475;R-HSA-5663245;R-HSA-5663258
R-HSA-187037	Signaling by NTRK1 (TRKA)	14	143	0.0098471284946977	0.5152491917196909	0.8604698713149107	44	102	0.0075971994637270964	9606	Homo sapiens	FOSL1;JUND;VGF;RRAD;ID1;ID3;TRIB1;NGF;JUNB		R-HSA-198211;R-HSA-9031624;R-HSA-167683;R-HSA-177479;R-HSA-9613460;R-HSA-167684;R-HSA-166538;R-HSA-9613210;R-HSA-166542;R-HSA-198732;R-HSA-9613213;R-HSA-177491;R-HSA-166544;R-HSA-167056;R-HSA-198295;R-HSA-170964;R-HSA-9621386;R-HSA-9613451;R-HSA-9621385;R-HSA-170975;R-HSA-9031575;R-HSA-177501;R-HSA-187746;R-HSA-170978;R-HSA-9620723;R-HSA-169891;R-HSA-170979;R-HSA-170977;R-HSA-169895;R-HSA-9620663…
R-HSA-8847993	ERBB2 Activates PTK6 Signaling	2	18	0.00123949869164027	0.518534778115643	0.8604698713149107	2	2	1.4896469536719798E-4	9606	Homo sapiens	PTK6;HBEGF		R-HSA-8848005;R-HSA-8847995
R-HSA-418457	cGMP effects	2	18	0.00123949869164027	0.518534778115643	0.8604698713149107	2	4	2.9792939073439596E-4	9606	Homo sapiens	PDE2A;KCNMA1		R-HSA-418549;R-HSA-418456
R-HSA-6803211	TP53 Regulates Transcription of Death Receptors and Ligands	2	18	0.00123949869164027	0.518534778115643	0.8604698713149107	3	7	5.213764337851929E-4	9606	Homo sapiens	IGFBP3		R-HSA-6800035;R-HSA-6800044;R-HSA-6800042
R-HSA-2032785	YAP1- and WWTR1 (TAZ)-stimulated gene expression	2	18	0.00123949869164027	0.518534778115643	0.8604698713149107	1	9	6.703411291523909E-4	9606	Homo sapiens	CTGF		R-HSA-1989766
R-HSA-5365859	RA biosynthesis pathway	4	39	0.002685580498553918	0.51957834654098	0.8604698713149107	3	11	8.193058245195889E-4	9606	Homo sapiens	ALDH1A3;ALDH1A2;RDH10;RDH13		R-HSA-5362518;R-HSA-5362522;R-HSA-5623643
R-HSA-391251	Protein folding	10	102	0.007023825919294863	0.5232184819009046	0.8604698713149107	22	28	0.0020855057351407717	9606	Homo sapiens	NOP56;CCT2;HDAC3;SPHK1;TCP1;TRIM16;CCT8;GAPDH;TUBA4A;CCT5		R-HSA-6814119;R-HSA-8850534;R-HSA-390470;R-HSA-8850529;R-HSA-389954;R-HSA-391266;R-HSA-389964;R-HSA-6814124;R-HSA-389961;R-HSA-8850539;R-HSA-389963;R-HSA-6814121;R-HSA-6814120;R-HSA-390453;R-HSA-389972;R-HSA-389974;R-HSA-389970;R-HSA-8850527;R-HSA-389980;R-HSA-389976;R-HSA-390459;R-HSA-389978
R-HSA-9616222	Transcriptional regulation of granulopoiesis	7	71	0.00488913372813662	0.5287199496584037	0.8604698713149107	11	27	0.0020110233874571725	9606	Homo sapiens	CEBPB;MYC;GATA2;RUNX1		R-HSA-9616243;R-HSA-9617217;R-HSA-9616214;R-HSA-9618582;R-HSA-8865505;R-HSA-9618586;R-HSA-9617194;R-HSA-9618584;R-HSA-9622377;R-HSA-9617209;R-HSA-9634445
R-HSA-446210	Synthesis of UDP-N-acetyl-glucosamine	3	29	0.001996970114309324	0.5306777852172027	0.8604698713149107	3	7	5.213764337851929E-4	9606	Homo sapiens	GFPT2;PGM3;UAP1		R-HSA-449715;R-HSA-446204;R-HSA-446185
R-HSA-9634638	Estrogen-dependent nuclear events downstream of ESR-membrane signaling	3	29	0.001996970114309324	0.5306777852172027	0.8604698713149107	3	12	8.937881722031879E-4	9606	Homo sapiens	CCND1;HBEGF		R-HSA-9623355;R-HSA-9625465;R-HSA-9623341
R-HSA-76002	Platelet activation, signaling and aggregation	28	291	0.020038562181517696	0.533025025051086	0.8604698713149107	22	116	0.008639952331297482	9606	Homo sapiens	DGKG;WDR1;SERPINC1;SERPINE1;PDGFA;THBS1;THPO;TMSB4X;CFL1;TIMP1;TGFB2;TGFB1;HSPA5;PCDH7;ACTN1;SERPINF2;ANXA5;TUBA4A;AGT;SOD1;RHOB;COL1A1;COL1A2;TG;CALU;PTPN6;TAGLN2;PFN1;FERMT3		R-HSA-139842;R-HSA-426240;R-HSA-481007;R-HSA-114600;R-HSA-443402;R-HSA-443926;R-HSA-482775;R-HSA-482772;R-HSA-481044;R-HSA-442291;R-HSA-430096;R-HSA-453200;R-HSA-5684801;R-HSA-437118;R-HSA-453183;R-HSA-430076;R-HSA-443418;R-HSA-350745;R-HSA-351323;R-HSA-430073;R-HSA-429529;R-HSA-5684169
R-HSA-166520	Signaling by NTRKs	16	166	0.011430932378460268	0.536434025244332	0.8604698713149107	81	164	0.012215105020110233	9606	Homo sapiens	FOSL1;JUND;VGF;RRAD;BDNF;ID1;DHDH;ID3;TRIB1;NGF;JUNB		R-HSA-9032073;R-HSA-9032841;R-HSA-167683;R-HSA-9024906;R-HSA-167047;R-HSA-9613460;R-HSA-167684;R-HSA-166538;R-HSA-9613210;R-HSA-9032067;R-HSA-166542;R-HSA-187020;R-HSA-9032582;R-HSA-9613213;R-HSA-9028505;R-HSA-9032601;R-HSA-166544;R-HSA-167056;R-HSA-198295;R-HSA-9032863;R-HSA-9621386;R-HSA-187035;R-HSA-9613451;R-HSA-9026579;R-HSA-9621385;R-HSA-9603598;R-HSA-9031575;R-HSA-9032854;R-HSA-169891;R-HS…
R-HSA-8935964	RUNX1 regulates expression of components of tight junctions	1	8	5.508883073956756E-4	0.5381699086378873	0.8604698713149107	6	6	4.4689408610159393E-4	9606	Homo sapiens	RUNX1		R-HSA-8935960;R-HSA-8935980;R-HSA-8936000;R-HSA-8935988;R-HSA-8935972;R-HSA-8936007
R-HSA-187706	Signalling to p38 via RIT and RIN	1	8	5.508883073956756E-4	0.5381699086378873	0.8604698713149107	3	3	2.2344704305079697E-4	9606	Homo sapiens	NGF		R-HSA-187698;R-HSA-187746;R-HSA-187697
R-HSA-9022537	Loss of MECP2 binding ability to the NCoR/SMRT complex	1	8	5.508883073956756E-4	0.5381699086378873	0.8604698713149107	1	1	7.448234768359899E-5	9606	Homo sapiens	HDAC3		R-HSA-9005585
R-HSA-75158	TRAIL signaling	1	8	5.508883073956756E-4	0.5381699086378873	0.8604698713149107	3	6	4.4689408610159393E-4	9606	Homo sapiens	FADD		R-HSA-75187;R-HSA-141316;R-HSA-75146
R-HSA-111457	Release of apoptotic factors from the mitochondria	1	8	5.508883073956756E-4	0.5381699086378873	0.8604698713149107	2	4	2.9792939073439596E-4	9606	Homo sapiens	DHDH		R-HSA-114307;R-HSA-114284
R-HSA-3304349	Loss of Function of SMAD2/3 in Cancer	1	8	5.508883073956756E-4	0.5381699086378873	0.8604698713149107	1	2	1.4896469536719798E-4	9606	Homo sapiens	TGFB1		R-HSA-3304394
R-HSA-193681	Ceramide signalling	1	8	5.508883073956756E-4	0.5381699086378873	0.8604698713149107	1	2	1.4896469536719798E-4	9606	Homo sapiens	NGF		R-HSA-193672
R-HSA-5638302	Signaling by Overexpressed Wild-Type EGFR in Cancer	1	8	5.508883073956756E-4	0.5381699086378873	0.8604698713149107	1	2	1.4896469536719798E-4	9606	Homo sapiens	HBEGF		R-HSA-1225978
R-HSA-5638303	Inhibition of Signaling by Overexpressed EGFR	1	8	5.508883073956756E-4	0.5381699086378873	0.8604698713149107	1	2	1.4896469536719798E-4	9606	Homo sapiens	HBEGF		R-HSA-1225978
R-HSA-5632681	Ligand-receptor interactions	1	8	5.508883073956756E-4	0.5381699086378873	0.8604698713149107	1	4	2.9792939073439596E-4	9606	Homo sapiens	HHIP		R-HSA-445448
R-HSA-446388	Regulation of cytoskeletal remodeling and cell spreading by IPP complex components	1	8	5.508883073956756E-4	0.5381699086378873	0.8604698713149107	1	5	3.7241173841799495E-4	9606	Homo sapiens	ACTN1		R-HSA-430308
R-HSA-2660826	Constitutive Signaling by NOTCH1 t(7;9)(NOTCH1:M1580_K2555) Translocation Mutant	1	8	5.508883073956756E-4	0.5381699086378873	0.8604698713149107	1	5	3.7241173841799495E-4	9606	Homo sapiens	JAG1		R-HSA-2660822
R-HSA-2660825	Signaling by NOTCH1 t(7;9)(NOTCH1:M1580_K2555) Translocation Mutant	1	8	5.508883073956756E-4	0.5381699086378873	0.8604698713149107	1	5	3.7241173841799495E-4	9606	Homo sapiens	JAG1		R-HSA-2660822
R-HSA-8941855	RUNX3 regulates CDKN1A transcription	1	8	5.508883073956756E-4	0.5381699086378873	0.8604698713149107	1	6	4.4689408610159393E-4	9606	Homo sapiens	TGFB1		R-HSA-8878117
R-HSA-350562	Regulation of ornithine decarboxylase (ODC)	5	51	0.0035119129596474317	0.5463077490821964	0.8604698713149107	4	4	2.9792939073439596E-4	9606	Homo sapiens	PSMD7;PSMA4;PSMD13;ODC1;PSMD3		R-HSA-353125;R-HSA-350567;R-HSA-350578;R-HSA-350600
R-HSA-8875360	InlB-mediated entry of Listeria monocytogenes into host cell	2	19	0.0013083597300647294	0.54745664038669	0.8604698713149107	8	8	5.958587814687919E-4	9606	Homo sapiens	HGS;MET		R-HSA-8876262;R-HSA-8876230;R-HSA-8876246;R-HSA-8876258;R-HSA-8876210;R-HSA-8876240;R-HSA-8876255;R-HSA-8875371
R-HSA-399954	Sema3A PAK dependent Axon repulsion	2	19	0.0013083597300647294	0.54745664038669	0.8604698713149107	4	6	4.4689408610159393E-4	9606	Homo sapiens	CFL1;PLXNA4		R-HSA-399939;R-HSA-399952;R-HSA-399950;R-HSA-399930
R-HSA-1810476	RIP-mediated NFkB activation via ZBP1	2	19	0.0013083597300647294	0.54745664038669	0.8604698713149107	2	4	2.9792939073439596E-4	9606	Homo sapiens	LRRC66;NFKBIB		R-HSA-168910;R-HSA-168140
R-HSA-2142712	Synthesis of 12-eicosatetraenoic acid derivatives	2	19	0.0013083597300647294	0.54745664038669	0.8604698713149107	2	6	4.4689408610159393E-4	9606	Homo sapiens	GPX1		R-HSA-2161959;R-HSA-2161999
R-HSA-416700	Other semaphorin interactions	2	19	0.0013083597300647294	0.54745664038669	0.8604698713149107	2	9	6.703411291523909E-4	9606	Homo sapiens	PELO;PLXNA4		R-HSA-416723;R-HSA-434990
R-HSA-187577	SCF(Skp2)-mediated degradation of p27/p21	6	62	0.004269384382316485	0.552356578027103	0.8604698713149107	3	7	5.213764337851929E-4	9606	Homo sapiens	PSMD7;PSMA4;CCND1;PSMD13;PSMD3;PTK6		R-HSA-8848436;R-HSA-187574;R-HSA-8848414
R-HSA-5357956	TNFR1-induced NFkappaB signaling pathway	3	30	0.0020658311527337833	0.5533938210459268	0.8604698713149107	5	5	3.7241173841799495E-4	9606	Homo sapiens	TNFAIP3;BIRC2		R-HSA-5357776;R-HSA-5357904;R-HSA-5357860;R-HSA-5357780;R-HSA-5357757
R-HSA-400685	Sema4D in semaphorin signaling	3	30	0.0020658311527337833	0.5533938210459268	0.8604698713149107	10	13	9.682705198867869E-4	9606	Homo sapiens	RHOC;MET;RHOB		R-HSA-400677;R-HSA-416562;R-HSA-416546;R-HSA-419646;R-HSA-419087;R-HSA-416559;R-HSA-416588;R-HSA-419197;R-HSA-400682;R-HSA-419049
R-HSA-8963898	Plasma lipoprotein assembly	3	30	0.0020658311527337833	0.5533938210459268	0.8604698713149107	5	19	0.0014151646059883808	9606	Homo sapiens	DDAH1;APOC3;P4HB		R-HSA-174786;R-HSA-174660;R-HSA-174741;R-HSA-174587;R-HSA-8866329
R-HSA-201451	Signaling by BMP	3	30	0.0020658311527337833	0.5533938210459268	0.8604698713149107	4	17	0.0012661999106211828	9606	Homo sapiens	NOG;SMAD6;SMAD7		R-HSA-201475;R-HSA-201810;R-HSA-202626;R-HSA-201821
R-HSA-6814122	Cooperation of PDCL (PhLP1) and TRiC/CCT in G-protein beta folding	4	41	0.002823302575402837	0.5586024556680504	0.8604698713149107	8	11	8.193058245195889E-4	9606	Homo sapiens	CCT2;TCP1;CCT8;CCT5		R-HSA-6814119;R-HSA-8850534;R-HSA-8850529;R-HSA-8850527;R-HSA-6814124;R-HSA-8850539;R-HSA-6814121;R-HSA-6814120
R-HSA-8864260	Transcriptional regulation by the AP-2 (TFAP2) family of transcription factors	5	52	0.003580773998071891	0.5633716971575476	0.8604698713149107	7	44	0.0032772232980783555	9606	Homo sapiens	MYC;NOP2;HSPD1		R-HSA-8869543;R-HSA-8869558;R-HSA-8869542;R-HSA-8865265;R-HSA-8865280;R-HSA-8865256;R-HSA-8869560
R-HSA-163841	Gamma carboxylation, hypusine formation and arylsulfatase activation	7	74	0.005095716843409998	0.5719719639667664	0.8604698713149107	7	40	0.0029792939073439596	9606	Homo sapiens	EIF5A;DPH1;DPH2;ARSI;DPH5;DPH7		R-HSA-1614362;R-HSA-204647;R-HSA-204662;R-HSA-5358484;R-HSA-204617;R-HSA-5358494;R-HSA-5367022
R-HSA-163560	Triglyceride catabolism	4	42	0.0028921636138272964	0.577458896004783	0.8604698713149107	2	17	0.0012661999106211828	9606	Homo sapiens	FABP2;FABP3;FABP5;CAV1		R-HSA-163418;R-HSA-5334794
R-HSA-8939256	RUNX1 regulates transcription of genes involved in WNT signaling	1	9	6.19749345820135E-4	0.5806955201308758	0.8604698713149107	4	4	2.9792939073439596E-4	9606	Homo sapiens	RUNX1		R-HSA-8877879;R-HSA-8932076;R-HSA-8877884;R-HSA-8932084
R-HSA-3595172	Defective CHST3 causes SEDCJD	1	9	6.19749345820135E-4	0.5806955201308758	0.8604698713149107	1	1	7.448234768359899E-5	9606	Homo sapiens	CSPG4		R-HSA-3595175
R-HSA-3595174	Defective CHST14 causes EDS, musculocontractural type	1	9	6.19749345820135E-4	0.5806955201308758	0.8604698713149107	1	1	7.448234768359899E-5	9606	Homo sapiens	CSPG4		R-HSA-3636919
R-HSA-3304351	Signaling by TGF-beta Receptor Complex in Cancer	1	9	6.19749345820135E-4	0.5806955201308758	0.8604698713149107	5	7	5.213764337851929E-4	9606	Homo sapiens	TGFB1		R-HSA-3645780;R-HSA-3304394;R-HSA-3656382;R-HSA-3656523;R-HSA-3642203
R-HSA-426486	Small interfering RNA (siRNA) biogenesis	1	9	6.19749345820135E-4	0.5806955201308758	0.8604698713149107	3	5	3.7241173841799495E-4	9606	Homo sapiens	TARBP2		R-HSA-2106625;R-HSA-426464;R-HSA-2106615
R-HSA-6806942	MET Receptor Activation	1	9	6.19749345820135E-4	0.5806955201308758	0.8604698713149107	3	5	3.7241173841799495E-4	9606	Homo sapiens	MET		R-HSA-6806974;R-HSA-6806957;R-HSA-6800298
R-HSA-8866423	VLDL assembly	1	9	6.19749345820135E-4	0.5806955201308758	0.8604698713149107	1	5	3.7241173841799495E-4	9606	Homo sapiens	P4HB		R-HSA-8866329
R-HSA-8874211	CREB3 factors activate genes	1	9	6.19749345820135E-4	0.5806955201308758	0.8604698713149107	4	21	0.0015641293013555788	9606	Homo sapiens	CREB3L1		R-HSA-8874212;R-HSA-8874194;R-HSA-8874193;R-HSA-8874184
R-HSA-73772	RNA Polymerase I Promoter Escape	6	64	0.0044071064591654045	0.5829949858837417	0.8604698713149107	2	2	1.4896469536719798E-4	9606	Homo sapiens	POLR1A;POLR1B;TWISTNB;POLR1C;POLR2E;CD3EAP		R-HSA-73769;R-HSA-74986
R-HSA-432720	Lysosome Vesicle Biogenesis	4	43	0.002961024652251756	0.5958477818288015	0.8604698713149107	6	8	5.958587814687919E-4	9606	Homo sapiens	HSPA8;HGS;AP1S1		R-HSA-5671702;R-HSA-432706;R-HSA-432707;R-HSA-432688;R-HSA-5333658;R-HSA-432712
R-HSA-114604	GPVI-mediated activation cascade	4	43	0.002961024652251756	0.5958477818288015	0.8604698713149107	8	25	0.0018620586920899747	9606	Homo sapiens	COL1A1;COL1A2;PTPN6;RHOB		R-HSA-139842;R-HSA-442291;R-HSA-453200;R-HSA-5684801;R-HSA-437118;R-HSA-453183;R-HSA-114600;R-HSA-5684169
R-HSA-75815	Ubiquitin-dependent degradation of Cyclin D	5	54	0.00371849607492081	0.5964878120191892	0.8604698713149107	5	5	3.7241173841799495E-4	9606	Homo sapiens	PSMD7;PSMA4;CCND1;PSMD13;PSMD3		R-HSA-75825;R-HSA-75824;R-HSA-75820;R-HSA-75823;R-HSA-75822
R-HSA-3299685	Detoxification of Reactive Oxygen Species	6	65	0.004475967497589863	0.5979053346118339	0.8604698713149107	16	34	0.0025323998212423656	9606	Homo sapiens	PRDX2;GPX1;P4HB;TXN;SOD1		R-HSA-3777112;R-HSA-3697882;R-HSA-3341296;R-HSA-8951723;R-HSA-3780958;R-HSA-3780979;R-HSA-3341343;R-HSA-73646;R-HSA-3299682;R-HSA-3697838;R-HSA-3323013;R-HSA-3299691;R-HSA-3299753;R-HSA-3697860;R-HSA-71676;R-HSA-4837364
R-HSA-2892247	POU5F1 (OCT4), SOX2, NANOG activate genes related to proliferation	2	21	0.0014460818069136482	0.6015599690476281	0.8604698713149107	2	16	0.0011917175629375838	9606	Homo sapiens	EPHA1		R-HSA-480509;R-HSA-2972967
R-HSA-9013148	CDC42 GTPase cycle	15	163	0.011224349263186889	0.6085158317997366	0.8604698713149107	5	6	4.4689408610159393E-4	9606	Homo sapiens	FHOD3;PLEKHG4;TRIO;TFRC;CAV1;ARHGDIG;ARHGAP24;DLC1;ARHGDIA;CDC42EP2;STOM;CDC42EP1;SRGAP1;YKT6		R-HSA-9013161;R-HSA-9692809;R-HSA-9013157;R-HSA-9013159;R-HSA-9013158
R-HSA-5607761	Dectin-1 mediated noncanonical NF-kB signaling	6	66	0.004544828536014323	0.6125257864182749	0.8604698713149107	2	9	6.703411291523909E-4	9606	Homo sapiens	CCL22;PSMD7;PSMA4;PSMD13;PSMD3		R-HSA-5660965;R-HSA-5607731
R-HSA-70263	Gluconeogenesis	6	66	0.004544828536014323	0.6125257864182749	0.8604698713149107	5	26	0.0019365410397735737	9606	Homo sapiens	SLC37A2;GOT1;MDH2;GOT2;GAPDH		R-HSA-70592;R-HSA-70482;R-HSA-3257122;R-HSA-70613;R-HSA-71783
R-HSA-1834949	Cytosolic sensors of pathogen-associated DNA	7	77	0.005302299958683377	0.6132665966107571	0.8604698713149107	3	49	0.0036496350364963502	9606	Homo sapiens	POLR3D;POLR1C;POLR3E;POLR2E;POLR3H;LRRC66;NFKBIB		R-HSA-168910;R-HSA-168140;R-HSA-1964482
R-HSA-9696270	RND2 GTPase cycle	4	44	0.0030298856906762154	0.6137508157060161	0.8604698713149107	1	2	1.4896469536719798E-4	9606	Homo sapiens	TFRC;CAV1;TNFAIP1;EPHA2		R-HSA-9696266
R-HSA-6806834	Signaling by MET	8	88	0.006059771381352431	0.6144481077504267	0.8604698713149107	45	49	0.0036496350364963502	9606	Homo sapiens	COL1A1;COL3A1;COL1A2;HGS;COL11A1;COL5A2;MET;ARF6		R-HSA-8875591;R-HSA-8851908;R-HSA-8875523;R-HSA-8851842;R-HSA-6807008;R-HSA-8851919;R-HSA-8875661;R-HSA-6806957;R-HSA-8875659;R-HSA-8875531;R-HSA-6800298;R-HSA-8865994;R-HSA-8875540;R-HSA-8851859;R-HSA-6807027;R-HSA-8874079;R-HSA-6806974;R-HSA-8874078;R-HSA-8851933;R-HSA-8851804;R-HSA-8875482;R-HSA-8851866;R-HSA-8875431;R-HSA-8875558;R-HSA-8851877;R-HSA-8874083;R-HSA-8875490;R-HSA-8874082;R-HSA-8…
R-HSA-69202	Cyclin E associated events during G1/S transition	8	88	0.006059771381352431	0.6144481077504267	0.8604698713149107	5	20	0.0014896469536719798	9606	Homo sapiens	PSMD7;PSMA4;CCND1;PSMD13;MYC;PSMD3;PTK6;E2F5		R-HSA-8848436;R-HSA-187574;R-HSA-8932400;R-HSA-8848414;R-HSA-188345
R-HSA-110357	Displacement of DNA glycosylase by APEX1	1	10	6.886103842445945E-4	0.6193078800128211	0.8604698713149107	8	8	5.958587814687919E-4	9606	Homo sapiens	RRP1		R-HSA-110353;R-HSA-110352;R-HSA-110355;R-HSA-110354;R-HSA-110356;R-HSA-110349;R-HSA-110351;R-HSA-110350
R-HSA-9032845	Activated NTRK2 signals through CDK5	1	10	6.886103842445945E-4	0.6193078800128211	0.8604698713149107	6	6	4.4689408610159393E-4	9606	Homo sapiens	BDNF		R-HSA-9032841;R-HSA-9033292;R-HSA-9033276;R-HSA-9032863;R-HSA-9033284;R-HSA-9032854
R-HSA-8851907	MET activates PI3K/AKT signaling	1	10	6.886103842445945E-4	0.6193078800128211	0.8604698713149107	5	5	3.7241173841799495E-4	9606	Homo sapiens	MET		R-HSA-8851908;R-HSA-8852019;R-HSA-8851954;R-HSA-8851919;R-HSA-8851933
R-HSA-203641	NOSTRIN mediated eNOS trafficking	1	10	6.886103842445945E-4	0.6193078800128211	0.8604698713149107	4	4	2.9792939073439596E-4	9606	Homo sapiens	CAV1		R-HSA-203716;R-HSA-203625;R-HSA-203662;R-HSA-203565
R-HSA-162791	Attachment of GPI anchor to uPAR	1	10	6.886103842445945E-4	0.6193078800128211	0.8604698713149107	2	2	1.4896469536719798E-4	9606	Homo sapiens	PLAUR		R-HSA-162836;R-HSA-162729
R-HSA-72731	Recycling of eIF2:GDP	1	10	6.886103842445945E-4	0.6193078800128211	0.8604698713149107	2	2	1.4896469536719798E-4	9606	Homo sapiens	EIF2S2		R-HSA-72722;R-HSA-72670
R-HSA-3595177	Defective CHSY1 causes TPBS	1	10	6.886103842445945E-4	0.6193078800128211	0.8604698713149107	2	2	1.4896469536719798E-4	9606	Homo sapiens	CSPG4		R-HSA-3595178;R-HSA-3595176
R-HSA-111367	SLBP independent Processing of Histone Pre-mRNAs	1	10	6.886103842445945E-4	0.6193078800128211	0.8604698713149107	2	2	1.4896469536719798E-4	9606	Homo sapiens	SNRPB		R-HSA-111437;R-HSA-111438
R-HSA-5619108	Defective SLC27A4 causes ichthyosis prematurity syndrome (IPS)	1	10	6.886103842445945E-4	0.6193078800128211	0.8604698713149107	1	1	7.448234768359899E-5	9606	Homo sapiens	SLC27A4		R-HSA-5627891
R-HSA-8931987	RUNX1 regulates estrogen receptor mediated transcription	1	10	6.886103842445945E-4	0.6193078800128211	0.8604698713149107	7	8	5.958587814687919E-4	9606	Homo sapiens	RUNX1		R-HSA-8932076;R-HSA-8931981;R-HSA-8932033;R-HSA-8932084;R-HSA-8932020;R-HSA-8932037;R-HSA-8932021
R-HSA-5336415	Uptake and function of diphtheria toxin	1	10	6.886103842445945E-4	0.6193078800128211	0.8604698713149107	4	5	3.7241173841799495E-4	9606	Homo sapiens	HBEGF		R-HSA-5336417;R-HSA-5336420;R-HSA-5336422;R-HSA-5336413
R-HSA-2562578	TRIF-mediated programmed cell death	1	10	6.886103842445945E-4	0.6193078800128211	0.8604698713149107	2	3	2.2344704305079697E-4	9606	Homo sapiens	FADD		R-HSA-2562564;R-HSA-2562541
R-HSA-187015	Activation of TRKA receptors	1	10	6.886103842445945E-4	0.6193078800128211	0.8604698713149107	4	8	5.958587814687919E-4	9606	Homo sapiens	NGF		R-HSA-166544;R-HSA-190065;R-HSA-166538;R-HSA-166542
R-HSA-418886	Netrin mediated repulsion signals	1	10	6.886103842445945E-4	0.6193078800128211	0.8604698713149107	2	4	2.9792939073439596E-4	9606	Homo sapiens	UNC5B		R-HSA-373751;R-HSA-373713
R-HSA-1296052	Ca2+ activated K+ channels	1	10	6.886103842445945E-4	0.6193078800128211	0.8604698713149107	1	3	2.2344704305079697E-4	9606	Homo sapiens	KCNMA1		R-HSA-1296037
R-HSA-210455	Astrocytic Glutamate-Glutamine Uptake And Metabolism	1	10	6.886103842445945E-4	0.6193078800128211	0.8604698713149107	1	3	2.2344704305079697E-4	9606	Homo sapiens	SLC38A1		R-HSA-212614
R-HSA-426117	Cation-coupled Chloride cotransporters	1	10	6.886103842445945E-4	0.6193078800128211	0.8604698713149107	1	3	2.2344704305079697E-4	9606	Homo sapiens	SLC12A7		R-HSA-426155
R-HSA-112313	Neurotransmitter uptake and metabolism In glial cells	1	10	6.886103842445945E-4	0.6193078800128211	0.8604698713149107	1	3	2.2344704305079697E-4	9606	Homo sapiens	SLC38A1		R-HSA-212614
R-HSA-2892245	POU5F1 (OCT4), SOX2, NANOG repress genes related to differentiation	1	10	6.886103842445945E-4	0.6193078800128211	0.8604698713149107	1	7	5.213764337851929E-4	9606	Homo sapiens	DKK1		R-HSA-2972977
R-HSA-8980692	RHOA GTPase cycle	14	154	0.010604599917366755	0.624987723633661	0.8604698713149107	5	6	4.4689408610159393E-4	9606	Homo sapiens	FHOD3;PLEKHG4;TRIO;TFRC;CAV1;PCDH7;ARHGAP24;DLC1;ARHGDIA;C1QBP;STOM;SRGAP1;YKT6		R-HSA-9013004;R-HSA-9013009;R-HSA-8980691;R-HSA-9012835;R-HSA-8981637
R-HSA-190840	Microtubule-dependent trafficking of connexons from Golgi to the plasma membrane	2	22	0.0015149428453381077	0.6267217329150271	0.8604698713149107	2	2	1.4896469536719798E-4	9606	Homo sapiens	GJA1;TUBA4A		R-HSA-190520;R-HSA-190782
R-HSA-164938	Nef-mediates down modulation of cell surface receptors by recruiting them to clathrin adapters	2	22	0.0015149428453381077	0.6267217329150271	0.8604698713149107	3	15	0.0011172352152539848	9606	Homo sapiens	AP1S1		R-HSA-182263;R-HSA-182279;R-HSA-182286
R-HSA-9663891	Selective autophagy	8	89	0.0061286324197768905	0.626878581439126	0.8604698713149107	16	48	0.0035751526888127515	9606	Homo sapiens	HSPA8;MAP1LC3A;TOMM40;DLC1;PGAM5;VIM;TUBA4A;TOMM6		R-HSA-8948139;R-HSA-9646679;R-HSA-9646390;R-HSA-9613530;R-HSA-9646685;R-HSA-9613565;R-HSA-5205663;R-HSA-9613666;R-HSA-5205661;R-HSA-9613352;R-HSA-8959571;R-HSA-9613513;R-HSA-9646383;R-HSA-8959573;R-HSA-5205649;R-HSA-9646348
R-HSA-452723	Transcriptional regulation of pluripotent stem cells	4	45	0.0030987467291006747	0.6311530961712553	0.8604698713149107	5	35	0.0026068821689259644	9606	Homo sapiens	EPHA1;KLF4;DKK1		R-HSA-452838;R-HSA-480509;R-HSA-2972967;R-HSA-480204;R-HSA-2972977
R-HSA-69656	Cyclin A:Cdk2-associated events at S phase entry	8	90	0.006197493458201349	0.6390881684941452	0.8604698713149107	4	19	0.0014151646059883808	9606	Homo sapiens	PSMD7;PSMA4;CCND1;PSMD13;MYC;PSMD3;PTK6;E2F5		R-HSA-8848436;R-HSA-187574;R-HSA-8848414;R-HSA-188345
R-HSA-381070	IRE1alpha activates chaperones	9	101	0.006954964880870404	0.6391628960091639	0.8604698713149107	5	53	0.003947564427230746	9606	Homo sapiens	HSPA5;LMNA;SSR1;PREB;PDIA5		R-HSA-1791083;R-HSA-1791128;R-HSA-381217;R-HSA-1791164;R-HSA-1791122
R-HSA-8941858	Regulation of RUNX3 expression and activity	5	57	0.003925079190194188	0.6434034128869675	0.8604698713149107	2	9	6.703411291523909E-4	9606	Homo sapiens	PSMD7;PSMA4;TGFB1;PSMD13;PSMD3		R-HSA-8952408;R-HSA-8937814
R-HSA-5625900	RHO GTPases activate CIT	2	23	0.0015838038837625672	0.6506306825268698	0.8604698713149107	5	6	4.4689408610159393E-4	9606	Homo sapiens	RHOC;RHOB		R-HSA-5671970;R-HSA-5625901;R-HSA-5671919;R-HSA-8981443;R-HSA-5671993
R-HSA-190872	Transport of connexons to the plasma membrane	2	23	0.0015838038837625672	0.6506306825268698	0.8604698713149107	2	3	2.2344704305079697E-4	9606	Homo sapiens	GJA1;TUBA4A		R-HSA-190520;R-HSA-190782
R-HSA-9613829	Chaperone Mediated Autophagy	2	23	0.0015838038837625672	0.6506306825268698	0.8604698713149107	12	19	0.0014151646059883808	9606	Homo sapiens	HSPA8;VIM		R-HSA-9626256;R-HSA-9625188;R-HSA-9620197;R-HSA-9626235;R-HSA-9622840;R-HSA-9615721;R-HSA-9624158;R-HSA-9622831;R-HSA-9625196;R-HSA-9626060;R-HSA-9625197;R-HSA-9626253
R-HSA-432142	Platelet sensitization by LDL	2	23	0.0015838038837625672	0.6506306825268698	0.8604698713149107	4	9	6.703411291523909E-4	9606	Homo sapiens	PTPN6;LRP8		R-HSA-210277;R-HSA-432129;R-HSA-8948034;R-HSA-432121
R-HSA-1181150	Signaling by NODAL	2	23	0.0015838038837625672	0.6506306825268698	0.8604698713149107	5	12	8.937881722031879E-4	9606	Homo sapiens	DRAP1;ACVR1C		R-HSA-1181155;R-HSA-1225894;R-HSA-1181351;R-HSA-1181355;R-HSA-1225919
R-HSA-4419969	Depolymerisation of the Nuclear Lamina	2	23	0.0015838038837625672	0.6506306825268698	0.8604698713149107	2	6	4.4689408610159393E-4	9606	Homo sapiens	LMNA		R-HSA-5229194;R-HSA-5244669
R-HSA-1606322	ZBP1(DAI) mediated induction of type I IFNs	2	23	0.0015838038837625672	0.6506306825268698	0.8604698713149107	2	11	8.193058245195889E-4	9606	Homo sapiens	LRRC66;NFKBIB		R-HSA-168910;R-HSA-168140
R-HSA-9614657	FOXO-mediated transcription of cell death genes	2	23	0.0015838038837625672	0.6506306825268698	0.8604698713149107	2	15	0.0011172352152539848	9606	Homo sapiens	BCL6		R-HSA-9622627;R-HSA-9622630
R-HSA-2559582	Senescence-Associated Secretory Phenotype (SASP)	8	91	0.006266354496625809	0.6510702377244384	0.8604698713149107	15	22	0.0016386116490391778	9606	Homo sapiens	CDKN2B;JUN;CEBPB;CDK6;ATF3		R-HSA-182594;R-HSA-3790137;R-HSA-4568740;R-HSA-3857336;R-HSA-3857305;R-HSA-4568737;R-HSA-3857308;R-HSA-3858387;R-HSA-3857328;R-HSA-3857329;R-HSA-3790130;R-HSA-3797202;R-HSA-3797196;R-HSA-3857345;R-HSA-3857348
R-HSA-195253	Degradation of beta-catenin by the destruction complex	8	91	0.006266354496625809	0.6510702377244384	0.8604698713149107	7	23	0.0017130939967227767	9606	Homo sapiens	PSMD7;PSMA4;TLE1;PSMD13;MYC;TCF7;PSMD3		R-HSA-4649028;R-HSA-8944349;R-HSA-8944352;R-HSA-4641231;R-HSA-2130282;R-HSA-5229348;R-HSA-4641229
R-HSA-5250913	Positive epigenetic regulation of rRNA expression	7	80	0.005508883073956756	0.6523180848021346	0.8604698713149107	3	7	5.213764337851929E-4	9606	Homo sapiens	MYBBP1A;POLR1A;POLR1B;TWISTNB;POLR1C;POLR2E;CD3EAP		R-HSA-5250930;R-HSA-5250947;R-HSA-5250938
R-HSA-8939246	RUNX1 regulates transcription of genes involved in differentiation of myeloid cells	1	11	7.574714226690538E-4	0.6543668566097478	0.8604698713149107	7	7	5.213764337851929E-4	9606	Homo sapiens	RUNX1		R-HSA-8939066;R-HSA-8938251;R-HSA-8939054;R-HSA-8938382;R-HSA-8938228;R-HSA-8938389;R-HSA-8938231
R-HSA-3371378	Regulation by c-FLIP	1	11	7.574714226690538E-4	0.6543668566097478	0.8604698713149107	4	4	2.9792939073439596E-4	9606	Homo sapiens	FADD		R-HSA-3371360;R-HSA-3465459;R-HSA-3465448;R-HSA-3371359
R-HSA-212718	EGFR interacts with phospholipase C-gamma	1	11	7.574714226690538E-4	0.6543668566097478	0.8604698713149107	3	3	2.2344704305079697E-4	9606	Homo sapiens	HBEGF		R-HSA-212706;R-HSA-212710;R-HSA-212713
R-HSA-69416	Dimerization of procaspase-8	1	11	7.574714226690538E-4	0.6543668566097478	0.8604698713149107	3	3	2.2344704305079697E-4	9606	Homo sapiens	FADD		R-HSA-141159;R-HSA-141156;R-HSA-73945
R-HSA-196025	Formation of annular gap junctions	1	11	7.574714226690538E-4	0.6543668566097478	0.8604698713149107	2	2	1.4896469536719798E-4	9606	Homo sapiens	GJA1		R-HSA-196017;R-HSA-196026
R-HSA-9028335	Activated NTRK2 signals through PI3K	1	11	7.574714226690538E-4	0.6543668566097478	0.8604698713149107	2	2	1.4896469536719798E-4	9606	Homo sapiens	BDNF		R-HSA-9028505;R-HSA-9028519
R-HSA-8849469	PTK6 Regulates RTKs and Their Effectors AKT1 and DOK1	1	11	7.574714226690538E-4	0.6543668566097478	0.8604698713149107	7	8	5.958587814687919E-4	9606	Homo sapiens	PTK6		R-HSA-8848774;R-HSA-8848758;R-HSA-8848818;R-HSA-8848864;R-HSA-8848751;R-HSA-8848873;R-HSA-8848776
R-HSA-9032500	Activated NTRK2 signals through FYN	1	11	7.574714226690538E-4	0.6543668566097478	0.8604698713149107	6	7	5.213764337851929E-4	9606	Homo sapiens	BDNF		R-HSA-9032601;R-HSA-9032761;R-HSA-9032798;R-HSA-9032532;R-HSA-9032582;R-HSA-9032502
R-HSA-8939242	RUNX1 regulates transcription of genes involved in differentiation of keratinocytes	1	11	7.574714226690538E-4	0.6543668566097478	0.8604698713149107	6	8	5.958587814687919E-4	9606	Homo sapiens	RUNX1		R-HSA-8955885;R-HSA-8955822;R-HSA-8938063;R-HSA-8955748;R-HSA-8955893;R-HSA-8938053
R-HSA-77588	SLBP Dependent Processing of Replication-Dependent Histone Pre-mRNAs	1	11	7.574714226690538E-4	0.6543668566097478	0.8604698713149107	2	3	2.2344704305079697E-4	9606	Homo sapiens	SNRPB		R-HSA-77585;R-HSA-77586
R-HSA-442729	CREB1 phosphorylation through the activation of CaMKII/CaMKK/CaMKIV cascasde	1	11	7.574714226690538E-4	0.6543668566097478	0.8604698713149107	3	10	7.448234768359899E-4	9606	Homo sapiens	CAMKK1		R-HSA-9619125;R-HSA-442749;R-HSA-9618863
R-HSA-419812	Calcitonin-like ligand receptors	1	11	7.574714226690538E-4	0.6543668566097478	0.8604698713149107	1	4	2.9792939073439596E-4	9606	Homo sapiens	ADM		R-HSA-420214
R-HSA-446107	Type I hemidesmosome assembly	1	11	7.574714226690538E-4	0.6543668566097478	0.8604698713149107	1	6	4.4689408610159393E-4	9606	Homo sapiens	KRT4		R-HSA-446077
R-HSA-442380	Zinc influx into cells by the SLC39 gene family	1	11	7.574714226690538E-4	0.6543668566097478	0.8604698713149107	1	6	4.4689408610159393E-4	9606	Homo sapiens	SLC39A6		R-HSA-442317
R-HSA-9020933	Interleukin-23 signaling	1	11	7.574714226690538E-4	0.6543668566097478	0.8604698713149107	1	12	8.937881722031879E-4	9606	Homo sapiens	P4HB		R-HSA-8950183
R-HSA-373755	Semaphorin interactions	6	70	0.004820272689712161	0.6679063617265244	0.8604698713149107	27	41	0.0030537762550275583	9606	Homo sapiens	CFL1;RHOC;MET;PELO;PLXNA4;RHOB		R-HSA-399942;R-HSA-399941;R-HSA-399939;R-HSA-399950;R-HSA-419087;R-HSA-399951;R-HSA-416588;R-HSA-399946;R-HSA-399947;R-HSA-399944;R-HSA-416723;R-HSA-399952;R-HSA-400677;R-HSA-416546;R-HSA-434990;R-HSA-416559;R-HSA-400682;R-HSA-419049;R-HSA-416562;R-HSA-399934;R-HSA-419646;R-HSA-399935;R-HSA-419197;R-HSA-399933;R-HSA-399930;R-HSA-399931;R-HSA-399928
R-HSA-5668541	TNFR2 non-canonical NF-kB pathway	9	104	0.007161547996143782	0.6725403135745696	0.8604698713149107	18	43	0.0032027409503947563	9606	Homo sapiens	PSMD7;PSMA4;TNFRSF12A;PSMD13;PSMD3;TNFRSF1B;BIRC2		R-HSA-5676598;R-HSA-5668534;R-HSA-5676596;R-HSA-5668404;R-HSA-5676597;R-HSA-5676595;R-HSA-5668467;R-HSA-5607731;R-HSA-5676593;R-HSA-5668414;R-HSA-5669023;R-HSA-5668543;R-HSA-5668454;R-HSA-5668481;R-HSA-5668417;R-HSA-5675948;R-HSA-5668520;R-HSA-5669097
R-HSA-416572	Sema4D induced cell migration and growth-cone collapse	2	24	0.0016526649221870265	0.6733041368827501	0.8604698713149107	4	7	5.213764337851929E-4	9606	Homo sapiens	RHOC;RHOB		R-HSA-419087;R-HSA-416588;R-HSA-419197;R-HSA-419049
R-HSA-9013422	RHOBTB1 GTPase cycle	2	24	0.0016526649221870265	0.6733041368827501	0.8604698713149107	1	2	1.4896469536719798E-4	9606	Homo sapiens	CCT2;VIM		R-HSA-9018778
R-HSA-9013418	RHOBTB2 GTPase cycle	2	24	0.0016526649221870265	0.6733041368827501	0.8604698713149107	1	2	1.4896469536719798E-4	9606	Homo sapiens	CCT2;ACTN1		R-HSA-9018787
R-HSA-1237112	Methionine salvage pathway	2	24	0.0016526649221870265	0.6733041368827501	0.8604698713149107	3	7	5.213764337851929E-4	9606	Homo sapiens	GOT1;MRI1		R-HSA-1299507;R-HSA-1237096;R-HSA-1237102
R-HSA-937041	IKK complex recruitment mediated by RIP1	2	24	0.0016526649221870265	0.6733041368827501	0.8604698713149107	1	3	2.2344704305079697E-4	9606	Homo sapiens	BIRC2		R-HSA-168915
R-HSA-2142688	Synthesis of 5-eicosatetraenoic acids	2	24	0.0016526649221870265	0.6733041368827501	0.8604698713149107	1	4	2.9792939073439596E-4	9606	Homo sapiens	GPX1		R-HSA-2161946
R-HSA-844456	The NLRP3 inflammasome	2	24	0.0016526649221870265	0.6733041368827501	0.8604698713149107	4	18	0.0013406822583047818	9606	Homo sapiens	HMOX1;TXN		R-HSA-1250272;R-HSA-1250280;R-HSA-1250264;R-HSA-1250253
R-HSA-8964058	HDL remodeling	2	24	0.0016526649221870265	0.6733041368827501	0.8604698713149107	2	13	9.682705198867869E-4	9606	Homo sapiens	LIPG;APOC3		R-HSA-266303;R-HSA-8980228
R-HSA-450531	Regulation of mRNA stability by proteins that bind AU-rich elements	8	93	0.006404076573474728	0.6743290084752238	0.8604698713149107	6	26	0.0019365410397735737	9606	Homo sapiens	EXOSC6;HSPA8;PSMD7;PSMA4;PSMD13;HSPB8;PSMD3;EIF4G1		R-HSA-450422;R-HSA-450551;R-HSA-450580;R-HSA-450466;R-HSA-450431;R-HSA-450488
R-HSA-9706574	RHOBTB GTPase Cycle	3	36	0.00247899738328054	0.6749499064860289	0.8604698713149107	2	4	2.9792939073439596E-4	9606	Homo sapiens	CCT2;ACTN1;VIM		R-HSA-9018778;R-HSA-9018787
R-HSA-162710	Synthesis of glycosylphosphatidylinositol (GPI)	3	36	0.00247899738328054	0.6749499064860289	0.8604698713149107	2	11	8.193058245195889E-4	9606	Homo sapiens	DPM2;PIGM;PIGY		R-HSA-162730;R-HSA-162830
R-HSA-3371497	HSP90 chaperone cycle for steroid hormone receptors (SHR)	6	71	0.00488913372813662	0.680937476553502	0.8604698713149107	15	15	0.0011172352152539848	9606	Homo sapiens	STIP1;HSPA8;DLC1;DNAJA2;FKBP4;TUBA4A		R-HSA-5618099;R-HSA-5618098;R-HSA-5618110;R-HSA-5618073;R-HSA-5618105;R-HSA-3371422;R-HSA-5618107;R-HSA-5618085;R-HSA-9705925;R-HSA-5618080;R-HSA-9690534;R-HSA-3371590;R-HSA-5618093;R-HSA-3371503;R-HSA-9678925
R-HSA-400253	Circadian Clock	9	105	0.007230409034568242	0.683246079008238	0.8604698713149107	46	59	0.004394458513332341	9606	Homo sapiens	HDAC3;SERPINE1;BHLHE40;NR1D1;ARNTL		R-HSA-5663127;R-HSA-5663124;R-HSA-5663252;R-HSA-1368087;R-HSA-5663122;R-HSA-5663120;R-HSA-400256;R-HSA-5663132;R-HSA-5663258;R-HSA-421320;R-HSA-400342;R-HSA-8878679;R-HSA-5663174;R-HSA-1368133;R-HSA-1368069;R-HSA-549467;R-HSA-5663170;R-HSA-549533;R-HSA-1368065;R-HSA-879770;R-HSA-5663105;R-HSA-5663118;R-HSA-1368140;R-HSA-5663245;R-HSA-879762;R-HSA-5669302;R-HSA-879724;R-HSA-400228;R-HSA-5663156;R-…
R-HSA-170984	ARMS-mediated activation	1	12	8.263324610935132E-4	0.6861992456812201	0.8604698713149107	6	6	4.4689408610159393E-4	9606	Homo sapiens	NGF		R-HSA-169891;R-HSA-169904;R-HSA-169905;R-HSA-169895;R-HSA-9612980;R-HSA-169901
R-HSA-9613354	Lipophagy	1	12	8.263324610935132E-4	0.6861992456812201	0.8604698713149107	5	5	3.7241173841799495E-4	9606	Homo sapiens	HSPA8		R-HSA-9613666;R-HSA-9613530;R-HSA-9613352;R-HSA-9613513;R-HSA-9613565
R-HSA-190873	Gap junction degradation	1	12	8.263324610935132E-4	0.6861992456812201	0.8604698713149107	4	4	2.9792939073439596E-4	9606	Homo sapiens	GJA1		R-HSA-196017;R-HSA-190519;R-HSA-196026;R-HSA-190829
R-HSA-9619229	Activation of RAC1 downstream of NMDARs	1	12	8.263324610935132E-4	0.6861992456812201	0.8604698713149107	3	6	4.4689408610159393E-4	9606	Homo sapiens	CAMKK1		R-HSA-9619367;R-HSA-9619355;R-HSA-9619214
R-HSA-428543	Inactivation of CDC42 and RAC1	1	12	8.263324610935132E-4	0.6861992456812201	0.8604698713149107	2	4	2.9792939073439596E-4	9606	Homo sapiens	SRGAP1		R-HSA-428533;R-HSA-376145
R-HSA-9013700	NOTCH4 Activation and Transmission of Signal to the Nucleus	1	12	8.263324610935132E-4	0.6861992456812201	0.8604698713149107	2	5	3.7241173841799495E-4	9606	Homo sapiens	JAG1		R-HSA-9604247;R-HSA-9604264
R-HSA-3323169	Defects in biotin (Btn) metabolism	1	12	8.263324610935132E-4	0.6861992456812201	0.8604698713149107	2	6	4.4689408610159393E-4	9606	Homo sapiens	BTD		R-HSA-3325540;R-HSA-4225086
R-HSA-1433617	Regulation of signaling by NODAL	1	12	8.263324610935132E-4	0.6861992456812201	0.8604698713149107	1	3	2.2344704305079697E-4	9606	Homo sapiens	ACVR1C		R-HSA-1181351
R-HSA-264870	Caspase-mediated cleavage of cytoskeletal proteins	1	12	8.263324610935132E-4	0.6861992456812201	0.8604698713149107	3	10	7.448234768359899E-4	9606	Homo sapiens	VIM		R-HSA-350319;R-HSA-350318;R-HSA-201628
R-HSA-418889	Caspase activation via Dependence Receptors in the absence of ligand	1	12	8.263324610935132E-4	0.6861992456812201	0.8604698713149107	2	8	5.958587814687919E-4	9606	Homo sapiens	UNC5B		R-HSA-418852;R-HSA-418849
R-HSA-8963693	Aspartate and asparagine metabolism	3	37	0.002547858421704999	0.6926415883226971	0.8604698713149107	4	11	8.193058245195889E-4	9606	Homo sapiens	GOT1;GOT2;ASNS		R-HSA-70592;R-HSA-70581;R-HSA-70596;R-HSA-70599
R-HSA-1362277	Transcription of E2F targets under negative control by DREAM complex	2	25	0.001721525960611486	0.6947668357309378	0.8604698713149107	12	12	8.937881722031879E-4	9606	Homo sapiens	MYC;E2F5		R-HSA-8964475;R-HSA-8964492;R-HSA-8964525;R-HSA-8961665;R-HSA-8964465;R-HSA-8964513;R-HSA-8964482;R-HSA-8964498;R-HSA-188345;R-HSA-8964531;R-HSA-8961619;R-HSA-8964471
R-HSA-6807004	Negative regulation of MET activity	2	25	0.001721525960611486	0.6947668357309378	0.8604698713149107	10	10	7.448234768359899E-4	9606	Homo sapiens	HGS;MET		R-HSA-8875431;R-HSA-8875443;R-HSA-6807027;R-HSA-8875490;R-HSA-6807008;R-HSA-8875183;R-HSA-8875374;R-HSA-8874685;R-HSA-8875451;R-HSA-8875482
R-HSA-1362409	Mitochondrial iron-sulfur cluster biogenesis	2	25	0.001721525960611486	0.6947668357309378	0.8604698713149107	2	6	4.4689408610159393E-4	9606	Homo sapiens	FDX1		R-HSA-2395512;R-HSA-1362408
R-HSA-140875	Common Pathway of Fibrin Clot Formation	2	25	0.001721525960611486	0.6947668357309378	0.8604698713149107	9	29	0.0021599880828243705	9606	Homo sapiens	TG;SERPINC1		R-HSA-140851;R-HSA-140806;R-HSA-140870;R-HSA-140599;R-HSA-140791;R-HSA-140872;R-HSA-140696;R-HSA-140840;R-HSA-140847
R-HSA-381038	XBP1(S) activates chaperone genes	8	95	0.006541798650323647	0.6966164009473259	0.8604698713149107	4	47	0.0035006703411291523	9606	Homo sapiens	LMNA;SSR1;PREB;PDIA5		R-HSA-1791083;R-HSA-1791128;R-HSA-1791164;R-HSA-1791122
R-HSA-432722	Golgi Associated Vesicle Biogenesis	5	61	0.004200523343892026	0.7003815334659501	0.8604698713149107	4	7	5.213764337851929E-4	9606	Homo sapiens	TPD52;HSPA8;TFRC;AP1S1		R-HSA-421831;R-HSA-421836;R-HSA-421835;R-HSA-421833
R-HSA-2129379	Molecules associated with elastic fibres	3	38	0.002616719460129459	0.7095968420828944	0.8604698713149107	8	10	7.448234768359899E-4	9606	Homo sapiens	TGFB2;TGFB1;FBN1		R-HSA-2395364;R-HSA-2161282;R-HSA-2328033;R-HSA-2328048;R-HSA-2395328;R-HSA-2396399;R-HSA-1592387;R-HSA-2395320
R-HSA-1980145	Signaling by NOTCH2	3	38	0.002616719460129459	0.7095968420828944	0.8604698713149107	5	20	0.0014896469536719798	9606	Homo sapiens	JAG1;HES1		R-HSA-2976716;R-HSA-1980056;R-HSA-2197562;R-HSA-2172172;R-HSA-157629
R-HSA-5675482	Regulation of necroptotic cell death	3	38	0.002616719460129459	0.7095968420828944	0.8604698713149107	4	18	0.0013406822583047818	9606	Homo sapiens	FADD;BIRC2		R-HSA-3465429;R-HSA-5357828;R-HSA-5675456;R-HSA-5675470
R-HSA-111465	Apoptotic cleavage of cellular proteins	3	38	0.002616719460129459	0.7095968420828944	0.8604698713149107	5	38	0.0028303292119767616	9606	Homo sapiens	LMNA;VIM;BIRC2		R-HSA-202960;R-HSA-264865;R-HSA-350319;R-HSA-350318;R-HSA-201628
R-HSA-211733	Regulation of activated PAK-2p34 by proteasome mediated degradation	4	50	0.003443051921222972	0.710341929266272	0.8604698713149107	1	2	1.4896469536719798E-4	9606	Homo sapiens	PSMD7;PSMA4;PSMD13;PSMD3		R-HSA-211715
R-HSA-1989781	PPARA activates gene expression	15	175	0.012050681724280402	0.712128666416489	0.8604698713149107	9	41	0.0030537762550275583	9606	Homo sapiens	HDAC3;FHL2;ANKRD1;TRIB3;ANGPTL4;NR1D1;TNFRSF21;AGT;ARNTL		R-HSA-1989774;R-HSA-560473;R-HSA-879724;R-HSA-1989771;R-HSA-1368065;R-HSA-1989767;R-HSA-1989765;R-HSA-1989779;R-HSA-1989747
R-HSA-140837	Intrinsic Pathway of Fibrin Clot Formation	2	26	0.0017903869990359455	0.7150494288433692	0.8604698713149107	7	24	0.0017875763444063757	9606	Homo sapiens	SERPINC1;C1QBP		R-HSA-158354;R-HSA-158419;R-HSA-158311;R-HSA-158218;R-HSA-158251;R-HSA-158313;R-HSA-158137
R-HSA-422085	Synthesis, secretion, and deacylation of Ghrelin	2	26	0.0017903869990359455	0.7150494288433692	0.8604698713149107	2	8	5.958587814687919E-4	9606	Homo sapiens	ACHE;KLF4		R-HSA-9023617;R-HSA-422088
R-HSA-9014325	TICAM1,TRAF6-dependent induction of TAK1 complex	1	13	8.951934995179727E-4	0.7151018078786044	0.8604698713149107	6	6	4.4689408610159393E-4	9606	Homo sapiens	LRRC66		R-HSA-847070;R-HSA-450259;R-HSA-177690;R-HSA-177694;R-HSA-177692;R-HSA-9628444
R-HSA-8875555	MET activates RAP1 and RAC1	1	13	8.951934995179727E-4	0.7151018078786044	0.8604698713149107	5	5	3.7241173841799495E-4	9606	Homo sapiens	MET		R-HSA-8875591;R-HSA-8875558;R-HSA-8875540;R-HSA-8875568;R-HSA-8875576
R-HSA-933543	NF-kB activation through FADD/RIP-1 pathway mediated by caspase-8 and -10	1	13	8.951934995179727E-4	0.7151018078786044	0.8604698713149107	5	5	3.7241173841799495E-4	9606	Homo sapiens	FADD		R-HSA-933532;R-HSA-168934;R-HSA-933526;R-HSA-933539;R-HSA-933523
R-HSA-629594	Highly calcium permeable postsynaptic nicotinic acetylcholine receptors	1	13	8.951934995179727E-4	0.7151018078786044	0.8604698713149107	2	2	1.4896469536719798E-4	9606	Homo sapiens	CHRNA9		R-HSA-629595;R-HSA-629596
R-HSA-2179392	EGFR Transactivation by Gastrin	1	13	8.951934995179727E-4	0.7151018078786044	0.8604698713149107	4	6	4.4689408610159393E-4	9606	Homo sapiens	HBEGF		R-HSA-2179415;R-HSA-2179387;R-HSA-2179402;R-HSA-2179407
R-HSA-164843	2-LTR circle formation	1	13	8.951934995179727E-4	0.7151018078786044	0.8604698713149107	2	3	2.2344704305079697E-4	9606	Homo sapiens	LIG4		R-HSA-175258;R-HSA-175177
R-HSA-198203	PI3K/AKT activation	1	13	8.951934995179727E-4	0.7151018078786044	0.8604698713149107	3	5	3.7241173841799495E-4	9606	Homo sapiens	NGF		R-HSA-198211;R-HSA-198295;R-HSA-198315
R-HSA-9683686	Maturation of spike protein	1	13	8.951934995179727E-4	0.7151018078786044	0.8604698713149107	2	8	5.958587814687919E-4	9606	Homo sapiens	PRKCSH		R-HSA-9686790;R-HSA-9683663
R-HSA-111932	CaMK IV-mediated phosphorylation of CREB	1	13	8.951934995179727E-4	0.7151018078786044	0.8604698713149107	3	13	9.682705198867869E-4	9606	Homo sapiens	CAMKK1		R-HSA-9619125;R-HSA-442749;R-HSA-9618863
R-HSA-111458	Formation of apoptosome	1	13	8.951934995179727E-4	0.7151018078786044	0.8604698713149107	2	10	7.448234768359899E-4	9606	Homo sapiens	AVEN		R-HSA-114256;R-HSA-6805507
R-HSA-5689877	Josephin domain DUBs	1	13	8.951934995179727E-4	0.7151018078786044	0.8604698713149107	1	6	4.4689408610159393E-4	9606	Homo sapiens	RAD23A		R-HSA-5688786
R-HSA-9627069	Regulation of the apoptosome activity	1	13	8.951934995179727E-4	0.7151018078786044	0.8604698713149107	1	6	4.4689408610159393E-4	9606	Homo sapiens	AVEN		R-HSA-6805507
R-HSA-3215018	Processing and activation of SUMO	1	13	8.951934995179727E-4	0.7151018078786044	0.8604698713149107	1	9	6.703411291523909E-4	9606	Homo sapiens	RWDD3		R-HSA-2993780
R-HSA-9020956	Interleukin-27 signaling	1	13	8.951934995179727E-4	0.7151018078786044	0.8604698713149107	2	20	0.0014896469536719798	9606	Homo sapiens	CRLF1		R-HSA-8950504;R-HSA-8950731
R-HSA-449147	Signaling by Interleukins	58	643	0.04427764770692742	0.7195167046560211	0.8604698713149107	43	493	0.0367197974080143	9606	Homo sapiens	CSF1R;CSF1;PSMD13;PTGS2;PSMD7;CCND1;MYC;CFL1;PSMD3;HMOX1;TIMP1;JUNB;HSPA9;HSPA8;JUN;CCL22;TGFB1;ANXA2;TNFRSF1B;MMP9;SOD1;COL1A2;TG;PSMA4;BCL6;TCP1;SDC1;PTPN6;SNRPA1;RHOU;VIM;P4HB;CRLF1;ATF3;NFKBIB		R-HSA-6785895;R-HSA-8950731;R-HSA-9009485;R-HSA-6784160;R-HSA-6789615;R-HSA-168136;R-HSA-6787820;R-HSA-6783530;R-HSA-168140;R-HSA-6783670;R-HSA-450325;R-HSA-8950480;R-HSA-8950608;R-HSA-9009488;R-HSA-9630923;R-HSA-9009554;R-HSA-913424;R-HSA-9009558;R-HSA-8950504;R-HSA-6790022;R-HSA-6783556;R-HSA-209061;R-HSA-909738;R-HSA-8950113;R-HSA-6790029;R-HSA-8950183;R-HSA-8937656;R-HSA-6785047;R-HSA-8950456…
R-HSA-400206	Regulation of lipid metabolism by PPARalpha	15	177	0.012188403801129321	0.727651357515338	0.8604698713149107	11	44	0.0032772232980783555	9606	Homo sapiens	HDAC3;FHL2;ANKRD1;TRIB3;ANGPTL4;NR1D1;TNFRSF21;AGT;ARNTL		R-HSA-1989774;R-HSA-560473;R-HSA-879724;R-HSA-400183;R-HSA-1989771;R-HSA-1368065;R-HSA-1989767;R-HSA-400143;R-HSA-1989765;R-HSA-1989779;R-HSA-1989747
R-HSA-9707587	Regulation of HMOX1 expression and activity	6	75	0.005164577881834458	0.72966582541403	0.8604698713149107	5	19	0.0014151646059883808	9606	Homo sapiens	PSMD7;PSMA4;PSMD13;PSMD3;HMOX1		R-HSA-9707645;R-HSA-9708558;R-HSA-8932355;R-HSA-9708536;R-HSA-9708457
R-HSA-2022377	Metabolism of Angiotensinogen to Angiotensins	2	27	0.001859248037460405	0.7341871801871374	0.8604698713149107	17	20	0.0014896469536719798	9606	Homo sapiens	ANPEP;AGT		R-HSA-2022398;R-HSA-2022399;R-HSA-2022396;R-HSA-2022393;R-HSA-2022383;R-HSA-2022412;R-HSA-2065357;R-HSA-2022381;R-HSA-2022378;R-HSA-2065355;R-HSA-2022379;R-HSA-2022411;R-HSA-2028294;R-HSA-2022405;R-HSA-2022403;R-HSA-2022368;R-HSA-8851929
R-HSA-8876384	Listeria monocytogenes entry into host cells	2	27	0.001859248037460405	0.7341871801871374	0.8604698713149107	8	13	9.682705198867869E-4	9606	Homo sapiens	HGS;MET		R-HSA-8876262;R-HSA-8876230;R-HSA-8876246;R-HSA-8876258;R-HSA-8876210;R-HSA-8876240;R-HSA-8876255;R-HSA-8875371
R-HSA-8949215	Mitochondrial calcium ion transport	2	27	0.001859248037460405	0.7341871801871374	0.8604698713149107	3	10	7.448234768359899E-4	9606	Homo sapiens	PHB;PHB2		R-HSA-8949659;R-HSA-8949661;R-HSA-8949649
R-HSA-209968	Thyroxine biosynthesis	2	27	0.001859248037460405	0.7341871801871374	0.8604698713149107	2	11	8.193058245195889E-4	9606	Homo sapiens	DIO3		R-HSA-350869;R-HSA-209772
R-HSA-2995383	Initiation of Nuclear Envelope (NE) Reformation	2	27	0.001859248037460405	0.7341871801871374	0.8604698713149107	1	7	5.213764337851929E-4	9606	Homo sapiens	LMNA		R-HSA-2995376
R-HSA-390522	Striated Muscle Contraction	3	40	0.002754441536978378	0.7413306684494783	0.8604698713149107	4	4	2.9792939073439596E-4	9606	Homo sapiens	DES;TMOD4;VIM		R-HSA-390597;R-HSA-390598;R-HSA-390593;R-HSA-390595
R-HSA-8868766	rRNA processing in the mitochondrion	3	40	0.002754441536978378	0.7413306684494783	0.8604698713149107	3	6	4.4689408610159393E-4	9606	Homo sapiens	TFB1M;MRM2;MRM3		R-HSA-6793127;R-HSA-6793066;R-HSA-6793096
R-HSA-168638	NOD1/2 Signaling Pathway	3	40	0.002754441536978378	0.7413306684494783	0.8604698713149107	2	18	0.0013406822583047818	9606	Homo sapiens	TNFAIP3;BIRC2		R-HSA-688136;R-HSA-688137
R-HSA-416550	Sema4D mediated inhibition of cell attachment and migration	1	14	9.640545379424321E-4	0.7413440274182691	0.8604698713149107	6	6	4.4689408610159393E-4	9606	Homo sapiens	MET		R-HSA-400677;R-HSA-416562;R-HSA-416546;R-HSA-419646;R-HSA-416559;R-HSA-400682
R-HSA-112308	Presynaptic depolarization and calcium channel opening	1	14	9.640545379424321E-4	0.7413440274182691	0.8604698713149107	1	1	7.448234768359899E-5	9606	Homo sapiens	CACNA1E		R-HSA-210420
R-HSA-9013973	TICAM1-dependent activation of IRF3/IRF7	1	14	9.640545379424321E-4	0.7413440274182691	0.8604698713149107	7	9	6.703411291523909E-4	9606	Homo sapiens	LRRC66		R-HSA-9013992;R-HSA-9013979;R-HSA-9013978;R-HSA-9013985;R-HSA-9013986;R-HSA-9013990;R-HSA-9013974
R-HSA-5218900	CASP8 activity is inhibited	1	14	9.640545379424321E-4	0.7413440274182691	0.8604698713149107	2	3	2.2344704305079697E-4	9606	Homo sapiens	FADD		R-HSA-3465429;R-HSA-5675456
R-HSA-5658623	FGFRL1 modulation of FGFR1 signaling	1	14	9.640545379424321E-4	0.7413440274182691	0.8604698713149107	1	2	1.4896469536719798E-4	9606	Homo sapiens	FGF5		R-HSA-5654511
R-HSA-210747	Regulation of gene expression in early pancreatic precursor cells	1	14	9.640545379424321E-4	0.7413440274182691	0.8604698713149107	2	6	4.4689408610159393E-4	9606	Homo sapiens	HNF1B		R-HSA-210784;R-HSA-210788
R-HSA-9706019	RHOBTB3 ATPase cycle	1	14	9.640545379424321E-4	0.7413440274182691	0.8604698713149107	1	3	2.2344704305079697E-4	9606	Homo sapiens	HGS		R-HSA-9706390
R-HSA-196819	Vitamin B1 (thiamin) metabolism	1	14	9.640545379424321E-4	0.7413440274182691	0.8604698713149107	1	5	3.7241173841799495E-4	9606	Homo sapiens	SLC19A2		R-HSA-199626
R-HSA-210990	PECAM1 interactions	1	14	9.640545379424321E-4	0.7413440274182691	0.8604698713149107	1	7	5.213764337851929E-4	9606	Homo sapiens	PTPN6		R-HSA-210277
R-HSA-9662834	CD163 mediating an anti-inflammatory response	1	14	9.640545379424321E-4	0.7413440274182691	0.8604698713149107	1	9	6.703411291523909E-4	9606	Homo sapiens	PLK2		R-HSA-9662823
R-HSA-1638091	Heparan sulfate/heparin (HS-GAG) metabolism	7	88	0.006059771381352431	0.7441835541955761	0.8604698713149107	21	33	0.0024579174735587664	9606	Homo sapiens	EXT1;SDC4;SDC2;SDC1;CSPG4;GPC6;HSPG2		R-HSA-2076383;R-HSA-1889981;R-HSA-9638064;R-HSA-2076508;R-HSA-1667005;R-HSA-1889978;R-HSA-2024084;R-HSA-2076371;R-HSA-1878002;R-HSA-2024108;R-HSA-2022860;R-HSA-2022856;R-HSA-2076392;R-HSA-2022887;R-HSA-2022919;R-HSA-2024100;R-HSA-2076419;R-HSA-2076611;R-HSA-2022851;R-HSA-1678694;R-HSA-1889955
R-HSA-3781865	Diseases of glycosylation	17	202	0.013909929761740807	0.7468983341330329	0.8604698713149107	22	77	0.005735140771637122	9606	Homo sapiens	DPAGT1;SBSPON;SPON2;SDC4;SDC2;DOLK;THBS2;HSPG2;THBS1;ADAMTSL1;EXT1;DPM2;GALE;SDC1;CSPG4;GPC6;ADAMTS6		R-HSA-3636919;R-HSA-5610036;R-HSA-4719375;R-HSA-9036289;R-HSA-3656254;R-HSA-9036290;R-HSA-4420365;R-HSA-3595175;R-HSA-3560804;R-HSA-9036283;R-HSA-3656261;R-HSA-4719354;R-HSA-4549334;R-HSA-3560802;R-HSA-9036285;R-HSA-3656257;R-HSA-4755600;R-HSA-4717406;R-HSA-6785565;R-HSA-3656267;R-HSA-3595178;R-HSA-3595176
R-HSA-6791312	TP53 Regulates Transcription of Cell Cycle Genes	5	65	0.004475967497589863	0.7507271095040127	0.8604698713149107	9	42	0.0031282586027111575	9606	Homo sapiens	GADD45A;PLK2;DHDH		R-HSA-3215152;R-HSA-6801637;R-HSA-6791109;R-HSA-6803892;R-HSA-6791235;R-HSA-6801666;R-HSA-3215144;R-HSA-6801675;R-HSA-6801641
R-HSA-3214858	RMTs methylate histone arginines	4	53	0.0036496350364963502	0.7515047327920734	0.8604698713149107	15	22	0.0016386116490391778	9606	Homo sapiens	PRMT6;CCND1;RPS2;WDR77		R-HSA-5216234;R-HSA-5218952;R-HSA-5205799;R-HSA-3215385;R-HSA-3215448;R-HSA-5205798;R-HSA-5205861;R-HSA-5661117;R-HSA-5205824;R-HSA-5661126;R-HSA-3215426;R-HSA-5205820;R-HSA-8879123;R-HSA-5229203;R-HSA-3215406
R-HSA-180534	Vpu mediated degradation of CD4	4	53	0.0036496350364963502	0.7515047327920734	0.8604698713149107	1	5	3.7241173841799495E-4	9606	Homo sapiens	PSMD7;PSMA4;PSMD13;PSMD3		R-HSA-180573
R-HSA-1236978	Cross-presentation of soluble exogenous antigens (endosomes)	4	53	0.0036496350364963502	0.7515047327920734	0.8604698713149107	1	6	4.4689408610159393E-4	9606	Homo sapiens	PSMD7;PSMA4;PSMD13;PSMD3		R-HSA-1236970
R-HSA-429947	Deadenylation of mRNA	2	28	0.0019281090758848643	0.7522188602784784	0.8604698713149107	4	4	2.9792939073439596E-4	9606	Homo sapiens	EIF4A1;EIF4G1		R-HSA-430021;R-HSA-429955;R-HSA-8941312;R-HSA-429992
R-HSA-75067	Processing of Capped Intronless Pre-mRNA	2	28	0.0019281090758848643	0.7522188602784784	0.8604698713149107	9	10	7.448234768359899E-4	9606	Homo sapiens	SYMPK;SNRPB		R-HSA-77585;R-HSA-77586;R-HSA-77589;R-HSA-77591;R-HSA-77590;R-HSA-77593;R-HSA-77592;R-HSA-111437;R-HSA-111438
R-HSA-3238698	WNT ligand biogenesis and trafficking	2	28	0.0019281090758848643	0.7522188602784784	0.8604698713149107	8	12	8.937881722031879E-4	9606	Homo sapiens	WNT2B;WNT9A		R-HSA-3247840;R-HSA-3238691;R-HSA-3247843;R-HSA-3247844;R-HSA-3238694;R-HSA-3781941;R-HSA-3247837;R-HSA-3781943
R-HSA-166208	mTORC1-mediated signalling	2	28	0.0019281090758848643	0.7522188602784784	0.8604698713149107	3	8	5.958587814687919E-4	9606	Homo sapiens	EIF4EBP1;EIF4G1		R-HSA-165766;R-HSA-165692;R-HSA-165708
R-HSA-9013507	NOTCH3 Activation and Transmission of Signal to the Nucleus	2	28	0.0019281090758848643	0.7522188602784784	0.8604698713149107	5	15	0.0011172352152539848	9606	Homo sapiens	JAG1;WWP2		R-HSA-9013069;R-HSA-9021520;R-HSA-9021523;R-HSA-9013284;R-HSA-157100
R-HSA-6804115	TP53 regulates transcription of additional cell cycle genes whose exact role in the p53 pathway remain uncertain	2	28	0.0019281090758848643	0.7522188602784784	0.8604698713149107	4	14	0.0010427528675703858	9606	Homo sapiens	PLK2		R-HSA-6801637;R-HSA-6801666;R-HSA-6801675;R-HSA-6801641
R-HSA-189200	Cellular hexose transport	2	28	0.0019281090758848643	0.7522188602784784	0.8604698713149107	3	17	0.0012661999106211828	9606	Homo sapiens	SLC45A3;SLC5A2		R-HSA-8875902;R-HSA-189208;R-HSA-429613
R-HSA-6803205	TP53 regulates transcription of several additional cell death genes whose specific roles in p53-dependent apoptosis remain uncertain	2	28	0.0019281090758848643	0.7522188602784784	0.8604698713149107	2	19	0.0014151646059883808	9606	Homo sapiens	BCL6		R-HSA-6800253;R-HSA-6800250
R-HSA-5250941	Negative epigenetic regulation of rRNA expression	7	89	0.0061286324197768905	0.7543566173274548	0.8604698713149107	5	12	8.937881722031879E-4	9606	Homo sapiens	POLR1A;POLR1B;TWISTNB;POLR1C;POLR2E;CD3EAP;RRP8		R-HSA-427366;R-HSA-427527;R-HSA-5096488;R-HSA-427514;R-HSA-427528
R-HSA-9645723	Diseases of programmed cell death	7	89	0.0061286324197768905	0.7543566173274548	0.8604698713149107	8	27	0.0020110233874571725	9606	Homo sapiens	PRDX2;JUN;CAPNS1;C1QBP;LMNA;FADD		R-HSA-8868134;R-HSA-8863012;R-HSA-9645766;R-HSA-8863008;R-HSA-8868573;R-HSA-9693929;R-HSA-8868666;R-HSA-8868344
R-HSA-190861	Gap junction assembly	3	41	0.002823302575402837	0.756132267506225	0.8604698713149107	10	16	0.0011917175629375838	9606	Homo sapiens	GJA1;GJB3;TUBA4A		R-HSA-191072;R-HSA-190662;R-HSA-190790;R-HSA-190788;R-HSA-190682;R-HSA-190520;R-HSA-191737;R-HSA-190686;R-HSA-190782;R-HSA-190877
R-HSA-3906995	Diseases associated with O-glycosylation of proteins	6	78	0.005371160997107836	0.7626057923970838	0.8604698713149107	1	9	6.703411291523909E-4	9606	Homo sapiens	ADAMTSL1;SBSPON;SPON2;THBS2;THBS1;ADAMTS6		R-HSA-6785565
R-HSA-72306	tRNA processing	15	182	0.012532708993251618	0.7640952784100823	0.8604698713149107	13	54	0.004022046774914345	9606	Homo sapiens	POP5;SEC13;METTL1;POP4;PUS1;WDR4;TRMT1;GTPBP3;QTRT1;TRMT112;CTU1;TRMT6;TRMT12		R-HSA-6786501;R-HSA-6783492;R-HSA-6787566;R-HSA-6782286;R-HSA-6782381;R-HSA-6782893;R-HSA-6782443;R-HSA-6787403;R-HSA-6787447;R-HSA-6782416;R-HSA-5696810;R-HSA-6783483;R-HSA-6782264
R-HSA-69613	p53-Independent G1/S DNA damage checkpoint	4	54	0.00371849607492081	0.7641829871498504	0.8604698713149107	1	4	2.9792939073439596E-4	9606	Homo sapiens	PSMD7;PSMA4;PSMD13;PSMD3		R-HSA-69600
R-HSA-69610	p53-Independent DNA Damage Response	4	54	0.00371849607492081	0.7641829871498504	0.8604698713149107	1	4	2.9792939073439596E-4	9606	Homo sapiens	PSMD7;PSMA4;PSMD13;PSMD3		R-HSA-69600
R-HSA-69601	Ubiquitin Mediated Degradation of Phosphorylated Cdc25A	4	54	0.00371849607492081	0.7641829871498504	0.8604698713149107	1	4	2.9792939073439596E-4	9606	Homo sapiens	PSMD7;PSMA4;PSMD13;PSMD3		R-HSA-69600
R-HSA-8963899	Plasma lipoprotein remodeling	4	54	0.00371849607492081	0.7641829871498504	0.8604698713149107	7	30	0.0022344704305079697	9606	Homo sapiens	DDAH1;LIPG;APOC3;ANGPTL4		R-HSA-174690;R-HSA-6784676;R-HSA-6784628;R-HSA-174757;R-HSA-6784622;R-HSA-266303;R-HSA-8980228
R-HSA-169911	Regulation of Apoptosis	4	54	0.00371849607492081	0.7641829871498504	0.8604698713149107	1	5	3.7241173841799495E-4	9606	Homo sapiens	PSMD7;PSMA4;PSMD13;PSMD3		R-HSA-211715
R-HSA-349425	Autodegradation of the E3 ubiquitin ligase COP1	4	54	0.00371849607492081	0.7641829871498504	0.8604698713149107	1	5	3.7241173841799495E-4	9606	Homo sapiens	PSMD7;PSMA4;PSMD13;PSMD3		R-HSA-264458
R-HSA-9026519	Activated NTRK2 signals through RAS	1	15	0.0010329155763668916	0.7651706175391471	0.8604698713149107	4	4	2.9792939073439596E-4	9606	Homo sapiens	BDNF		R-HSA-9028328;R-HSA-9026891;R-HSA-9026890;R-HSA-9026493
R-HSA-1250342	PI3K events in ERBB4 signaling	1	15	0.0010329155763668916	0.7651706175391471	0.8604698713149107	2	2	1.4896469536719798E-4	9606	Homo sapiens	HBEGF		R-HSA-1250370;R-HSA-1250353
R-HSA-190373	FGFR1c ligand binding and activation	1	15	0.0010329155763668916	0.7651706175391471	0.8604698713149107	2	3	2.2344704305079697E-4	9606	Homo sapiens	FGF5		R-HSA-190256;R-HSA-190429
R-HSA-3000497	Scavenging by Class H Receptors	1	15	0.0010329155763668916	0.7651706175391471	0.8604698713149107	2	4	2.9792939073439596E-4	9606	Homo sapiens	STAB2		R-HSA-2247511;R-HSA-2203479
R-HSA-209560	NF-kB is activated and signals survival	1	15	0.0010329155763668916	0.7651706175391471	0.8604698713149107	2	4	2.9792939073439596E-4	9606	Homo sapiens	NGF		R-HSA-193703;R-HSA-193705
R-HSA-1839122	Signaling by activated point mutants of FGFR1	1	15	0.0010329155763668916	0.7651706175391471	0.8604698713149107	2	4	2.9792939073439596E-4	9606	Homo sapiens	FGF5		R-HSA-2023455;R-HSA-2023451
R-HSA-418359	Reduction of cytosolic Ca++ levels	1	15	0.0010329155763668916	0.7651706175391471	0.8604698713149107	1	3	2.2344704305079697E-4	9606	Homo sapiens	SLC8A1		R-HSA-425661
R-HSA-70370	Galactose catabolism	1	15	0.0010329155763668916	0.7651706175391471	0.8604698713149107	1	4	2.9792939073439596E-4	9606	Homo sapiens	GALE		R-HSA-70369
R-HSA-425561	Sodium/Calcium exchangers	1	15	0.0010329155763668916	0.7651706175391471	0.8604698713149107	1	4	2.9792939073439596E-4	9606	Homo sapiens	SLC8A1		R-HSA-425661
R-HSA-111461	Cytochrome c-mediated apoptotic response	1	15	0.0010329155763668916	0.7651706175391471	0.8604698713149107	2	12	8.937881722031879E-4	9606	Homo sapiens	AVEN		R-HSA-114256;R-HSA-6805507
R-HSA-162592	Integration of provirus	1	15	0.0010329155763668916	0.7651706175391471	0.8604698713149107	2	14	0.0010427528675703858	9606	Homo sapiens	LIG4		R-HSA-175258;R-HSA-175177
R-HSA-9683673	Maturation of protein 3a	1	15	0.0010329155763668916	0.7651706175391471	0.8604698713149107	1	7	5.213764337851929E-4	9606	Homo sapiens	ST3GAL1		R-HSA-9683769
R-HSA-9694719	Maturation of protein 3a	1	15	0.0010329155763668916	0.7651706175391471	0.8604698713149107	1	7	5.213764337851929E-4	9606	Homo sapiens	ST3GAL1		R-HSA-9694718
R-HSA-8983711	OAS antiviral response	1	15	0.0010329155763668916	0.7651706175391471	0.8604698713149107	2	15	0.0011172352152539848	9606	Homo sapiens	ABCE1		R-HSA-8985201;R-HSA-8985123
R-HSA-110362	POLB-Dependent Long Patch Base Excision Repair	1	15	0.0010329155763668916	0.7651706175391471	0.8604698713149107	1	10	7.448234768359899E-4	9606	Homo sapiens	RRP1		R-HSA-5649873
R-HSA-164952	The role of Nef in HIV-1 replication and disease pathogenesis	2	29	0.001996970114309324	0.7691858030954617	0.8604698713149107	3	20	0.0014896469536719798	9606	Homo sapiens	AP1S1		R-HSA-182263;R-HSA-182279;R-HSA-182286
R-HSA-73856	RNA Polymerase II Transcription Termination	5	67	0.004613689574438783	0.7734180899031541	0.8604698713149107	4	4	2.9792939073439596E-4	9606	Homo sapiens	RBM8A;ALYREF;SYMPK;THOC6;SNRPB		R-HSA-77586;R-HSA-72180;R-HSA-77592;R-HSA-111437
R-HSA-186712	Regulation of beta-cell development	5	67	0.004613689574438783	0.7734180899031541	0.8604698713149107	10	26	0.0019365410397735737	9606	Homo sapiens	HES1;HNF1B;HNF1A		R-HSA-1980047;R-HSA-210784;R-HSA-211461;R-HSA-211476;R-HSA-210788;R-HSA-210836;R-HSA-211467;R-HSA-211482;R-HSA-211466;R-HSA-210824
R-HSA-8854050	FBXL7 down-regulates AURKA during mitotic entry and in early mitosis	4	55	0.0037873571133452692	0.7763511569167199	0.8604698713149107	2	6	4.4689408610159393E-4	9606	Homo sapiens	PSMD7;PSMA4;PSMD13;PSMD3		R-HSA-8854071;R-HSA-8854044
R-HSA-174113	SCF-beta-TrCP mediated degradation of Emi1	4	55	0.0037873571133452692	0.7763511569167199	0.8604698713149107	1	3	2.2344704305079697E-4	9606	Homo sapiens	PSMD7;PSMA4;PSMD13;PSMD3		R-HSA-174203
R-HSA-5620920	Cargo trafficking to the periciliary membrane	4	55	0.0037873571133452692	0.7763511569167199	0.8604698713149107	1	27	0.0020110233874571725	9606	Homo sapiens	CCT2;TCP1;CCT8;CCT5		R-HSA-5624125
R-HSA-199992	trans-Golgi Network Vesicle Budding	6	80	0.005508883073956756	0.7828606694464229	0.8604698713149107	10	19	0.0014151646059883808	9606	Homo sapiens	TPD52;HSPA8;TFRC;HGS;AP1S1		R-HSA-5671702;R-HSA-421831;R-HSA-432706;R-HSA-432707;R-HSA-432688;R-HSA-421836;R-HSA-5333658;R-HSA-421835;R-HSA-432712;R-HSA-421833
R-HSA-351202	Metabolism of polyamines	6	80	0.005508883073956756	0.7828606694464229	0.8604698713149107	6	17	0.0012661999106211828	9606	Homo sapiens	PSMD7;PSMA4;PSMD13;ODC1;PSMD3;SRM		R-HSA-353125;R-HSA-350567;R-HSA-70692;R-HSA-350578;R-HSA-351215;R-HSA-350600
R-HSA-427413	NoRC negatively regulates rRNA expression	6	80	0.005508883073956756	0.7828606694464229	0.8604698713149107	1	7	5.213764337851929E-4	9606	Homo sapiens	POLR1A;POLR1B;TWISTNB;POLR1C;POLR2E;CD3EAP		R-HSA-427366
R-HSA-5632684	Hedgehog 'on' state	7	92	0.006335215535050269	0.7831225447521575	0.8604698713149107	4	37	0.0027558468642931624	9606	Homo sapiens	PSMD7;PSMA4;PSMD13;HHIP;PTCH2;PSMD3		R-HSA-5635868;R-HSA-5635854;R-HSA-445448;R-HSA-5635850
R-HSA-9696264	RND3 GTPase cycle	3	43	0.002961024652251756	0.7836785938207584	0.8604698713149107	1	2	1.4896469536719798E-4	9606	Homo sapiens	CAV1;TNFAIP1;EPHA2		R-HSA-9696268
R-HSA-140877	Formation of Fibrin Clot (Clotting Cascade)	3	43	0.002961024652251756	0.7836785938207584	0.8604698713149107	16	61	0.004543423208699538	9606	Homo sapiens	TG;SERPINC1;C1QBP		R-HSA-140806;R-HSA-140870;R-HSA-158311;R-HSA-158218;R-HSA-158251;R-HSA-140872;R-HSA-140840;R-HSA-158313;R-HSA-140847;R-HSA-158354;R-HSA-140851;R-HSA-158419;R-HSA-140599;R-HSA-140791;R-HSA-140696;R-HSA-158137
R-HSA-8963889	Assembly of active LPL and LIPC lipase complexes	2	30	0.0020658311527337833	0.7851311066716841	0.8604698713149107	3	12	8.937881722031879E-4	9606	Homo sapiens	DDAH1;ANGPTL4		R-HSA-6784676;R-HSA-6784628;R-HSA-6784622
R-HSA-5669034	TNFs bind their physiological receptors	2	30	0.0020658311527337833	0.7851311066716841	0.8604698713149107	2	13	9.682705198867869E-4	9606	Homo sapiens	TNFRSF1B		R-HSA-5675948;R-HSA-5669097
R-HSA-8851805	MET activates RAS signaling	1	16	0.0011017766147913511	0.7868037959733125	0.8604698713149107	10	10	7.448234768359899E-4	9606	Homo sapiens	MET		R-HSA-8851877;R-HSA-8851859;R-HSA-8851827;R-HSA-8851890;R-HSA-8851842;R-HSA-8851888;R-HSA-8851900;R-HSA-8851804;R-HSA-8851899;R-HSA-8851866
R-HSA-209543	p75NTR recruits signalling complexes	1	16	0.0011017766147913511	0.7868037959733125	0.8604698713149107	9	9	6.703411291523909E-4	9606	Homo sapiens	NGF		R-HSA-193665;R-HSA-193686;R-HSA-193684;R-HSA-193656;R-HSA-193641;R-HSA-193694;R-HSA-209566;R-HSA-193695;R-HSA-193647
R-HSA-9028731	Activated NTRK2 signals through FRS2 and FRS3	1	16	0.0011017766147913511	0.7868037959733125	0.8604698713149107	7	7	5.213764337851929E-4	9606	Homo sapiens	BDNF		R-HSA-9032073;R-HSA-9028728;R-HSA-9032426;R-HSA-9028730;R-HSA-9031981;R-HSA-9032067;R-HSA-9032402
R-HSA-3000484	Scavenging by Class F Receptors	1	16	0.0011017766147913511	0.7868037959733125	0.8604698713149107	2	2	1.4896469536719798E-4	9606	Homo sapiens	HSPH1		R-HSA-2247514;R-HSA-2197645
R-HSA-179812	GRB2 events in EGFR signaling	1	16	0.0011017766147913511	0.7868037959733125	0.8604698713149107	2	3	2.2344704305079697E-4	9606	Homo sapiens	HBEGF		R-HSA-177938;R-HSA-177943
R-HSA-2691230	Signaling by NOTCH1 HD Domain Mutants in Cancer	1	16	0.0011017766147913511	0.7868037959733125	0.8604698713149107	3	6	4.4689408610159393E-4	9606	Homo sapiens	JAG1		R-HSA-2691226;R-HSA-2730752;R-HSA-2737728
R-HSA-2691232	Constitutive Signaling by NOTCH1 HD Domain Mutants	1	16	0.0011017766147913511	0.7868037959733125	0.8604698713149107	3	6	4.4689408610159393E-4	9606	Homo sapiens	JAG1		R-HSA-2691226;R-HSA-2730752;R-HSA-2737728
R-HSA-217271	FMO oxidises nucleophiles	1	16	0.0011017766147913511	0.7868037959733125	0.8604698713149107	1	3	2.2344704305079697E-4	9606	Homo sapiens	FMO2		R-HSA-217258
R-HSA-879415	Advanced glycosylation endproduct receptor signaling	1	16	0.0011017766147913511	0.7868037959733125	0.8604698713149107	1	4	2.9792939073439596E-4	9606	Homo sapiens	PRKCSH		R-HSA-879358
R-HSA-418890	Role of second messengers in netrin-1 signaling	1	16	0.0011017766147913511	0.7868037959733125	0.8604698713149107	1	4	2.9792939073439596E-4	9606	Homo sapiens	TRPC4		R-HSA-622390
R-HSA-877312	Regulation of IFNG signaling	1	16	0.0011017766147913511	0.7868037959733125	0.8604698713149107	1	4	2.9792939073439596E-4	9606	Homo sapiens	PTPN6		R-HSA-877308
R-HSA-1247673	Erythrocytes take up oxygen and release carbon dioxide	1	16	0.0011017766147913511	0.7868037959733125	0.8604698713149107	1	6	4.4689408610159393E-4	9606	Homo sapiens	AQP1		R-HSA-1247649
R-HSA-9617629	Regulation of FOXO transcriptional activity by acetylation	1	16	0.0011017766147913511	0.7868037959733125	0.8604698713149107	1	9	6.703411291523909E-4	9606	Homo sapiens	TXN		R-HSA-9617735
R-HSA-72165	mRNA Splicing - Minor Pathway	4	56	0.0038562181517697285	0.7880178933215534	0.8604698713149107	5	5	3.7241173841799495E-4	9606	Homo sapiens	SF3B5;POLR2E;SNRNP25;SNRPB		R-HSA-75079;R-HSA-75081;R-HSA-75080;R-HSA-75083;R-HSA-75082
R-HSA-180585	Vif-mediated degradation of APOBEC3G	4	56	0.0038562181517697285	0.7880178933215534	0.8604698713149107	1	4	2.9792939073439596E-4	9606	Homo sapiens	PSMD7;PSMA4;PSMD13;PSMD3		R-HSA-180603
R-HSA-3769402	Deactivation of the beta-catenin transactivating complex	3	44	0.0030298856906762154	0.796457882858112	0.8604698713149107	7	14	0.0010427528675703858	9606	Homo sapiens	TLE1;TCF7;SOX9		R-HSA-3322434;R-HSA-3361751;R-HSA-3364042;R-HSA-3322431;R-HSA-5665608;R-HSA-3322429;R-HSA-5626938
R-HSA-5609975	Diseases associated with glycosylation precursor biosynthesis	3	44	0.0030298856906762154	0.796457882858112	0.8604698713149107	5	16	0.0011917175629375838	9606	Homo sapiens	DPM2;GALE;DOLK		R-HSA-5610036;R-HSA-4719354;R-HSA-4719375;R-HSA-4755600;R-HSA-4717406
R-HSA-419037	NCAM1 interactions	3	44	0.0030298856906762154	0.796457882858112	0.8604698713149107	2	10	7.448234768359899E-4	9606	Homo sapiens	COL3A1;ST8SIA2;COL5A2		R-HSA-422454;R-HSA-375151
R-HSA-4641258	Degradation of DVL	4	57	0.003925079190194188	0.7991928927062597	0.8604698713149107	2	7	5.213764337851929E-4	9606	Homo sapiens	PSMD7;PSMA4;PSMD13;PSMD3		R-HSA-1504193;R-HSA-4641260
R-HSA-4641257	Degradation of AXIN	4	57	0.003925079190194188	0.7991928927062597	0.8604698713149107	2	8	5.958587814687919E-4	9606	Homo sapiens	PSMD7;PSMA4;PSMD13;PSMD3		R-HSA-3640874;R-HSA-4641256
R-HSA-9604323	Negative regulation of NOTCH4 signaling	4	57	0.003925079190194188	0.7991928927062597	0.8604698713149107	1	6	4.4689408610159393E-4	9606	Homo sapiens	PSMD7;PSMA4;PSMD13;PSMD3		R-HSA-9604642
R-HSA-203927	MicroRNA (miRNA) biogenesis	2	31	0.0021346921911582425	0.8000989589461895	0.8604698713149107	4	8	5.958587814687919E-4	9606	Homo sapiens	POLR2E;TARBP2		R-HSA-203862;R-HSA-210805;R-HSA-2106614;R-HSA-203901
R-HSA-1482801	Acyl chain remodelling of PS	2	31	0.0021346921911582425	0.8000989589461895	0.8604698713149107	3	8	5.958587814687919E-4	9606	Homo sapiens	PLA2G10;NES		R-HSA-1482691;R-HSA-1482636;R-HSA-1602374
R-HSA-3214842	HDMs demethylate histones	2	31	0.0021346921911582425	0.8000989589461895	0.8604698713149107	6	17	0.0012661999106211828	9606	Homo sapiens	RIOX2;JMJD6		R-HSA-5661124;R-HSA-5661125;R-HSA-5661122;R-HSA-5661120;R-HSA-4754176;R-HSA-4724279
R-HSA-8877330	RUNX1 and FOXP3 control the development of regulatory T lymphocytes (Tregs)	1	17	0.0011706376532158104	0.80644535152614	0.8604698713149107	20	20	0.0014896469536719798	9606	Homo sapiens	RUNX1		R-HSA-8877414;R-HSA-8939082;R-HSA-8877348;R-HSA-8877345;R-HSA-8877391;R-HSA-8877485;R-HSA-8877421;R-HSA-8865547;R-HSA-8865546;R-HSA-8877385;R-HSA-8877192;R-HSA-8877493;R-HSA-8877396;R-HSA-8877490;R-HSA-8877360;R-HSA-8939088;R-HSA-8877404;R-HSA-8877338;R-HSA-8877369;R-HSA-9006422
R-HSA-170660	Adenylate cyclase activating pathway	1	17	0.0011706376532158104	0.80644535152614	0.8604698713149107	4	4	2.9792939073439596E-4	9606	Homo sapiens	ADCY7		R-HSA-170672;R-HSA-170676;R-HSA-170677;R-HSA-170685
R-HSA-190375	FGFR2c ligand binding and activation	1	17	0.0011706376532158104	0.80644535152614	0.8604698713149107	2	2	1.4896469536719798E-4	9606	Homo sapiens	FGF5		R-HSA-190258;R-HSA-190413
R-HSA-622327	Postsynaptic nicotinic acetylcholine receptors	1	17	0.0011706376532158104	0.80644535152614	0.8604698713149107	2	4	2.9792939073439596E-4	9606	Homo sapiens	CHRNA9		R-HSA-629595;R-HSA-629596
R-HSA-1663150	The activation of arylsulfatases	1	17	0.0011706376532158104	0.80644535152614	0.8604698713149107	1	2	1.4896469536719798E-4	9606	Homo sapiens	ARSI		R-HSA-1614362
R-HSA-170968	Frs2-mediated activation	1	17	0.0011706376532158104	0.80644535152614	0.8604698713149107	5	13	9.682705198867869E-4	9606	Homo sapiens	NGF		R-HSA-170978;R-HSA-170979;R-HSA-170977;R-HSA-170964;R-HSA-170975
R-HSA-181431	Acetylcholine binding and downstream events	1	17	0.0011706376532158104	0.80644535152614	0.8604698713149107	2	6	4.4689408610159393E-4	9606	Homo sapiens	CHRNA9		R-HSA-629595;R-HSA-629596
R-HSA-1839130	Signaling by activated point mutants of FGFR3	1	17	0.0011706376532158104	0.80644535152614	0.8604698713149107	2	6	4.4689408610159393E-4	9606	Homo sapiens	FGF5		R-HSA-2012074;R-HSA-2012073
R-HSA-6788467	IL-6-type cytokine receptor ligand interactions	1	17	0.0011706376532158104	0.80644535152614	0.8604698713149107	4	14	0.0010427528675703858	9606	Homo sapiens	CRLF1		R-HSA-6783670;R-HSA-6783556;R-HSA-5696490;R-HSA-6783530
R-HSA-174490	Membrane binding and targetting of GAG proteins	1	17	0.0011706376532158104	0.80644535152614	0.8604698713149107	1	4	2.9792939073439596E-4	9606	Homo sapiens	NMT2		R-HSA-184392
R-HSA-72187	mRNA 3'-end processing	4	58	0.003993940228618648	0.8098867521888258	0.8604698713149107	3	3	2.2344704305079697E-4	9606	Homo sapiens	RBM8A;ALYREF;SYMPK;THOC6		R-HSA-8849157;R-HSA-72180;R-HSA-72185
R-HSA-8939902	Regulation of RUNX2 expression and activity	6	83	0.005715466189230134	0.8107462041069019	0.8604698713149107	6	32	0.0023834351258751676	9606	Homo sapiens	PSMD7;PSMA4;DLX5;PSMD13;DLX6;PSMD3		R-HSA-8939801;R-HSA-9007707;R-HSA-9008475;R-HSA-9008110;R-HSA-9009362;R-HSA-9007686
R-HSA-5362517	Signaling by Retinoic Acid	5	71	0.00488913372813662	0.8140010119657252	0.8604698713149107	7	21	0.0015641293013555788	9606	Homo sapiens	ALDH1A3;FABP5;ALDH1A2;RDH10;RDH13		R-HSA-5634100;R-HSA-5622129;R-HSA-5362518;R-HSA-5362522;R-HSA-5422942;R-HSA-5633256;R-HSA-5623643
R-HSA-168643	Nucleotide-binding domain, leucine rich repeat containing receptor (NLR) signaling pathways	5	71	0.00488913372813662	0.8140010119657252	0.8604698713149107	6	46	0.0034261879934455535	9606	Homo sapiens	HMOX1;TNFAIP3;TXN;BIRC2		R-HSA-688136;R-HSA-688137;R-HSA-1250272;R-HSA-1250280;R-HSA-1250264;R-HSA-1250253
R-HSA-5357769	Caspase activation via extrinsic apoptotic signalling pathway	2	32	0.0022035532295827023	0.8141340726068478	0.8604698713149107	11	17	0.0012661999106211828	9606	Homo sapiens	UNC5B;FADD		R-HSA-418852;R-HSA-139952;R-HSA-3371360;R-HSA-2562564;R-HSA-141159;R-HSA-141156;R-HSA-418849;R-HSA-3465459;R-HSA-73945;R-HSA-3465448;R-HSA-3371359
R-HSA-9022699	MECP2 regulates neuronal receptors and channels	2	32	0.0022035532295827023	0.8141340726068478	0.8604698713149107	2	26	0.0019365410397735737	9606	Homo sapiens	MET		R-HSA-8986940;R-HSA-8986943
R-HSA-5173105	O-linked glycosylation	10	132	0.009089657072028646	0.8178021443269781	0.8604698713149107	5	28	0.0020855057351407717	9606	Homo sapiens	ADAMTSL1;SBSPON;SPON2;GCNT1;GALNT17;GALNTL6;THBS2;ST3GAL1;THBS1;ADAMTS6		R-HSA-914012;R-HSA-5173005;R-HSA-5173192;R-HSA-913675;R-HSA-981497
R-HSA-68827	CDT1 association with the CDC6:ORC:origin complex	4	59	0.004062801267043107	0.8201108350299702	0.8604698713149107	1	3	2.2344704305079697E-4	9606	Homo sapiens	PSMD7;PSMA4;PSMD13;PSMD3		R-HSA-68825
R-HSA-373752	Netrin-1 signaling	4	59	0.004062801267043107	0.8201108350299702	0.8604698713149107	10	37	0.0027558468642931624	9606	Homo sapiens	TRIO;TRPC4;UNC5B;SLIT3		R-HSA-373751;R-HSA-373713;R-HSA-418850;R-HSA-373715;R-HSA-418865;R-HSA-622357;R-HSA-418874;R-HSA-418858;R-HSA-418856;R-HSA-622390
R-HSA-69541	Stabilization of p53	4	59	0.004062801267043107	0.8201108350299702	0.8604698713149107	1	15	0.0011172352152539848	9606	Homo sapiens	PSMD7;PSMA4;PSMD13;PSMD3		R-HSA-264458
R-HSA-159231	Transport of Mature mRNA Derived from an Intronless Transcript	3	46	0.0031676077675251344	0.8201242531759292	0.8604698713149107	3	3	2.2344704305079697E-4	9606	Homo sapiens	SEC13;ALYREF;SYMPK		R-HSA-158441;R-HSA-77594;R-HSA-158447
R-HSA-5213460	RIPK1-mediated regulated necrosis	3	46	0.0031676077675251344	0.8201242531759292	0.8604698713149107	5	34	0.0025323998212423656	9606	Homo sapiens	FADD;BIRC2		R-HSA-3465429;R-HSA-5357828;R-HSA-5675456;R-HSA-5675470;R-HSA-5213462
R-HSA-1169091	Activation of NF-kappaB in B cells	5	72	0.00495799476656108	0.8231840188522328	0.8604698713149107	4	10	7.448234768359899E-4	9606	Homo sapiens	PSMD7;PSMA4;PSMD13;PSMD3;NFKBIB		R-HSA-1168640;R-HSA-1168643;R-HSA-1168642;R-HSA-1168638
R-HSA-5358346	Hedgehog ligand biogenesis	5	72	0.00495799476656108	0.8231840188522328	0.8604698713149107	3	15	0.0011172352152539848	9606	Homo sapiens	PSMD7;PSMA4;PSMD13;PSMD3;P4HB		R-HSA-5362448;R-HSA-5358336;R-HSA-5358340
R-HSA-381340	Transcriptional regulation of white adipocyte differentiation	8	109	0.007505853188266079	0.8242782411333531	0.8604698713149107	11	18	0.0013406822583047818	9606	Homo sapiens	CEBPB;CCND3;HDAC3;TGFB1;ANGPTL4;KLF4		R-HSA-1183058;R-HSA-560473;R-HSA-560491;R-HSA-381377;R-HSA-381283;R-HSA-560510;R-HSA-381309;R-HSA-977271;R-HSA-1183032;R-HSA-381337;R-HSA-381290
R-HSA-170670	Adenylate cyclase inhibitory pathway	1	18	0.00123949869164027	0.8242785209310542	0.8604698713149107	5	5	3.7241173841799495E-4	9606	Homo sapiens	ADCY7		R-HSA-170674;R-HSA-170666;R-HSA-392206;R-HSA-170686;R-HSA-170671
R-HSA-399956	CRMPs in Sema3A signaling	1	18	0.00123949869164027	0.8242785209310542	0.8604698713149107	5	5	3.7241173841799495E-4	9606	Homo sapiens	PLXNA4		R-HSA-399951;R-HSA-399946;R-HSA-399931;R-HSA-399947;R-HSA-399944
R-HSA-177504	Retrograde neurotrophin signalling	1	18	0.00123949869164027	0.8242785209310542	0.8604698713149107	3	3	2.2344704305079697E-4	9606	Homo sapiens	NGF		R-HSA-177491;R-HSA-177479;R-HSA-177501
R-HSA-5654227	Phospholipase C-mediated cascade; FGFR3	1	18	0.00123949869164027	0.8242785209310542	0.8604698713149107	3	3	2.2344704305079697E-4	9606	Homo sapiens	FGF5		R-HSA-5654148;R-HSA-5654224;R-HSA-5654222
R-HSA-205043	NRIF signals cell death from the nucleus	1	18	0.00123949869164027	0.8242785209310542	0.8604698713149107	4	7	5.213764337851929E-4	9606	Homo sapiens	NGF		R-HSA-204949;R-HSA-193669;R-HSA-205112;R-HSA-193677
R-HSA-190372	FGFR3c ligand binding and activation	1	18	0.00123949869164027	0.8242785209310542	0.8604698713149107	2	4	2.9792939073439596E-4	9606	Homo sapiens	FGF5		R-HSA-190388;R-HSA-190261
R-HSA-804914	Transport of fatty acids	1	18	0.00123949869164027	0.8242785209310542	0.8604698713149107	1	2	1.4896469536719798E-4	9606	Homo sapiens	SLC27A4		R-HSA-879585
R-HSA-2033514	FGFR3 mutant receptor activation	1	18	0.00123949869164027	0.8242785209310542	0.8604698713149107	3	9	6.703411291523909E-4	9606	Homo sapiens	FGF5		R-HSA-2077420;R-HSA-2012074;R-HSA-2012073
R-HSA-9018681	Biosynthesis of protectins	1	18	0.00123949869164027	0.8242785209310542	0.8604698713149107	2	6	4.4689408610159393E-4	9606	Homo sapiens	LTA4H		R-HSA-9024890;R-HSA-9020257
R-HSA-174495	Synthesis And Processing Of GAG, GAGPOL Polyproteins	1	18	0.00123949869164027	0.8242785209310542	0.8604698713149107	1	5	3.7241173841799495E-4	9606	Homo sapiens	NMT2		R-HSA-184392
R-HSA-9023661	Biosynthesis of E-series 18(R)-resolvins	1	18	0.00123949869164027	0.8242785209310542	0.8604698713149107	1	7	5.213764337851929E-4	9606	Homo sapiens	LTA4H		R-HSA-9018877
R-HSA-1433559	Regulation of KIT signaling	1	18	0.00123949869164027	0.8242785209310542	0.8604698713149107	1	8	5.958587814687919E-4	9606	Homo sapiens	PTPN6		R-HSA-205306
R-HSA-391160	Signal regulatory protein family interactions	1	18	0.00123949869164027	0.8242785209310542	0.8604698713149107	1	10	7.448234768359899E-4	9606	Homo sapiens	PTPN6		R-HSA-391150
R-HSA-435354	Zinc transporters	1	18	0.00123949869164027	0.8242785209310542	0.8604698713149107	1	13	9.682705198867869E-4	9606	Homo sapiens	SLC39A6		R-HSA-442317
R-HSA-3928663	EPHA-mediated growth cone collapse	2	33	0.0022724142680071615	0.8272812145972283	0.8604698713149107	3	4	2.9792939073439596E-4	9606	Homo sapiens	EPHA1;EPHA2		R-HSA-3928651;R-HSA-3928602;R-HSA-3928648
R-HSA-9018679	Biosynthesis of EPA-derived SPMs	2	33	0.0022724142680071615	0.8272812145972283	0.8604698713149107	3	17	0.0012661999106211828	9606	Homo sapiens	LTA4H;PTGS2		R-HSA-9018877;R-HSA-9018862;R-HSA-9018880
R-HSA-8932339	ROS sensing by NFE2L2	4	60	0.0041316623054675665	0.8298771455811194	0.8604698713149107	1	8	5.958587814687919E-4	9606	Homo sapiens	PSMD7;PSMA4;PSMD13;PSMD3		R-HSA-8932355
R-HSA-159234	Transport of Mature mRNAs Derived from Intronless Transcripts	3	47	0.0032364688059495937	0.8310521505284879	0.8604698713149107	9	9	6.703411291523909E-4	9606	Homo sapiens	SEC13;ALYREF;SYMPK		R-HSA-77587;R-HSA-158481;R-HSA-159046;R-HSA-158484;R-HSA-159050;R-HSA-158441;R-HSA-77594;R-HSA-158447;R-HSA-111439
R-HSA-9646399	Aggrephagy	3	47	0.0032364688059495937	0.8310521505284879	0.8604698713149107	5	15	0.0011172352152539848	9606	Homo sapiens	DLC1;VIM;TUBA4A		R-HSA-9646679;R-HSA-9646390;R-HSA-9646383;R-HSA-9646685;R-HSA-9646348
R-HSA-9009391	Extra-nuclear estrogen signaling	8	110	0.0075747142266905385	0.8315280477603054	0.8604698713149107	10	38	0.0028303292119767616	9606	Homo sapiens	MMP7;CCND1;CAV1;HSPB8;SPHK1;MMP9;HBEGF		R-HSA-9624272;R-HSA-9625814;R-HSA-9021068;R-HSA-9625482;R-HSA-9623355;R-HSA-9021072;R-HSA-9625465;R-HSA-9625487;R-HSA-9021079;R-HSA-9623341
R-HSA-73887	Death Receptor Signalling	12	158	0.010880044071064592	0.8329458966557021	0.8604698713149107	54	93	0.006926858334574706	9606	Homo sapiens	HDAC3;TRIO;IMP3;ARHGDIA;TNFAIP3;IMP4;FADD;NGF;AATF;RTN4;BIRC2		R-HSA-5357776;R-HSA-5357904;R-HSA-83586;R-HSA-193665;R-HSA-205056;R-HSA-5357780;R-HSA-141316;R-HSA-193668;R-HSA-193669;R-HSA-193672;R-HSA-75146;R-HSA-193677;R-HSA-9012761;R-HSA-193686;R-HSA-193684;R-HSA-204949;R-HSA-193694;R-HSA-204958;R-HSA-209566;R-HSA-193695;R-HSA-193696;R-HSA-193703;R-HSA-5693055;R-HSA-193705;R-HSA-140978;R-HSA-75187;R-HSA-204981;R-HSA-205115;R-HSA-5357928;R-HSA-205112;R-HSA-…
R-HSA-1630316	Glycosaminoglycan metabolism	14	182	0.012532708993251618	0.8358659942170087	0.8604698713149107	41	88	0.006554446596156711	9606	Homo sapiens	CSGALNACT1;SDC4;SDC2;STAB2;HSPG2;EXT1;CHST11;HYAL2;DSE;SDC1;CSPG4;ST3GAL1;GPC6;CD44		R-HSA-2076383;R-HSA-1971487;R-HSA-2076508;R-HSA-1793176;R-HSA-1971482;R-HSA-1971483;R-HSA-2024084;R-HSA-2076371;R-HSA-2065233;R-HSA-2022860;R-HSA-2046285;R-HSA-2160884;R-HSA-2022856;R-HSA-2022919;R-HSA-2076419;R-HSA-2076611;R-HSA-2160892;R-HSA-2022851;R-HSA-1889981;R-HSA-2022911;R-HSA-9638064;R-HSA-1667005;R-HSA-2018682;R-HSA-1889978;R-HSA-1878002;R-HSA-2022065;R-HSA-9632034;R-HSA-2022063;R-HSA-2…
R-HSA-5362768	Hh mutants are degraded by ERAD	4	61	0.004200523343892026	0.8391982136178193	0.8604698713149107	1	6	4.4689408610159393E-4	9606	Homo sapiens	PSMD7;PSMA4;PSMD13;PSMD3		R-HSA-5387392
R-HSA-5676590	NIK-->noncanonical NF-kB signaling	4	61	0.004200523343892026	0.8391982136178193	0.8604698713149107	1	9	6.703411291523909E-4	9606	Homo sapiens	PSMD7;PSMA4;PSMD13;PSMD3		R-HSA-5607731
R-HSA-171319	Telomere Extension By Telomerase	2	34	0.002341275306431621	0.8395848176752729	0.8604698713149107	8	10	7.448234768359899E-4	9606	Homo sapiens	DKC1;GAR1		R-HSA-163090;R-HSA-163120;R-HSA-163099;R-HSA-163096;R-HSA-164616;R-HSA-9671145;R-HSA-164617;R-HSA-164620
R-HSA-622312	Inflammasomes	2	34	0.002341275306431621	0.8395848176752729	0.8604698713149107	4	28	0.0020855057351407717	9606	Homo sapiens	HMOX1;TXN		R-HSA-1250272;R-HSA-1250280;R-HSA-1250264;R-HSA-1250253
R-HSA-4086400	PCP/CE pathway	7	99	0.006817242804021485	0.8403284716846329	0.8604698713149107	6	24	0.0017875763444063757	9606	Homo sapiens	PSMD7;PSMA4;PSMD13;PSMD3;ROR1;ROR2;PFN1		R-HSA-4608855;R-HSA-5140747;R-HSA-4551571;R-HSA-3965450;R-HSA-4551570;R-HSA-5140741
R-HSA-8948751	Regulation of PTEN stability and activity	5	74	0.005095716843409998	0.8404486500441706	0.8604698713149107	2	13	9.682705198867869E-4	9606	Homo sapiens	PSMD7;PSMA4;PSMD13;PSMD3;WWP2		R-HSA-8850992;R-HSA-6807134
R-HSA-77595	Processing of Intronless Pre-mRNAs	1	19	0.0013083597300647294	0.8404696933845531	0.8604698713149107	5	5	3.7241173841799495E-4	9606	Homo sapiens	SYMPK		R-HSA-77589;R-HSA-77591;R-HSA-77590;R-HSA-77593;R-HSA-77592
R-HSA-180336	SHC1 events in EGFR signaling	1	19	0.0013083597300647294	0.8404696933845531	0.8604698713149107	4	4	2.9792939073439596E-4	9606	Homo sapiens	HBEGF		R-HSA-177936;R-HSA-177925;R-HSA-177945;R-HSA-177933
R-HSA-6785631	ERBB2 Regulates Cell Motility	1	19	0.0013083597300647294	0.8404696933845531	0.8604698713149107	2	2	1.4896469536719798E-4	9606	Homo sapiens	HBEGF		R-HSA-6785636;R-HSA-6785648
R-HSA-193639	p75NTR signals via NF-kB	1	19	0.0013083597300647294	0.8404696933845531	0.8604698713149107	11	13	9.682705198867869E-4	9606	Homo sapiens	NGF		R-HSA-193665;R-HSA-193686;R-HSA-193703;R-HSA-193684;R-HSA-193656;R-HSA-193641;R-HSA-193705;R-HSA-193694;R-HSA-209566;R-HSA-193695;R-HSA-193647
R-HSA-2173791	TGF-beta receptor signaling in EMT (epithelial to mesenchymal transition)	1	19	0.0013083597300647294	0.8404696933845531	0.8604698713149107	5	6	4.4689408610159393E-4	9606	Homo sapiens	TGFB1		R-HSA-2160931;R-HSA-2160932;R-HSA-2134532;R-HSA-2160935;R-HSA-2134519
R-HSA-399955	SEMA3A-Plexin repulsion signaling by inhibiting Integrin adhesion	1	19	0.0013083597300647294	0.8404696933845531	0.8604698713149107	6	8	5.958587814687919E-4	9606	Homo sapiens	PLXNA4		R-HSA-399942;R-HSA-399941;R-HSA-399934;R-HSA-399935;R-HSA-399933;R-HSA-399928
R-HSA-418885	DCC mediated attractive signaling	1	19	0.0013083597300647294	0.8404696933845531	0.8604698713149107	5	12	8.937881722031879E-4	9606	Homo sapiens	TRIO		R-HSA-418850;R-HSA-418865;R-HSA-418874;R-HSA-418858;R-HSA-418856
R-HSA-190239	FGFR3 ligand binding and activation	1	19	0.0013083597300647294	0.8404696933845531	0.8604698713149107	2	6	4.4689408610159393E-4	9606	Homo sapiens	FGF5		R-HSA-190388;R-HSA-190261
R-HSA-5676934	Protein repair	1	19	0.0013083597300647294	0.8404696933845531	0.8604698713149107	2	7	5.213764337851929E-4	9606	Homo sapiens	TXN		R-HSA-5676917;R-HSA-5676940
R-HSA-450513	Tristetraprolin (TTP, ZFP36) binds and destabilizes mRNA	1	19	0.0013083597300647294	0.8404696933845531	0.8604698713149107	1	4	2.9792939073439596E-4	9606	Homo sapiens	EXOSC6		R-HSA-450431
R-HSA-975577	N-Glycan antennae elongation	1	19	0.0013083597300647294	0.8404696933845531	0.8604698713149107	1	6	4.4689408610159393E-4	9606	Homo sapiens	ST8SIA2		R-HSA-1022133
R-HSA-450385	Butyrate Response Factor 1 (BRF1) binds and destabilizes mRNA	1	19	0.0013083597300647294	0.8404696933845531	0.8604698713149107	1	6	4.4689408610159393E-4	9606	Homo sapiens	EXOSC6		R-HSA-450488
R-HSA-427601	Multifunctional anion exchangers	1	19	0.0013083597300647294	0.8404696933845531	0.8604698713149107	1	6	4.4689408610159393E-4	9606	Homo sapiens	SLC26A7		R-HSA-427570
R-HSA-196780	Biotin transport and metabolism	1	19	0.0013083597300647294	0.8404696933845531	0.8604698713149107	2	13	9.682705198867869E-4	9606	Homo sapiens	BTD		R-HSA-3076905;R-HSA-4167509
R-HSA-3000480	Scavenging by Class A Receptors	3	48	0.003305329844374053	0.8414046711511551	0.8604698713149107	1	10	7.448234768359899E-4	9606	Homo sapiens	COL1A1;COL3A1;COL1A2		R-HSA-3221843
R-HSA-73854	RNA Polymerase I Promoter Clearance	6	87	0.005990910342927971	0.8434647832120952	0.8604698713149107	5	10	7.448234768359899E-4	9606	Homo sapiens	POLR1A;POLR1B;TWISTNB;POLR1C;POLR2E;CD3EAP		R-HSA-73865;R-HSA-73769;R-HSA-74986;R-HSA-73757;R-HSA-73758
R-HSA-9013423	RAC3 GTPase cycle	7	100	0.006886103842445944	0.8474217253104601	0.8604698713149107	3	6	4.4689408610159393E-4	9606	Homo sapiens	JAG1;TRIO;TFRC;CAV1;CDC42EP1;YKT6;EPHA2		R-HSA-9018808;R-HSA-9714691;R-HSA-9018804
R-HSA-8986944	Transcriptional Regulation by MECP2	7	100	0.006886103842445944	0.8474217253104601	0.8604698713149107	7	77	0.005735140771637122	9606	Homo sapiens	HDAC3;MOBP;BDNF;MET		R-HSA-9022872;R-HSA-8986939;R-HSA-9006122;R-HSA-8986940;R-HSA-8986943;R-HSA-9006050;R-HSA-9022870
R-HSA-5610780	Degradation of GLI1 by the proteasome	4	62	0.004269384382316485	0.8480869878128093	0.8604698713149107	2	6	4.4689408610159393E-4	9606	Homo sapiens	PSMD7;PSMA4;PSMD13;PSMD3		R-HSA-5610758;R-HSA-5610760
R-HSA-5610785	GLI3 is processed to GLI3R by the proteasome	4	62	0.004269384382316485	0.8480869878128093	0.8604698713149107	1	5	3.7241173841799495E-4	9606	Homo sapiens	PSMD7;PSMA4;PSMD13;PSMD3		R-HSA-5610754
R-HSA-5610783	Degradation of GLI2 by the proteasome	4	62	0.004269384382316485	0.8480869878128093	0.8604698713149107	1	5	3.7241173841799495E-4	9606	Homo sapiens	PSMD7;PSMA4;PSMD13;PSMD3		R-HSA-5610757
R-HSA-453279	Mitotic G1 phase and G1/S transition	13	173	0.011912959647431482	0.850844377839518	0.8604698713149107	36	99	0.0073737524206763	9606	Homo sapiens	CDKN2B;CCND3;PSMD7;PSMA4;CCND2;CDK6;CCND1;PSMD13;MYC;PSMD3;PTK6;E2F5		R-HSA-182594;R-HSA-1362261;R-HSA-8964492;R-HSA-1227670;R-HSA-8961934;R-HSA-8942607;R-HSA-8961665;R-HSA-8964482;R-HSA-8964550;R-HSA-8941895;R-HSA-8941915;R-HSA-8848414;R-HSA-8964561;R-HSA-8964498;R-HSA-8942803;R-HSA-8961619;R-HSA-8964567;R-HSA-8964588;R-HSA-8964525;R-HSA-8978926;R-HSA-9018017;R-HSA-8964513;R-HSA-69227;R-HSA-8964580;R-HSA-8848436;R-HSA-8964475;R-HSA-1363303;R-HSA-187574;R-HSA-89324…
R-HSA-9615710	Late endosomal microautophagy	2	35	0.0024101363448560805	0.8510886629126792	0.8604698713149107	3	3	2.2344704305079697E-4	9606	Homo sapiens	HSPA8;VIM		R-HSA-9631065;R-HSA-9615721;R-HSA-9631068
R-HSA-392154	Nitric oxide stimulates guanylate cyclase	2	35	0.0024101363448560805	0.8510886629126792	0.8604698713149107	2	7	5.213764337851929E-4	9606	Homo sapiens	PDE2A;KCNMA1		R-HSA-418549;R-HSA-418456
R-HSA-450282	MAPK targets/ Nuclear events mediated by MAP kinases	2	35	0.0024101363448560805	0.8510886629126792	0.8604698713149107	4	16	0.0011917175629375838	9606	Homo sapiens	JUN;ATF3		R-HSA-450292;R-HSA-450325;R-HSA-168440;R-HSA-168136
R-HSA-73817	Purine ribonucleoside monophosphate biosynthesis	3	49	0.0033741908827985127	0.8512033507837009	0.8604698713149107	7	18	0.0013406822583047818	9606	Homo sapiens	ADSL;ATIC;GART		R-HSA-73810;R-HSA-73797;R-HSA-73813;R-HSA-73828;R-HSA-73798;R-HSA-73814;R-HSA-73800
R-HSA-5675221	Negative regulation of MAPK pathway	3	49	0.0033741908827985127	0.8512033507837009	0.8604698713149107	1	17	0.0012661999106211828	9606	Homo sapiens	DUSP5;DUSP2;DUSP1		R-HSA-5675373
R-HSA-140534	Caspase activation via Death Receptors in the presence of ligand	1	20	0.001377220768489189	0.8551699585733505	0.8604698713149107	9	9	6.703411291523909E-4	9606	Homo sapiens	FADD		R-HSA-139952;R-HSA-3371360;R-HSA-2562564;R-HSA-141159;R-HSA-141156;R-HSA-3465459;R-HSA-73945;R-HSA-3465448;R-HSA-3371359
R-HSA-1362300	Transcription of E2F targets under negative control by p107 (RBL1) and p130 (RBL2) in complex with HDAC1	1	20	0.001377220768489189	0.8551699585733505	0.8604698713149107	8	8	5.958587814687919E-4	9606	Homo sapiens	E2F5		R-HSA-8964588;R-HSA-8961934;R-HSA-8978926;R-HSA-8964561;R-HSA-8964513;R-HSA-8964580;R-HSA-8964550;R-HSA-8964567
R-HSA-169893	Prolonged ERK activation events	1	20	0.001377220768489189	0.8551699585733505	0.8604698713149107	11	19	0.0014151646059883808	9606	Homo sapiens	NGF		R-HSA-170978;R-HSA-169891;R-HSA-170979;R-HSA-169904;R-HSA-169905;R-HSA-170977;R-HSA-169895;R-HSA-9612980;R-HSA-170964;R-HSA-170975;R-HSA-169901
R-HSA-8849471	PTK6 Regulates RHO GTPases, RAS GTPase and MAP kinases	1	20	0.001377220768489189	0.8551699585733505	0.8604698713149107	6	13	9.682705198867869E-4	9606	Homo sapiens	PTK6		R-HSA-8848726;R-HSA-8848596;R-HSA-8849055;R-HSA-8848606;R-HSA-8849068;R-HSA-8848713
R-HSA-450604	KSRP (KHSRP) binds and destabilizes mRNA	1	20	0.001377220768489189	0.8551699585733505	0.8604698713149107	1	5	3.7241173841799495E-4	9606	Homo sapiens	EXOSC6		R-HSA-450422
R-HSA-70350	Fructose catabolism	1	20	0.001377220768489189	0.8551699585733505	0.8604698713149107	1	5	3.7241173841799495E-4	9606	Homo sapiens	GLYCTK		R-HSA-6799495
R-HSA-8963684	Tyrosine catabolism	1	20	0.001377220768489189	0.8551699585733505	0.8604698713149107	1	6	4.4689408610159393E-4	9606	Homo sapiens	HGD		R-HSA-71164
R-HSA-6782861	Synthesis of wybutosine at G37 of tRNA(Phe)	1	20	0.001377220768489189	0.8551699585733505	0.8604698713149107	1	8	5.958587814687919E-4	9606	Homo sapiens	TRMT12		R-HSA-6782893
R-HSA-9664420	Killing mechanisms	1	20	0.001377220768489189	0.8551699585733505	0.8604698713149107	1	9	6.703411291523909E-4	9606	Homo sapiens	JUN		R-HSA-9673789
R-HSA-9673324	WNT5:FZD7-mediated leishmania damping	1	20	0.001377220768489189	0.8551699585733505	0.8604698713149107	1	9	6.703411291523909E-4	9606	Homo sapiens	JUN		R-HSA-9673789
R-HSA-5576891	Cardiac conduction	10	138	0.009502823302575403	0.8557061304536269	0.8604698713149107	6	27	0.0020110233874571725	9606	Homo sapiens	KCNK5;KCNK7;SLN;KCNK10;KCNK12;RANGRF;ATP1A1;FXYD5;SLC8A1		R-HSA-427910;R-HSA-9684068;R-HSA-5576895;R-HSA-5578910;R-HSA-425661;R-HSA-936897
R-HSA-73864	RNA Polymerase I Transcription	6	89	0.0061286324197768905	0.8580174254451246	0.8604698713149107	8	14	0.0010427528675703858	9606	Homo sapiens	POLR1A;POLR1B;TWISTNB;POLR1C;POLR2E;CD3EAP		R-HSA-74993;R-HSA-74992;R-HSA-74994;R-HSA-73865;R-HSA-73769;R-HSA-74986;R-HSA-73757;R-HSA-73758
R-HSA-165159	MTOR signalling	3	50	0.003443051921222972	0.8604698713149107	0.8604698713149107	5	29	0.0021599880828243705	9606	Homo sapiens	STRADB;EIF4EBP1;EIF4G1		R-HSA-165766;R-HSA-200421;R-HSA-380942;R-HSA-165692;R-HSA-165708
R-HSA-168164	Toll Like Receptor 3 (TLR3) Cascade	7	102	0.007023825919294863	0.8608461865125852	0.8608461865125852	28	61	0.004543423208699538	9606	Homo sapiens	JUN;FADD;LRRC66;ATF3;BIRC2;NFKBIB		R-HSA-9013963;R-HSA-9013889;R-HSA-168136;R-HSA-9013895;R-HSA-9628444;R-HSA-9014343;R-HSA-168140;R-HSA-9014342;R-HSA-9013979;R-HSA-847070;R-HSA-9013978;R-HSA-450325;R-HSA-450259;R-HSA-177690;R-HSA-9630923;R-HSA-177694;R-HSA-168092;R-HSA-177692;R-HSA-9013974;R-HSA-168930;R-HSA-9013992;R-HSA-168929;R-HSA-9013985;R-HSA-9013986;R-HSA-9013990;R-HSA-450292;R-HSA-9014320;R-HSA-168440
R-HSA-9694548	Maturation of spike protein	2	36	0.00247899738328054	0.861835623393246	0.861835623393246	3	11	8.193058245195889E-4	9606	Homo sapiens	PRKCSH;ST3GAL1		R-HSA-9686790;R-HSA-9697018;R-HSA-9694364
R-HSA-9008059	Interleukin-37 signaling	2	36	0.00247899738328054	0.861835623393246	0.861835623393246	1	14	0.0010427528675703858	9606	Homo sapiens	PTPN6		R-HSA-9008894
R-HSA-174084	Autodegradation of Cdh1 by Cdh1:APC/C	4	64	0.0044071064591654045	0.8646209661574731	0.8646209661574731	1	2	1.4896469536719798E-4	9606	Homo sapiens	PSMD7;PSMA4;PSMD13;PSMD3		R-HSA-174058
R-HSA-5578775	Ion homeostasis	4	64	0.0044071064591654045	0.8646209661574731	0.8646209661574731	4	16	0.0011917175629375838	9606	Homo sapiens	SLN;ATP1A1;FXYD5;SLC8A1		R-HSA-427910;R-HSA-9684068;R-HSA-425661;R-HSA-936897
R-HSA-109606	Intrinsic Pathway for Apoptosis	4	64	0.0044071064591654045	0.8646209661574731	0.8646209661574731	11	62	0.004617905556383137	9606	Homo sapiens	AVEN;C1QBP;DLC1;DHDH		R-HSA-114256;R-HSA-114307;R-HSA-114275;R-HSA-168849;R-HSA-6805507;R-HSA-114264;R-HSA-139918;R-HSA-9645694;R-HSA-114284;R-HSA-9645692;R-HSA-139917
R-HSA-5387390	Hh mutants abrogate ligand secretion	4	64	0.0044071064591654045	0.8646209661574731	0.8646209661574731	1	7	5.213764337851929E-4	9606	Homo sapiens	PSMD7;PSMA4;PSMD13;PSMD3		R-HSA-5387392
R-HSA-72202	Transport of Mature Transcript to Cytoplasm	6	90	0.006197493458201349	0.8648653082699481	0.8648653082699481	13	13	9.682705198867869E-4	9606	Homo sapiens	SEC13;NXT1;RBM8A;ALYREF;SYMPK;THOC6		R-HSA-159046;R-HSA-159050;R-HSA-158441;R-HSA-158447;R-HSA-111439;R-HSA-77587;R-HSA-158481;R-HSA-158484;R-HSA-75097;R-HSA-75096;R-HSA-75098;R-HSA-77594;R-HSA-159101
R-HSA-1250347	SHC1 events in ERBB4 signaling	1	21	0.0014460818069136482	0.8685165125537821	0.8685165125537821	4	4	2.9792939073439596E-4	9606	Homo sapiens	HBEGF		R-HSA-1250357;R-HSA-1250383;R-HSA-1250380;R-HSA-1250348
R-HSA-430039	mRNA decay by 5' to 3' exoribonuclease	1	21	0.0014460818069136482	0.8685165125537821	0.8685165125537821	3	3	2.2344704305079697E-4	9606	Homo sapiens	LSM7		R-HSA-429860;R-HSA-429845;R-HSA-429978
R-HSA-964975	Vitamins B6 activation to pyridoxal phosphate	1	21	0.0014460818069136482	0.8685165125537821	0.8685165125537821	3	6	4.4689408610159393E-4	9606	Homo sapiens	PDXK		R-HSA-964958;R-HSA-964970;R-HSA-964962
R-HSA-1963640	GRB2 events in ERBB2 signaling	1	21	0.0014460818069136482	0.8685165125537821	0.8685165125537821	2	4	2.9792939073439596E-4	9606	Homo sapiens	HBEGF		R-HSA-1306969;R-HSA-1306972
R-HSA-190242	FGFR1 ligand binding and activation	1	21	0.0014460818069136482	0.8685165125537821	0.8685165125537821	2	7	5.213764337851929E-4	9606	Homo sapiens	FGF5		R-HSA-190256;R-HSA-190429
R-HSA-432047	Passive transport by Aquaporins	1	21	0.0014460818069136482	0.8685165125537821	0.8685165125537821	2	8	5.958587814687919E-4	9606	Homo sapiens	AQP1		R-HSA-507870;R-HSA-507868
R-HSA-6787639	GDP-fucose biosynthesis	1	21	0.0014460818069136482	0.8685165125537821	0.8685165125537821	1	7	5.213764337851929E-4	9606	Homo sapiens	SLC35C1		R-HSA-742345
R-HSA-196783	Coenzyme A biosynthesis	1	21	0.0014460818069136482	0.8685165125537821	0.8685165125537821	1	7	5.213764337851929E-4	9606	Homo sapiens	FBL		R-HSA-199203
R-HSA-8936459	RUNX1 regulates genes involved in megakaryocyte differentiation and platelet function	5	78	0.005371160997107836	0.8708193813502526	0.8708193813502526	33	33	0.0024579174735587664	9606	Homo sapiens	PRMT6;THBS1;ZFPM1;RUNX1		R-HSA-8936584;R-HSA-8937097;R-HSA-8937037;R-HSA-8934735;R-HSA-8938176;R-HSA-8938328;R-HSA-8937113;R-HSA-8938201;R-HSA-8937050;R-HSA-8936989;R-HSA-8937118;R-HSA-8936979;R-HSA-8934742;R-HSA-8936599;R-HSA-8938199;R-HSA-8936616;R-HSA-8936621;R-HSA-8938158;R-HSA-8936608;R-HSA-8936481;R-HSA-8938338;R-HSA-8936995;R-HSA-8938022;R-HSA-8938150;R-HSA-8937016;R-HSA-8935740;R-HSA-8937022;R-HSA-8938174;R-HSA-8…
R-HSA-186763	Downstream signal transduction	2	37	0.002547858421704999	0.8718674605386906	0.8718674605386906	15	16	0.0011917175629375838	9606	Homo sapiens	PDGFA		R-HSA-382052;R-HSA-186819;R-HSA-1524182;R-HSA-382055;R-HSA-186826;R-HSA-380780;R-HSA-380782;R-HSA-382056;R-HSA-1524186;R-HSA-382058;R-HSA-186765;R-HSA-186834;R-HSA-186800;R-HSA-186778;R-HSA-186780
R-HSA-182971	EGFR downregulation	2	37	0.002547858421704999	0.8718674605386906	0.8718674605386906	18	22	0.0016386116490391778	9606	Homo sapiens	HGS;HBEGF		R-HSA-8867047;R-HSA-183072;R-HSA-8867044;R-HSA-8867041;R-HSA-182986;R-HSA-183051;R-HSA-8951490;R-HSA-182990;R-HSA-183055;R-HSA-183084;R-HSA-183058;R-HSA-182994;R-HSA-183089;R-HSA-182993;R-HSA-183002;R-HSA-183067;R-HSA-182969;R-HSA-183036
R-HSA-5694530	Cargo concentration in the ER	2	37	0.002547858421704999	0.8718674605386906	0.8718674605386906	5	12	8.937881722031879E-4	9606	Homo sapiens	GRIA1;PREB		R-HSA-5694436;R-HSA-5694435;R-HSA-5694433;R-HSA-5694522;R-HSA-5694442
R-HSA-203615	eNOS activation	2	37	0.002547858421704999	0.8718674605386906	0.8718674605386906	5	20	0.0014896469536719798	9606	Homo sapiens	DDAH1;CAV1		R-HSA-202129;R-HSA-202144;R-HSA-203712;R-HSA-5693373;R-HSA-202110
R-HSA-429914	Deadenylation-dependent mRNA decay	4	65	0.004475967497589863	0.8722933249550606	0.8722933249550606	8	10	7.448234768359899E-4	9606	Homo sapiens	EIF4A1;EXOSC6;LSM7;EIF4G1		R-HSA-429860;R-HSA-430021;R-HSA-429845;R-HSA-429955;R-HSA-8941312;R-HSA-430028;R-HSA-429978;R-HSA-429992
R-HSA-190828	Gap junction trafficking	3	52	0.003580773998071891	0.8774930804483413	0.8774930804483413	14	20	0.0014896469536719798	9606	Homo sapiens	GJA1;GJB3;TUBA4A		R-HSA-191072;R-HSA-190662;R-HSA-190790;R-HSA-190788;R-HSA-190829;R-HSA-196017;R-HSA-190519;R-HSA-190682;R-HSA-196026;R-HSA-190520;R-HSA-191737;R-HSA-190686;R-HSA-190782;R-HSA-190877
R-HSA-9013404	RAC2 GTPase cycle	6	92	0.006335215535050269	0.8777397021425424	0.8777397021425424	3	10	7.448234768359899E-4	9606	Homo sapiens	TRIO;TFRC;CAV1;ARHGDIA;CDC42EP1;EPHA2		R-HSA-9014296;R-HSA-9014293;R-HSA-9014294
R-HSA-191859	snRNP Assembly	4	66	0.004544828536014323	0.8795875447772252	0.8795875447772252	6	6	4.4689408610159393E-4	9606	Homo sapiens	SEC13;GEMIN7;SNRPB;WDR77		R-HSA-191763;R-HSA-191825;R-HSA-191830;R-HSA-191786;R-HSA-191784;R-HSA-191790
R-HSA-194441	Metabolism of non-coding RNA	4	66	0.004544828536014323	0.8795875447772252	0.8795875447772252	6	6	4.4689408610159393E-4	9606	Homo sapiens	SEC13;GEMIN7;SNRPB;WDR77		R-HSA-191763;R-HSA-191825;R-HSA-191830;R-HSA-191786;R-HSA-191784;R-HSA-191790
R-HSA-4608870	Asymmetric localization of PCP proteins	4	66	0.004544828536014323	0.8795875447772252	0.8795875447772252	1	7	5.213764337851929E-4	9606	Homo sapiens	PSMD7;PSMA4;PSMD13;PSMD3		R-HSA-4608855
R-HSA-5678895	Defective CFTR causes cystic fibrosis	4	66	0.004544828536014323	0.8795875447772252	0.8795875447772252	1	7	5.213764337851929E-4	9606	Homo sapiens	PSMD7;PSMA4;PSMD13;PSMD3		R-HSA-8866858
R-HSA-8979227	Triglyceride metabolism	4	66	0.004544828536014323	0.8795875447772252	0.8795875447772252	2	24	0.0017875763444063757	9606	Homo sapiens	FABP2;FABP3;FABP5;CAV1		R-HSA-163418;R-HSA-5334794
R-HSA-5654219	Phospholipase C-mediated cascade: FGFR1	1	22	0.0015149428453381077	0.8806339345284889	0.8806339345284889	3	3	2.2344704305079697E-4	9606	Homo sapiens	FGF5		R-HSA-5654167;R-HSA-5654165;R-HSA-5654149
R-HSA-1963642	PI3K events in ERBB2 signaling	1	22	0.0015149428453381077	0.8806339345284889	0.8806339345284889	2	7	5.213764337851929E-4	9606	Homo sapiens	HBEGF		R-HSA-1306979;R-HSA-1250346
R-HSA-9020265	Biosynthesis of aspirin-triggered D-series resolvins	1	22	0.0015149428453381077	0.8806339345284889	0.8806339345284889	2	10	7.448234768359899E-4	9606	Homo sapiens	LTA4H		R-HSA-9020252;R-HSA-9020270
R-HSA-2028269	Signaling by Hippo	1	22	0.0015149428453381077	0.8806339345284889	0.8806339345284889	4	30	0.0022344704305079697	9606	Homo sapiens	AMOTL2		R-HSA-2028735;R-HSA-2028583;R-HSA-2028724;R-HSA-2028661
R-HSA-727802	Transport of nucleotide sugars	1	22	0.0015149428453381077	0.8806339345284889	0.8806339345284889	1	10	7.448234768359899E-4	9606	Homo sapiens	SLC35C1		R-HSA-742345
R-HSA-1538133	G0 and Early G1	2	38	0.002616719460129459	0.8812246655629254	0.8812246655629254	22	27	0.0020110233874571725	9606	Homo sapiens	MYC;E2F5		R-HSA-1362261;R-HSA-8964492;R-HSA-1227670;R-HSA-8964588;R-HSA-8964525;R-HSA-8961934;R-HSA-8978926;R-HSA-8961665;R-HSA-8964513;R-HSA-8964482;R-HSA-8964580;R-HSA-8964550;R-HSA-8964475;R-HSA-1363303;R-HSA-8964465;R-HSA-8964561;R-HSA-8964498;R-HSA-188345;R-HSA-8964531;R-HSA-8961619;R-HSA-8964471;R-HSA-8964567
R-HSA-446219	Synthesis of substrates in N-glycan biosythesis	9	131	0.009020796033604186	0.8840755252349891	0.8840755252349891	8	49	0.0036496350364963502	9606	Homo sapiens	DPM2;GFPT2;ST8SIA2;SLC35C1;PGM3;ST8SIA5;DOLK;UAP1;ST3GAL1		R-HSA-742345;R-HSA-162721;R-HSA-446195;R-HSA-449715;R-HSA-4084984;R-HSA-446204;R-HSA-4084978;R-HSA-446185
R-HSA-76009	Platelet Aggregation (Plug Formation)	3	53	0.0036496350364963502	0.8852927046164563	0.8852927046164563	2	27	0.0020110233874571725	9606	Homo sapiens	COL1A1;COL1A2;THPO		R-HSA-443926;R-HSA-429529
R-HSA-201722	Formation of the beta-catenin:TCF transactivating complex	4	67	0.004613689574438783	0.8865173675188469	0.8865173675188469	13	13	9.682705198867869E-4	9606	Homo sapiens	TLE1;MYC;TCF7		R-HSA-3299569;R-HSA-3322422;R-HSA-4411367;R-HSA-3451153;R-HSA-3364026;R-HSA-3322427;R-HSA-3322424;R-HSA-4411372;R-HSA-201712;R-HSA-4411351;R-HSA-3364014;R-HSA-4411357;R-HSA-3451147
R-HSA-2672351	Stimuli-sensing channels	8	119	0.008194463572510673	0.8866463970563403	0.8866463970563403	7	28	0.0020855057351407717	9606	Homo sapiens	TTYH2;TRPC4;STOM;ANO6;ANO4;ASIC2;NALCN		R-HSA-8863494;R-HSA-2730664;R-HSA-2671885;R-HSA-9650165;R-HSA-3295579;R-HSA-2744242;R-HSA-2684901
R-HSA-2187338	Visual phototransduction	12	169	0.011637515493733645	0.8893028126431477	0.8893028126431477	12	92	0.006852375986891107	9606	Homo sapiens	DDAH1;SDC4;SDC2;RDH10;SDC1;NMT2;APOC3;LRP8;GPC6;HSPG2;LRP12;RPE65		R-HSA-2395764;R-HSA-2534087;R-HSA-2187332;R-HSA-2404131;R-HSA-2404140;R-HSA-74872;R-HSA-2424254;R-HSA-2453833;R-HSA-2395768;R-HSA-2395784;R-HSA-2423785;R-HSA-2429643
R-HSA-159227	Transport of the SLBP independent Mature mRNA	2	39	0.002685580498553918	0.889946339480647	0.889946339480647	3	3	2.2344704305079697E-4	9606	Homo sapiens	SEC13;ALYREF		R-HSA-158481;R-HSA-158484;R-HSA-111439
R-HSA-9619665	EGR2 and SOX10-mediated initiation of Schwann cell myelination	2	39	0.002685580498553918	0.889946339480647	0.889946339480647	17	26	0.0019365410397735737	9606	Homo sapiens	ADGRG6;SOX10		R-HSA-9619667;R-HSA-9613648;R-HSA-9615638;R-HSA-9616116;R-HSA-9614773;R-HSA-9614778;R-HSA-9614271;R-HSA-9618559;R-HSA-9614787;R-HSA-9613760;R-HSA-9614273;R-HSA-9614790;R-HSA-9618725;R-HSA-9615626;R-HSA-9613768;R-HSA-9619657;R-HSA-9613644
R-HSA-159236	Transport of Mature mRNA derived from an Intron-Containing Transcript	5	81	0.0055777441123812145	0.8902553153012209	0.8902553153012209	4	4	2.9792939073439596E-4	9606	Homo sapiens	SEC13;NXT1;RBM8A;ALYREF;THOC6		R-HSA-75097;R-HSA-75096;R-HSA-75098;R-HSA-159101
R-HSA-5651801	PCNA-Dependent Long Patch Base Excision Repair	1	23	0.0015838038837625672	0.8916353463675609	0.8916353463675609	6	6	4.4689408610159393E-4	9606	Homo sapiens	RRP1		R-HSA-110368;R-HSA-110371;R-HSA-5651809;R-HSA-110363;R-HSA-5651805;R-HSA-110364
R-HSA-416993	Trafficking of GluR2-containing AMPA receptors	1	23	0.0015838038837625672	0.8916353463675609	0.8916353463675609	3	3	2.2344704305079697E-4	9606	Homo sapiens	GRIA1		R-HSA-421007;R-HSA-416639;R-HSA-416985
R-HSA-210993	Tie2 Signaling	1	23	0.0015838038837625672	0.8916353463675609	0.8916353463675609	12	14	0.0010427528675703858	9606	Homo sapiens	ANGPT1		R-HSA-204850;R-HSA-210977;R-HSA-210881;R-HSA-204871;R-HSA-204773;R-HSA-204779;R-HSA-204873;R-HSA-210872;R-HSA-210974;R-HSA-204798;R-HSA-204861;R-HSA-204813
R-HSA-180292	GAB1 signalosome	1	23	0.0015838038837625672	0.8916353463675609	0.8916353463675609	9	11	8.193058245195889E-4	9606	Homo sapiens	HBEGF		R-HSA-177923;R-HSA-177939;R-HSA-177926;R-HSA-177927;R-HSA-177924;R-HSA-177941;R-HSA-177930;R-HSA-177944;R-HSA-177935
R-HSA-2564830	Cytosolic iron-sulfur cluster assembly	1	23	0.0015838038837625672	0.8916353463675609	0.8916353463675609	2	3	2.2344704305079697E-4	9606	Homo sapiens	NUBP2		R-HSA-2564828;R-HSA-2564826
R-HSA-164378	PKA activation in glucagon signalling	1	23	0.0015838038837625672	0.8916353463675609	0.8916353463675609	1	2	1.4896469536719798E-4	9606	Homo sapiens	ADCY7		R-HSA-164377
R-HSA-2033519	Activated point mutants of FGFR2	1	23	0.0015838038837625672	0.8916353463675609	0.8916353463675609	3	10	7.448234768359899E-4	9606	Homo sapiens	FGF5		R-HSA-2033486;R-HSA-2077424;R-HSA-2033472
R-HSA-2979096	NOTCH2 Activation and Transmission of Signal to the Nucleus	1	23	0.0015838038837625672	0.8916353463675609	0.8916353463675609	3	11	8.193058245195889E-4	9606	Homo sapiens	JAG1		R-HSA-1980056;R-HSA-2172172;R-HSA-157629
R-HSA-163615	PKA activation	1	23	0.0015838038837625672	0.8916353463675609	0.8916353463675609	1	4	2.9792939073439596E-4	9606	Homo sapiens	ADCY7		R-HSA-111930
R-HSA-1480926	O2/CO2 exchange in erythrocytes	1	23	0.0015838038837625672	0.8916353463675609	0.8916353463675609	2	13	9.682705198867869E-4	9606	Homo sapiens	AQP1		R-HSA-1237042;R-HSA-1247649
R-HSA-1237044	Erythrocytes take up carbon dioxide and release oxygen	1	23	0.0015838038837625672	0.8916353463675609	0.8916353463675609	1	7	5.213764337851929E-4	9606	Homo sapiens	AQP1		R-HSA-1237042
R-HSA-8849932	Synaptic adhesion-like molecules	1	23	0.0015838038837625672	0.8916353463675609	0.8916353463675609	1	8	5.958587814687919E-4	9606	Homo sapiens	GRIA1		R-HSA-8849881
R-HSA-418038	Nucleotide-like (purinergic) receptors	1	23	0.0015838038837625672	0.8916353463675609	0.8916353463675609	1	15	0.0011172352152539848	9606	Homo sapiens	ADORA2B		R-HSA-418925
R-HSA-75153	Apoptotic execution phase	3	54	0.00371849607492081	0.8926458465365966	0.8926458465365966	5	57	0.004245493817965142	9606	Homo sapiens	LMNA;VIM;BIRC2		R-HSA-202960;R-HSA-264865;R-HSA-350319;R-HSA-350318;R-HSA-201628
R-HSA-174154	APC/C:Cdc20 mediated degradation of Securin	4	68	0.004682550612863242	0.8930964875198539	0.8930964875198539	1	3	2.2344704305079697E-4	9606	Homo sapiens	PSMD7;PSMA4;PSMD13;PSMD3		R-HSA-174202
R-HSA-68867	Assembly of the pre-replicative complex	4	68	0.004682550612863242	0.8930964875198539	0.8930964875198539	1	12	8.937881722031879E-4	9606	Homo sapiens	PSMD7;PSMA4;PSMD13;PSMD3		R-HSA-68825
R-HSA-159230	Transport of the SLBP Dependant Mature mRNA	2	40	0.002754441536978378	0.8980701059232088	0.8980701059232088	3	3	2.2344704305079697E-4	9606	Homo sapiens	SEC13;ALYREF		R-HSA-77587;R-HSA-159046;R-HSA-159050
R-HSA-163359	Glucagon signaling in metabolic regulation	2	40	0.002754441536978378	0.8980701059232088	0.8980701059232088	4	6	4.4689408610159393E-4	9606	Homo sapiens	CYSLTR1;ADCY7		R-HSA-163617;R-HSA-825631;R-HSA-164377;R-HSA-163625
R-HSA-1482788	Acyl chain remodelling of PC	2	40	0.002754441536978378	0.8980701059232088	0.8980701059232088	3	9	6.703411291523909E-4	9606	Homo sapiens	PLA2G10;NES		R-HSA-1482533;R-HSA-1482547;R-HSA-1602417
R-HSA-8955332	Carboxyterminal post-translational modifications of tubulin	3	55	0.0037873571133452692	0.899573174296984	0.899573174296984	5	6	4.4689408610159393E-4	9606	Homo sapiens	VASH2;TTLL12;TUBA4A		R-HSA-8955869;R-HSA-8955712;R-HSA-8865774;R-HSA-8867370;R-HSA-8866105
R-HSA-3928665	EPH-ephrin mediated repulsion of cells	3	55	0.0037873571133452692	0.899573174296984	0.899573174296984	7	9	6.703411291523909E-4	9606	Homo sapiens	EPHA1;MMP9;EPHA2		R-HSA-4093327;R-HSA-3928607;R-HSA-3928604;R-HSA-3928642;R-HSA-3928657;R-HSA-3928628;R-HSA-3928660
R-HSA-1483191	Synthesis of PC	3	55	0.0037873571133452692	0.899573174296984	0.899573174296984	3	18	0.0013406822583047818	9606	Homo sapiens	ACHE;PCTP;MFSD2A		R-HSA-372519;R-HSA-8865637;R-HSA-8873794
R-HSA-5654710	PI-3K cascade:FGFR3	1	24	0.0016526649221870265	0.9016234656361909	0.9016234656361909	6	7	5.213764337851929E-4	9606	Homo sapiens	FGF5		R-HSA-5654709;R-HSA-5654643;R-HSA-5654640;R-HSA-5654641;R-HSA-5654705;R-HSA-5654637
R-HSA-8851708	Signaling by FGFR2 IIIa TM	1	24	0.0016526649221870265	0.9016234656361909	0.9016234656361909	1	2	1.4896469536719798E-4	9606	Homo sapiens	POLR2E		R-HSA-8851710
R-HSA-881907	Gastrin-CREB signalling pathway via PKC and MAPK	1	24	0.0016526649221870265	0.9016234656361909	0.9016234656361909	4	9	6.703411291523909E-4	9606	Homo sapiens	HBEGF		R-HSA-2179415;R-HSA-2179387;R-HSA-2179402;R-HSA-2179407
R-HSA-429958	mRNA decay by 3' to 5' exoribonuclease	1	24	0.0016526649221870265	0.9016234656361909	0.9016234656361909	1	3	2.2344704305079697E-4	9606	Homo sapiens	EXOSC6		R-HSA-430028
R-HSA-446199	Synthesis of Dolichyl-phosphate	1	24	0.0016526649221870265	0.9016234656361909	0.9016234656361909	1	6	4.4689408610159393E-4	9606	Homo sapiens	DOLK		R-HSA-446195
R-HSA-9018896	Biosynthesis of E-series 18(S)-resolvins	1	24	0.0016526649221870265	0.9016234656361909	0.9016234656361909	1	9	6.703411291523909E-4	9606	Homo sapiens	LTA4H		R-HSA-9018862
R-HSA-8852276	The role of GTSE1 in G2/M progression after G2 checkpoint	5	83	0.005715466189230134	0.9017672116343147	0.9017672116343147	4	10	7.448234768359899E-4	9606	Homo sapiens	PSMD7;PSMA4;PSMD13;PSMD3;TUBA4A		R-HSA-8852306;R-HSA-8852354;R-HSA-8852298;R-HSA-8852280
R-HSA-5633008	TP53 Regulates Transcription of Cell Death Genes	5	83	0.005715466189230134	0.9017672116343147	0.9017672116343147	6	68	0.005064799642484731	9606	Homo sapiens	BCL6;IGFBP3;DHDH		R-HSA-3700984;R-HSA-6800035;R-HSA-6800253;R-HSA-6800044;R-HSA-6800250;R-HSA-6800042
R-HSA-375165	NCAM signaling for neurite out-growth	4	70	0.004820272689712161	0.9052568493768732	0.9052568493768732	9	23	0.0017130939967227767	9606	Homo sapiens	SPTA1;COL3A1;ST8SIA2;COL5A2		R-HSA-392053;R-HSA-422454;R-HSA-392054;R-HSA-392051;R-HSA-391868;R-HSA-391871;R-HSA-375151;R-HSA-391865;R-HSA-391866
R-HSA-8943724	Regulation of PTEN gene transcription	4	70	0.004820272689712161	0.9052568493768732	0.9052568493768732	4	15	0.0011172352152539848	9606	Homo sapiens	JUN;HDAC3;SNAI1;SNAI2		R-HSA-8944104;R-HSA-8944026;R-HSA-6807077;R-HSA-8944047
R-HSA-69580	p53-Dependent G1/S DNA damage checkpoint	4	70	0.004820272689712161	0.9052568493768732	0.9052568493768732	1	22	0.0016386116490391778	9606	Homo sapiens	PSMD7;PSMA4;PSMD13;PSMD3		R-HSA-264458
R-HSA-69563	p53-Dependent G1 DNA Damage Response	4	70	0.004820272689712161	0.9052568493768732	0.9052568493768732	1	22	0.0016386116490391778	9606	Homo sapiens	PSMD7;PSMA4;PSMD13;PSMD3		R-HSA-264458
R-HSA-202131	Metabolism of nitric oxide: NOS3 activation and regulation	2	41	0.002823302575402837	0.9056320517519437	0.9056320517519437	9	26	0.0019365410397735737	9606	Homo sapiens	DDAH1;CAV1		R-HSA-202129;R-HSA-202144;R-HSA-203712;R-HSA-203716;R-HSA-203625;R-HSA-5693373;R-HSA-203662;R-HSA-202110;R-HSA-203565
R-HSA-157858	Gap junction trafficking and regulation	3	56	0.0038562181517697285	0.9060949082971403	0.9060949082971403	18	24	0.0017875763444063757	9606	Homo sapiens	GJA1;GJB3;TUBA4A		R-HSA-191072;R-HSA-191654;R-HSA-190662;R-HSA-190790;R-HSA-190788;R-HSA-191656;R-HSA-190541;R-HSA-190829;R-HSA-196017;R-HSA-190519;R-HSA-191636;R-HSA-190682;R-HSA-196026;R-HSA-190520;R-HSA-191737;R-HSA-190686;R-HSA-190782;R-HSA-190877
R-HSA-157118	Signaling by NOTCH	19	258	0.017766147913510534	0.9070173967944832	0.9070173967944832	39	154	0.011470281543274244	9606	Homo sapiens	JUN;JAG1;HDAC3;TLE1;PSMD13;WWP2;RUNX1;PSMD7;PSMA4;HEY1;CCND1;MYC;HEY2;PSMD3;HES1		R-HSA-157632;R-HSA-9013069;R-HSA-9021325;R-HSA-9604247;R-HSA-1980056;R-HSA-9013711;R-HSA-1912401;R-HSA-9604703;R-HSA-4396371;R-HSA-1980047;R-HSA-1980042;R-HSA-9604550;R-HSA-4395227;R-HSA-9021520;R-HSA-1912388;R-HSA-9021523;R-HSA-9604553;R-HSA-2197562;R-HSA-4396382;R-HSA-9013652;R-HSA-9021334;R-HSA-2976716;R-HSA-2172172;R-HSA-9013284;R-HSA-157100;R-HSA-9604642;R-HSA-1980074;R-HSA-1980138;R-HSA-901…
R-HSA-9679191	Potential therapeutics for SARS	5	84	0.005784327227654593	0.9071188899424312	0.9071188899424312	5	32	0.0023834351258751676	9606	Homo sapiens	CYSLTR1;SIGMAR1;ATP1A1;FXYD5;FKBP4		R-HSA-9684627;R-HSA-9679780;R-HSA-9684068;R-HSA-9679816;R-HSA-9678925
R-HSA-174824	Plasma lipoprotein assembly, remodeling, and clearance	6	98	0.006748381765597025	0.9103238910112449	0.9103238910112449	13	84	0.006256517205422315	9606	Homo sapiens	NCEH1;DDAH1;LIPG;APOC3;P4HB;ANGPTL4		R-HSA-174690;R-HSA-174786;R-HSA-6784676;R-HSA-174660;R-HSA-174757;R-HSA-6784622;R-HSA-8980228;R-HSA-6784628;R-HSA-174741;R-HSA-174587;R-HSA-266303;R-HSA-8866329;R-HSA-6813720
R-HSA-5654221	Phospholipase C-mediated cascade; FGFR2	1	25	0.001721525960611486	0.9106915619025562	0.9106915619025562	3	3	2.2344704305079697E-4	9606	Homo sapiens	FGF5		R-HSA-5654147;R-HSA-5654159;R-HSA-5654157
R-HSA-389977	Post-chaperonin tubulin folding pathway	1	25	0.001721525960611486	0.9106915619025562	0.9106915619025562	6	9	6.703411291523909E-4	9606	Homo sapiens	TUBA4A		R-HSA-389972;R-HSA-389974;R-HSA-389964;R-HSA-389976;R-HSA-389963;R-HSA-389978
R-HSA-1482922	Acyl chain remodelling of PI	1	25	0.001721525960611486	0.9106915619025562	0.9106915619025562	1	6	4.4689408610159393E-4	9606	Homo sapiens	PLA2G10		R-HSA-1602377
R-HSA-445144	Signal transduction by L1	1	25	0.001721525960611486	0.9106915619025562	0.9106915619025562	1	11	8.193058245195889E-4	9606	Homo sapiens	ITGA5		R-HSA-374686
R-HSA-373753	Nephrin family interactions	1	25	0.001721525960611486	0.9106915619025562	0.9106915619025562	1	13	9.682705198867869E-4	9606	Homo sapiens	ACTN1		R-HSA-451403
R-HSA-8848021	Signaling by PTK6	4	71	0.00488913372813662	0.9108647987755298	0.9108647987755298	40	53	0.003947564427230746	9606	Homo sapiens	CCND1;PTK6;HBEGF		R-HSA-8848774;R-HSA-8848005;R-HSA-8848975;R-HSA-8849102;R-HSA-8848077;R-HSA-8857549;R-HSA-8848713;R-HSA-8848776;R-HSA-8849032;R-HSA-8848087;R-HSA-8848023;R-HSA-8848726;R-HSA-8849428;R-HSA-8848596;R-HSA-8857555;R-HSA-8849042;R-HSA-8849055;R-HSA-8848606;R-HSA-8848414;R-HSA-8857565;R-HSA-8849435;R-HSA-9634702;R-HSA-8848804;R-HSA-8848930;R-HSA-8856930;R-HSA-8848864;R-HSA-8857583;R-HSA-8848751;R-HSA-8…
R-HSA-9006927	Signaling by Non-Receptor Tyrosine Kinases	4	71	0.00488913372813662	0.9108647987755298	0.9108647987755298	40	53	0.003947564427230746	9606	Homo sapiens	CCND1;PTK6;HBEGF		R-HSA-8848774;R-HSA-8848005;R-HSA-8848975;R-HSA-8849102;R-HSA-8848077;R-HSA-8857549;R-HSA-8848713;R-HSA-8848776;R-HSA-8849032;R-HSA-8848087;R-HSA-8848023;R-HSA-8848726;R-HSA-8849428;R-HSA-8848596;R-HSA-8857555;R-HSA-8849042;R-HSA-8849055;R-HSA-8848606;R-HSA-8848414;R-HSA-8857565;R-HSA-8849435;R-HSA-9634702;R-HSA-8848804;R-HSA-8848930;R-HSA-8856930;R-HSA-8848864;R-HSA-8857583;R-HSA-8848751;R-HSA-8…
R-HSA-5658442	Regulation of RAS by GAPs	4	71	0.00488913372813662	0.9108647987755298	0.9108647987755298	1	5	3.7241173841799495E-4	9606	Homo sapiens	PSMD7;PSMA4;PSMD13;PSMD3		R-HSA-5658430
R-HSA-2426168	Activation of gene expression by SREBF (SREBP)	4	71	0.00488913372813662	0.9108647987755298	0.9108647987755298	4	42	0.0031282586027111575	9606	Homo sapiens	FDPS;DHCR7		R-HSA-2426147;R-HSA-1655824;R-HSA-1655827;R-HSA-2426155
R-HSA-1482839	Acyl chain remodelling of PE	2	42	0.0028921636138272964	0.9126666910903373	0.9126666910903373	3	9	6.703411291523909E-4	9606	Homo sapiens	PLA2G10;NES		R-HSA-1482646;R-HSA-1602398;R-HSA-1482667
R-HSA-3296482	Defects in vitamin and cofactor metabolism	2	42	0.0028921636138272964	0.9126666910903373	0.9126666910903373	3	22	0.0016386116490391778	9606	Homo sapiens	BTD;CD320		R-HSA-3325540;R-HSA-3325546;R-HSA-4225086
R-HSA-373080	Class B/2 (Secretin family receptors)	6	99	0.006817242804021485	0.9149524499817825	0.9149524499817825	5	20	0.0014896469536719798	9606	Homo sapiens	CYSLTR1;WNT2B;PTCH2;ADM;WNT9A;PTHLH		R-HSA-420214;R-HSA-445124;R-HSA-163625;R-HSA-201708;R-HSA-420489
R-HSA-1234176	Oxygen-dependent proline hydroxylation of Hypoxia-inducible Factor Alpha	4	72	0.00495799476656108	0.9161753841401478	0.9161753841401478	1	12	8.937881722031879E-4	9606	Homo sapiens	PSMD7;PSMA4;PSMD13;PSMD3		R-HSA-1234159
R-HSA-69615	G1/S DNA Damage Checkpoints	4	72	0.00495799476656108	0.9161753841401478	0.9161753841401478	2	26	0.0019365410397735737	9606	Homo sapiens	PSMD7;PSMA4;PSMD13;PSMD3		R-HSA-69600;R-HSA-264458
R-HSA-397014	Muscle contraction	15	213	0.01466740118440986	0.9167599414313252	0.9167599414313252	15	42	0.0031282586027111575	9606	Homo sapiens	KCNK5;KCNK7;KCNK10;ANXA2;TMOD4;KCNK12;ATP1A1;SLC8A1;DES;SLN;RANGRF;VIM;FXYD5;PELO		R-HSA-390597;R-HSA-427910;R-HSA-445700;R-HSA-390598;R-HSA-390593;R-HSA-445699;R-HSA-390595;R-HSA-5576895;R-HSA-5578910;R-HSA-445704;R-HSA-936897;R-HSA-445705;R-HSA-9684068;R-HSA-425661;R-HSA-5263628
R-HSA-5654704	SHC-mediated cascade:FGFR3	1	26	0.0017903869990359455	0.9189243252043134	0.9189243252043134	4	4	2.9792939073439596E-4	9606	Homo sapiens	FGF5		R-HSA-5654646;R-HSA-5654647;R-HSA-5654625;R-HSA-5654634
R-HSA-190241	FGFR2 ligand binding and activation	1	26	0.0017903869990359455	0.9189243252043134	0.9189243252043134	2	5	3.7241173841799495E-4	9606	Homo sapiens	FGF5		R-HSA-190258;R-HSA-190413
R-HSA-167044	Signalling to RAS	1	26	0.0017903869990359455	0.9189243252043134	0.9189243252043134	3	10	7.448234768359899E-4	9606	Homo sapiens	NGF		R-HSA-167056;R-HSA-167217;R-HSA-167019
R-HSA-111931	PKA-mediated phosphorylation of CREB	1	26	0.0017903869990359455	0.9189243252043134	0.9189243252043134	1	7	5.213764337851929E-4	9606	Homo sapiens	ADCY7		R-HSA-111930
R-HSA-174403	Glutathione synthesis and recycling	1	26	0.0017903869990359455	0.9189243252043134	0.9189243252043134	1	9	6.703411291523909E-4	9606	Homo sapiens	CHAC1		R-HSA-6785928
R-HSA-389357	CD28 dependent PI3K/Akt signaling	1	26	0.0017903869990359455	0.9189243252043134	0.9189243252043134	1	9	6.703411291523909E-4	9606	Homo sapiens	TRIB3		R-HSA-198640
R-HSA-1482925	Acyl chain remodelling of PG	1	26	0.0017903869990359455	0.9189243252043134	0.9189243252043134	1	10	7.448234768359899E-4	9606	Homo sapiens	PLA2G10		R-HSA-1602368
R-HSA-9636383	Prevention of phagosomal-lysosomal fusion	1	26	0.0017903869990359455	0.9189243252043134	0.9189243252043134	1	11	8.193058245195889E-4	9606	Homo sapiens	HGS		R-HSA-9635667
R-HSA-162594	Early Phase of HIV Life Cycle	1	26	0.0017903869990359455	0.9189243252043134	0.9189243252043134	2	39	0.0029048115596603604	9606	Homo sapiens	LIG4		R-HSA-175258;R-HSA-175177
R-HSA-1839126	FGFR2 mutant receptor activation	2	43	0.002961024652251756	0.9192069489783498	0.9192069489783498	4	18	0.0013406822583047818	9606	Homo sapiens	FGF5;POLR2E		R-HSA-2033486;R-HSA-8851710;R-HSA-2077424;R-HSA-2033472
R-HSA-111933	Calmodulin induced events	2	43	0.002961024652251756	0.9192069489783498	0.9192069489783498	4	23	0.0017130939967227767	9606	Homo sapiens	ADCY7;CAMKK1		R-HSA-9619125;R-HSA-442749;R-HSA-111930;R-HSA-9618863
R-HSA-111997	CaM pathway	2	43	0.002961024652251756	0.9192069489783498	0.9192069489783498	4	24	0.0017875763444063757	9606	Homo sapiens	ADCY7;CAMKK1		R-HSA-9619125;R-HSA-442749;R-HSA-111930;R-HSA-9618863
R-HSA-8853659	RET signaling	2	43	0.002961024652251756	0.9192069489783498	0.9192069489783498	2	24	0.0017875763444063757	9606	Homo sapiens	DOK5;PDLIM7		R-HSA-8855617;R-HSA-8855915
R-HSA-174184	Cdc20:Phospho-APC/C mediated degradation of Cyclin A	4	73	0.005026855804985539	0.9212013887472608	0.9212013887472608	1	3	2.2344704305079697E-4	9606	Homo sapiens	PSMD7;PSMA4;PSMD13;PSMD3		R-HSA-174255
R-HSA-68949	Orc1 removal from chromatin	4	73	0.005026855804985539	0.9212013887472608	0.9212013887472608	1	4	2.9792939073439596E-4	9606	Homo sapiens	PSMD7;PSMA4;PSMD13;PSMD3		R-HSA-68948
R-HSA-913709	O-linked glycosylation of mucins	4	73	0.005026855804985539	0.9212013887472608	0.9212013887472608	3	17	0.0012661999106211828	9606	Homo sapiens	GCNT1;GALNT17;GALNTL6;ST3GAL1		R-HSA-914012;R-HSA-913675;R-HSA-981497
R-HSA-2559580	Oxidative Stress Induced Senescence	7	114	0.007850158380388376	0.9224347298083656	0.9224347298083656	9	40	0.0029792939073439596	9606	Homo sapiens	CDKN2B;JUN;CDK6;TXN;ATF3;MAP3K5		R-HSA-182594;R-HSA-3229152;R-HSA-450292;R-HSA-3222546;R-HSA-450325;R-HSA-3222533;R-HSA-3228469;R-HSA-168136;R-HSA-3225851
R-HSA-9013149	RAC1 GTPase cycle	13	191	0.013152458339071754	0.9247018416590638	0.9247018416590638	5	6	4.4689408610159393E-4	9606	Homo sapiens	PLEKHG4;JAG1;TRIO;TFRC;CAV1;DLC1;ARHGDIA;CDC42EP1;SRGAP1;YKT6;ARHGAP24;EPHA2		R-HSA-9013145;R-HSA-9013144;R-HSA-9013147;R-HSA-9691174;R-HSA-9013143
R-HSA-165054	Rev-mediated nuclear export of HIV RNA	2	44	0.0030298856906762154	0.9252841613427492	0.9252841613427492	5	10	7.448234768359899E-4	9606	Homo sapiens	RANBP1;SEC13		R-HSA-180739;R-HSA-165043;R-HSA-165047;R-HSA-165028;R-HSA-165055
R-HSA-5218920	VEGFR2 mediated vascular permeability	2	44	0.0030298856906762154	0.9252841613427492	0.9252841613427492	4	15	0.0011172352152539848	9606	Homo sapiens	CAV1;TRIB3		R-HSA-202129;R-HSA-198640;R-HSA-202144;R-HSA-202110
R-HSA-74217	Purine salvage	2	44	0.0030298856906762154	0.9252841613427492	0.9252841613427492	2	11	8.193058245195889E-4	9606	Homo sapiens	AMPD2;APRT		R-HSA-74213;R-HSA-76590
R-HSA-201681	TCF dependent signaling in response to WNT	15	216	0.01487398429968324	0.9256983246608685	0.9256983246608685	32	71	0.0052882466855355284	9606	Homo sapiens	TLE1;PSMD13;CAV1;TCF7;WNT9A;DKK1;PSMD7;PSMA4;MYC;PSMD3;SOX9;LGR5;LGR4		R-HSA-3769401;R-HSA-3299569;R-HSA-3322422;R-HSA-5368596;R-HSA-3364026;R-HSA-3322427;R-HSA-3322424;R-HSA-3322431;R-HSA-3322429;R-HSA-4411351;R-HSA-1504193;R-HSA-4641246;R-HSA-5368586;R-HSA-3640874;R-HSA-3364014;R-HSA-4411357;R-HSA-5665608;R-HSA-3769370;R-HSA-3361751;R-HSA-4411367;R-HSA-3451153;R-HSA-4641260;R-HSA-1458875;R-HSA-4641256;R-HSA-5626938;R-HSA-4411372;R-HSA-4641206;R-HSA-3322434;R-HSA-4…
R-HSA-174178	APC/C:Cdh1 mediated degradation of Cdc20 and other APC/C:Cdh1 targeted proteins in late mitosis/early G1	4	74	0.005095716843409998	0.9259553160308833	0.9259553160308833	2	6	4.4689408610159393E-4	9606	Homo sapiens	PSMD7;PSMA4;PSMD13;PSMD3		R-HSA-174105;R-HSA-188191
R-HSA-179419	APC:Cdc20 mediated degradation of cell cycle proteins prior to satisfation of the cell cycle checkpoint	4	74	0.005095716843409998	0.9259553160308833	0.9259553160308833	1	6	4.4689408610159393E-4	9606	Homo sapiens	PSMD7;PSMA4;PSMD13;PSMD3		R-HSA-174255
R-HSA-5654706	FRS-mediated FGFR3 signaling	1	27	0.001859248037460405	0.9263986547366378	0.9263986547366378	9	9	6.703411291523909E-4	9606	Homo sapiens	FGF5		R-HSA-5654631;R-HSA-5654628;R-HSA-8941628;R-HSA-5654416;R-HSA-5654623;R-HSA-5654413;R-HSA-5654408;R-HSA-5654633;R-HSA-5654409
R-HSA-167242	Abortive elongation of HIV-1 transcript in the absence of Tat	1	27	0.001859248037460405	0.9263986547366378	0.9263986547366378	2	2	1.4896469536719798E-4	9606	Homo sapiens	POLR2E		R-HSA-167147;R-HSA-167087
R-HSA-438066	Unblocking of NMDA receptors, glutamate binding and activation	1	27	0.001859248037460405	0.9263986547366378	0.9263986547366378	2	5	3.7241173841799495E-4	9606	Homo sapiens	GRIA1		R-HSA-438037;R-HSA-432162
R-HSA-9018676	Biosynthesis of D-series resolvins	1	27	0.001859248037460405	0.9263986547366378	0.9263986547366378	2	11	8.193058245195889E-4	9606	Homo sapiens	LTA4H		R-HSA-9020253;R-HSA-9020258
R-HSA-947581	Molybdenum cofactor biosynthesis	1	27	0.001859248037460405	0.9263986547366378	0.9263986547366378	1	6	4.4689408610159393E-4	9606	Homo sapiens	MOCOS		R-HSA-947499
R-HSA-5652084	Fructose metabolism	1	27	0.001859248037460405	0.9263986547366378	0.9263986547366378	1	7	5.213764337851929E-4	9606	Homo sapiens	GLYCTK		R-HSA-6799495
R-HSA-9671555	Signaling by PDGFR in disease	1	27	0.001859248037460405	0.9263986547366378	0.9263986547366378	2	24	0.0017875763444063757	9606	Homo sapiens	KANK1		R-HSA-9673761;R-HSA-9673760
R-HSA-5627123	RHO GTPases activate PAKs	1	27	0.001859248037460405	0.9263986547366378	0.9263986547366378	1	15	0.0011172352152539848	9606	Homo sapiens	CTTN		R-HSA-442832
R-HSA-175474	Assembly Of The HIV Virion	1	27	0.001859248037460405	0.9263986547366378	0.9263986547366378	1	16	0.0011917175629375838	9606	Homo sapiens	NMT2		R-HSA-184392
R-HSA-9034015	Signaling by NTRK3 (TRKC)	1	27	0.001859248037460405	0.9263986547366378	0.9263986547366378	1	19	0.0014151646059883808	9606	Homo sapiens	DHDH		R-HSA-9603598
R-HSA-9018519	Estrogen-dependent gene expression	10	154	0.010604599917366755	0.9268062263913763	0.9268062263913763	23	66	0.004915834947117533	9606	Homo sapiens	KANK1;JUN;JUND;CCND1;MYC;POLR2E;FKBP4;RUNX1		R-HSA-9009065;R-HSA-9011981;R-HSA-8932076;R-HSA-9011949;R-HSA-8931981;R-HSA-9011983;R-HSA-8932033;R-HSA-9011971;R-HSA-9009378;R-HSA-8932037;R-HSA-9011975;R-HSA-9009371;R-HSA-9012315;R-HSA-9011997;R-HSA-9012319;R-HSA-9018334;R-HSA-9011985;R-HSA-9038161;R-HSA-9011984;R-HSA-9011952;R-HSA-8932084;R-HSA-8932020;R-HSA-8932021
R-HSA-109581	Apoptosis	13	192	0.013221319377496212	0.9276881974694122	0.9276881974694122	28	141	0.010502011023387457	9606	Homo sapiens	AVEN;UNC5B;PSMD13;DHDH;PSMD7;PSMA4;DLC1;C1QBP;LMNA;PSMD3;VIM;FADD;BIRC2		R-HSA-211715;R-HSA-114307;R-HSA-3465459;R-HSA-139918;R-HSA-139917;R-HSA-114256;R-HSA-202960;R-HSA-168849;R-HSA-3371360;R-HSA-73945;R-HSA-114264;R-HSA-3465448;R-HSA-201628;R-HSA-418852;R-HSA-114275;R-HSA-2562564;R-HSA-6805507;R-HSA-141159;R-HSA-264865;R-HSA-141156;R-HSA-418849;R-HSA-350319;R-HSA-350318;R-HSA-3371359;R-HSA-9645694;R-HSA-114284;R-HSA-9645692;R-HSA-139952
R-HSA-4085001	Sialic acid metabolism	3	60	0.0041316623054675665	0.9285119415776842	0.9285119415776842	2	21	0.0015641293013555788	9606	Homo sapiens	ST8SIA2;ST8SIA5;ST3GAL1		R-HSA-4084984;R-HSA-4084978
R-HSA-69017	CDK-mediated phosphorylation and removal of Cdc6	4	75	0.005164577881834458	0.9304493675965676	0.9304493675965676	1	4	2.9792939073439596E-4	9606	Homo sapiens	PSMD7;PSMA4;PSMD13;PSMD3		R-HSA-69016
R-HSA-6803529	FGFR2 alternative splicing	1	28	0.0019281090758848643	0.9331843750860177	0.9331843750860177	4	4	2.9792939073439596E-4	9606	Homo sapiens	POLR2E		R-HSA-6803527;R-HSA-6803523;R-HSA-6803838;R-HSA-6803836
R-HSA-5654689	PI-3K cascade:FGFR1	1	28	0.0019281090758848643	0.9331843750860177	0.9331843750860177	6	7	5.213764337851929E-4	9606	Homo sapiens	FGF5		R-HSA-5654692;R-HSA-5654596;R-HSA-5654594;R-HSA-5654690;R-HSA-5654592;R-HSA-5654591
R-HSA-350054	Notch-HLH transcription pathway	1	28	0.0019281090758848643	0.9331843750860177	0.9331843750860177	1	2	1.4896469536719798E-4	9606	Homo sapiens	HDAC3		R-HSA-350058
R-HSA-212676	Dopamine Neurotransmitter Release Cycle	1	28	0.0019281090758848643	0.9331843750860177	0.9331843750860177	2	5	3.7241173841799495E-4	9606	Homo sapiens	LIN7B		R-HSA-5336443;R-HSA-380574
R-HSA-977068	Termination of O-glycan biosynthesis	1	28	0.0019281090758848643	0.9331843750860177	0.9331843750860177	1	5	3.7241173841799495E-4	9606	Homo sapiens	ST3GAL1		R-HSA-981497
R-HSA-912694	Regulation of IFNA signaling	1	28	0.0019281090758848643	0.9331843750860177	0.9331843750860177	1	5	3.7241173841799495E-4	9606	Homo sapiens	PTPN6		R-HSA-997314
R-HSA-879518	Transport of organic anions	1	28	0.0019281090758848643	0.9331843750860177	0.9331843750860177	1	9	6.703411291523909E-4	9606	Homo sapiens	SLCO4A1		R-HSA-879575
R-HSA-8964038	LDL clearance	1	28	0.0019281090758848643	0.9331843750860177	0.9331843750860177	1	19	0.0014151646059883808	9606	Homo sapiens	NCEH1		R-HSA-6813720
R-HSA-177929	Signaling by EGFR	3	61	0.004200523343892026	0.933290153372535	0.933290153372535	41	49	0.0036496350364963502	9606	Homo sapiens	HGS;ADAM12;HBEGF		R-HSA-177922;R-HSA-177923;R-HSA-177926;R-HSA-177927;R-HSA-177924;R-HSA-177925;R-HSA-177930;R-HSA-182986;R-HSA-183051;R-HSA-8951490;R-HSA-177934;R-HSA-182990;R-HSA-177935;R-HSA-183055;R-HSA-177933;R-HSA-177938;R-HSA-183058;R-HSA-182994;R-HSA-177939;R-HSA-177936;R-HSA-177937;R-HSA-182993;R-HSA-177942;R-HSA-177943;R-HSA-177941;R-HSA-177946;R-HSA-183002;R-HSA-183067;R-HSA-177944;R-HSA-177945;R-HSA-88…
R-HSA-9639288	Amino acids regulate mTORC1	3	61	0.004200523343892026	0.933290153372535	0.933290153372535	5	12	8.937881722031879E-4	9606	Homo sapiens	SEC13;SH3BP4;CASTOR1		R-HSA-9657619;R-HSA-9640195;R-HSA-9640167;R-HSA-9639287;R-HSA-9640237
R-HSA-176409	APC/C:Cdc20 mediated degradation of mitotic proteins	4	76	0.005233438920258918	0.9346954250438263	0.9346954250438263	2	13	9.682705198867869E-4	9606	Homo sapiens	PSMD7;PSMA4;PSMD13;PSMD3		R-HSA-174202;R-HSA-174255
R-HSA-177243	Interactions of Rev with host cellular proteins	2	46	0.0031676077675251344	0.9361669391867149	0.9361669391867149	7	16	0.0011917175629375838	9606	Homo sapiens	RANBP1;SEC13		R-HSA-180739;R-HSA-165043;R-HSA-180710;R-HSA-165047;R-HSA-165028;R-HSA-165055;R-HSA-180732
R-HSA-9035034	RHOF GTPase cycle	2	46	0.0031676077675251344	0.9361669391867149	0.9361669391867149	1	3	2.2344704305079697E-4	9606	Homo sapiens	CAV1;ACTN1		R-HSA-9693125
R-HSA-6806003	Regulation of TP53 Expression and Degradation	2	46	0.0031676077675251344	0.9361669391867149	0.9361669391867149	4	35	0.0026068821689259644	9606	Homo sapiens	PRDM1		R-HSA-6804194;R-HSA-6804193;R-HSA-6804191;R-HSA-6804188
R-HSA-71336	Pentose phosphate pathway	2	46	0.0031676077675251344	0.9361669391867149	0.9361669391867149	2	20	0.0014896469536719798	9606	Homo sapiens	G6PD;PGD		R-HSA-71299;R-HSA-70377
R-HSA-9711123	Cellular response to chemical stress	14	208	0.014323095992287564	0.93737530185342	0.93737530185342	25	71	0.0052882466855355284	9606	Homo sapiens	PRDX2;GPX1;HDAC3;PSMD7;PSMA4;PSMD13;PSMD3;HMOX1;PTK6;P4HB;TXN;SOD1		R-HSA-3341296;R-HSA-400143;R-HSA-9709918;R-HSA-3780979;R-HSA-8932355;R-HSA-3299682;R-HSA-189398;R-HSA-3697838;R-HSA-3299691;R-HSA-9708558;R-HSA-3299753;R-HSA-3777112;R-HSA-3697882;R-HSA-8951723;R-HSA-3780958;R-HSA-9707645;R-HSA-9708536;R-HSA-3341343;R-HSA-73646;R-HSA-1250272;R-HSA-3323013;R-HSA-3697860;R-HSA-71676;R-HSA-9708457;R-HSA-4837364
R-HSA-8956320	Nucleobase biosynthesis	3	62	0.004269384382316485	0.9377723563668052	0.9377723563668052	7	24	0.0017875763444063757	9606	Homo sapiens	ADSL;ATIC;GART		R-HSA-73810;R-HSA-73797;R-HSA-73813;R-HSA-73828;R-HSA-73798;R-HSA-73814;R-HSA-73800
R-HSA-1168372	Downstream signaling events of B Cell Receptor (BCR)	5	91	0.006266354496625809	0.9379205974998293	0.9379205974998293	4	15	0.0011172352152539848	9606	Homo sapiens	PSMD7;PSMA4;PSMD13;PSMD3;NFKBIB		R-HSA-1168640;R-HSA-1168643;R-HSA-1168642;R-HSA-1168638
R-HSA-72172	mRNA Splicing	13	196	0.01349676353119405	0.9386478906902255	0.9386478906902255	14	14	0.0010427528675703858	9606	Homo sapiens	SF3B5;HSPA8;LSM7;RBM8A;ALYREF;POLR2E;DHX16;SYMPK;SNRPA1;SNRNP25;PRPF19;SNRPB		R-HSA-72160;R-HSA-72130;R-HSA-75079;R-HSA-72231;R-HSA-75081;R-HSA-75080;R-HSA-75083;R-HSA-72139;R-HSA-72107;R-HSA-75082;R-HSA-72143;R-HSA-156661;R-HSA-72124;R-HSA-72127
R-HSA-204005	COPII-mediated vesicle transport	4	77	0.005302299958683377	0.9387050352640215	0.9387050352640215	13	16	0.0011917175629375838	9606	Homo sapiens	GRIA1;SEC13;PREB;YKT6		R-HSA-5694423;R-HSA-5694418;R-HSA-203973;R-HSA-5694417;R-HSA-5694527;R-HSA-203977;R-HSA-204008;R-HSA-5694522;R-HSA-5694425;R-HSA-5694439;R-HSA-5694446;R-HSA-5694441;R-HSA-5694409
R-HSA-176814	Activation of APC/C and APC/C:Cdc20 mediated degradation of mitotic proteins	4	77	0.005302299958683377	0.9387050352640215	0.9387050352640215	2	15	0.0011172352152539848	9606	Homo sapiens	PSMD7;PSMA4;PSMD13;PSMD3		R-HSA-174202;R-HSA-174255
R-HSA-5218859	Regulated Necrosis	4	77	0.005302299958683377	0.9387050352640215	0.9387050352640215	6	57	0.004245493817965142	9606	Homo sapiens	DHDH;FADD;BIRC2		R-HSA-3465429;R-HSA-5357828;R-HSA-5675456;R-HSA-5675470;R-HSA-5213462;R-HSA-114284
R-HSA-167160	RNA Pol II CTD phosphorylation and interaction with CE during HIV infection	1	29	0.001996970114309324	0.9393448866613003	0.9393448866613003	5	5	3.7241173841799495E-4	9606	Homo sapiens	POLR2E		R-HSA-167153;R-HSA-167111;R-HSA-167098;R-HSA-167128;R-HSA-167133
R-HSA-77075	RNA Pol II CTD phosphorylation and interaction with CE	1	29	0.001996970114309324	0.9393448866613003	0.9393448866613003	5	5	3.7241173841799495E-4	9606	Homo sapiens	POLR2E		R-HSA-77073;R-HSA-113430;R-HSA-77069;R-HSA-77068;R-HSA-77071
R-HSA-2024101	CS/DS degradation	1	29	0.001996970114309324	0.9393448866613003	0.9393448866613003	3	10	7.448234768359899E-4	9606	Homo sapiens	CSPG4		R-HSA-1793176;R-HSA-2022056;R-HSA-2065233
R-HSA-933542	TRAF6 mediated NF-kB activation	1	29	0.001996970114309324	0.9393448866613003	0.9393448866613003	1	4	2.9792939073439596E-4	9606	Homo sapiens	NFKBIB		R-HSA-168140
R-HSA-9027604	Biosynthesis of electrophilic ω-3 PUFA oxo-derivatives	1	29	0.001996970114309324	0.9393448866613003	0.9393448866613003	4	20	0.0014896469536719798	9606	Homo sapiens	PTGS2		R-HSA-9027627;R-HSA-9027532;R-HSA-9028255;R-HSA-9027607
R-HSA-912526	Interleukin receptor SHC signaling	1	29	0.001996970114309324	0.9393448866613003	0.9393448866613003	1	6	4.4689408610159393E-4	9606	Homo sapiens	PTPN6		R-HSA-913424
R-HSA-982772	Growth hormone receptor signaling	1	29	0.001996970114309324	0.9393448866613003	0.9393448866613003	2	28	0.0020855057351407717	9606	Homo sapiens	PTPN6		R-HSA-1169188;R-HSA-1168839
R-HSA-379726	Mitochondrial tRNA aminoacylation	2	47	0.0032364688059495937	0.9410274045781596	0.9410274045781596	2	21	0.0015641293013555788	9606	Homo sapiens	GARS;EARS2		R-HSA-380240;R-HSA-380216
R-HSA-446193	Biosynthesis of the N-glycan precursor (dolichol lipid-linked oligosaccharide, LLO) and transfer to a nascent protein	10	159	0.010948905109489052	0.941710060291679	0.941710060291679	9	63	0.0046923879040667365	9606	Homo sapiens	DPAGT1;DPM2;GFPT2;ST8SIA2;SLC35C1;PGM3;ST8SIA5;DOLK;UAP1;ST3GAL1		R-HSA-742345;R-HSA-162721;R-HSA-446195;R-HSA-449715;R-HSA-4084984;R-HSA-446191;R-HSA-446204;R-HSA-4084978;R-HSA-446185
R-HSA-8939236	RUNX1 regulates transcription of genes involved in differentiation of HSCs	6	106	0.0072992700729927005	0.9418930807894246	0.9418930807894246	11	15	0.0011172352152539848	9606	Homo sapiens	PSMD7;PSMA4;PSMD13;PSMD3;GATA2;RUNX1		R-HSA-8956568;R-HSA-8956649;R-HSA-8956586;R-HSA-8865491;R-HSA-8956652;R-HSA-8865505;R-HSA-8956639;R-HSA-8956608;R-HSA-8957265;R-HSA-8865498;R-HSA-8865482
R-HSA-193648	NRAGE signals death through JNK	3	63	0.004338245420740945	0.9419746366669065	0.9419746366669065	4	7	5.213764337851929E-4	9606	Homo sapiens	TRIO;NGF;AATF		R-HSA-205115;R-HSA-205039;R-HSA-204958;R-HSA-205132
R-HSA-72163	mRNA Splicing - Major Pathway	12	185	0.012739292108524997	0.9427289801528626	0.9427289801528626	9	9	6.703411291523909E-4	9606	Homo sapiens	SF3B5;HSPA8;LSM7;RBM8A;ALYREF;POLR2E;DHX16;SYMPK;SNRPA1;PRPF19;SNRPB		R-HSA-72160;R-HSA-72130;R-HSA-72231;R-HSA-156661;R-HSA-72139;R-HSA-72107;R-HSA-72124;R-HSA-72143;R-HSA-72127
R-HSA-5654688	SHC-mediated cascade:FGFR1	1	30	0.0020658311527337833	0.9449377563637148	0.9449377563637148	4	4	2.9792939073439596E-4	9606	Homo sapiens	FGF5		R-HSA-5654582;R-HSA-5654597;R-HSA-5654573;R-HSA-5654600
R-HSA-9665686	Signaling by ERBB2 TMD/JMD mutants	1	30	0.0020658311527337833	0.9449377563637148	0.9449377563637148	6	13	9.682705198867869E-4	9606	Homo sapiens	HBEGF		R-HSA-9665699;R-HSA-9665697;R-HSA-9665701;R-HSA-9665700;R-HSA-9665705;R-HSA-9665709
R-HSA-420029	Tight junction interactions	1	30	0.0020658311527337833	0.9449377563637148	0.9449377563637148	1	3	2.2344704305079697E-4	9606	Homo sapiens	CLDN6		R-HSA-420019
R-HSA-3295583	TRP channels	1	30	0.0020658311527337833	0.9449377563637148	0.9449377563637148	1	4	2.9792939073439596E-4	9606	Homo sapiens	TRPC4		R-HSA-3295579
R-HSA-6783589	Interleukin-6 family signaling	1	30	0.0020658311527337833	0.9449377563637148	0.9449377563637148	4	34	0.0025323998212423656	9606	Homo sapiens	CRLF1		R-HSA-6783670;R-HSA-6783556;R-HSA-5696490;R-HSA-6783530
R-HSA-937061	TRIF(TICAM1)-mediated TLR4 signaling	6	107	0.00736813111141716	0.945045592679739	0.945045592679739	9	58	0.004319976165648741	9606	Homo sapiens	JUN;FADD;ATF3;BIRC2;NFKBIB		R-HSA-168915;R-HSA-450292;R-HSA-2562564;R-HSA-450325;R-HSA-9630923;R-HSA-168440;R-HSA-168136;R-HSA-2562541;R-HSA-168140
R-HSA-166166	MyD88-independent TLR4 cascade	6	107	0.00736813111141716	0.945045592679739	0.945045592679739	9	60	0.004468940861015939	9606	Homo sapiens	JUN;FADD;ATF3;BIRC2;NFKBIB		R-HSA-168915;R-HSA-450292;R-HSA-2562564;R-HSA-450325;R-HSA-9630923;R-HSA-168440;R-HSA-168136;R-HSA-2562541;R-HSA-168140
R-HSA-111996	Ca-dependent events	2	48	0.003305329844374053	0.9455346978065479	0.9455346978065479	4	27	0.0020110233874571725	9606	Homo sapiens	ADCY7;CAMKK1		R-HSA-9619125;R-HSA-442749;R-HSA-111930;R-HSA-9618863
R-HSA-9683701	Translation of structural proteins	2	48	0.003305329844374053	0.9455346978065479	0.9455346978065479	3	37	0.0027558468642931624	9606	Homo sapiens	PRKCSH;ST3GAL1		R-HSA-9686790;R-HSA-9683769;R-HSA-9683663
R-HSA-71240	Tryptophan catabolism	2	48	0.003305329844374053	0.9455346978065479	0.9455346978065479	1	16	0.0011917175629375838	9606	Homo sapiens	SLC7A5;SLC3A2		R-HSA-352232
R-HSA-446728	Cell junction organization	5	94	0.006472937611899187	0.948047797895199	0.948047797895199	6	37	0.0027558468642931624	9606	Homo sapiens	CLDN6;KRT4;ACTN1;ZYX;FLNC		R-HSA-430308;R-HSA-430341;R-HSA-420019;R-HSA-446364;R-HSA-446077;R-HSA-430347
R-HSA-2559583	Cellular Senescence	13	200	0.013772207684891888	0.9481486688415308	0.9481486688415308	32	90	0.006703411291523909	9606	Homo sapiens	CDKN2B;JUN;CEBPB;CDK6;ID1;ERF;TXN;ETS1;ATF3;MAP3K5		R-HSA-182594;R-HSA-3790137;R-HSA-3857336;R-HSA-8979082;R-HSA-3228469;R-HSA-3857328;R-HSA-168136;R-HSA-3225851;R-HSA-3857329;R-HSA-3790130;R-HSA-3229152;R-HSA-450325;R-HSA-4568740;R-HSA-3857305;R-HSA-3222546;R-HSA-4568737;R-HSA-3857308;R-HSA-3200023;R-HSA-3858387;R-HSA-3209177;R-HSA-3797202;R-HSA-3209179;R-HSA-3132737;R-HSA-450292;R-HSA-3222533;R-HSA-3797196;R-HSA-3209159;R-HSA-3209160;R-HSA-32090…
R-HSA-2980766	Nuclear Envelope Breakdown	3	65	0.004475967497589863	0.9496005345789197	0.9496005345789197	5	13	9.682705198867869E-4	9606	Homo sapiens	SEC13;LMNA		R-HSA-5229194;R-HSA-2993898;R-HSA-5244669;R-HSA-2990880;R-HSA-2990882
R-HSA-991365	Activation of GABAB receptors	2	49	0.0033741908827985127	0.9497126000621278	0.9497126000621278	7	8	5.958587814687919E-4	9606	Homo sapiens	KCNJ15;ADCY7		R-HSA-170674;R-HSA-1013020;R-HSA-170666;R-HSA-1013012;R-HSA-392206;R-HSA-170686;R-HSA-170671
R-HSA-977444	GABA B receptor activation	2	49	0.0033741908827985127	0.9497126000621278	0.9497126000621278	7	9	6.703411291523909E-4	9606	Homo sapiens	KCNJ15;ADCY7		R-HSA-170674;R-HSA-1013020;R-HSA-170666;R-HSA-1013012;R-HSA-392206;R-HSA-170686;R-HSA-170671
R-HSA-445355	Smooth Muscle Contraction	2	49	0.0033741908827985127	0.9497126000621278	0.9497126000621278	5	11	8.193058245195889E-4	9606	Homo sapiens	ANXA2;PELO		R-HSA-445700;R-HSA-445699;R-HSA-5263628;R-HSA-445704;R-HSA-445705
R-HSA-8854214	TBC/RABGAPs	2	49	0.0033741908827985127	0.9497126000621278	0.9497126000621278	3	14	0.0010427528675703858	9606	Homo sapiens	TBC1D10A;ARF6		R-HSA-8854293;R-HSA-8854209;R-HSA-8854173
R-HSA-9609736	Assembly and cell surface presentation of NMDA receptors	2	49	0.0033741908827985127	0.9497126000621278	0.9497126000621278	2	23	0.0017130939967227767	9606	Homo sapiens	LIN7B;TUBA4A		R-HSA-9610627;R-HSA-9610408
R-HSA-9615017	FOXO-mediated transcription of oxidative stress, metabolic and neuronal genes	2	49	0.0033741908827985127	0.9497126000621278	0.9497126000621278	2	34	0.0025323998212423656	9606	Homo sapiens	PLXNA4		R-HSA-9615015;R-HSA-9615023
R-HSA-5654693	FRS-mediated FGFR1 signaling	1	31	0.0021346921911582425	0.9500152539831681	0.9500152539831681	9	9	6.703411291523909E-4	9606	Homo sapiens	FGF5		R-HSA-5654578;R-HSA-5654575;R-HSA-5654586;R-HSA-5654587;R-HSA-5654571;R-HSA-5654584;R-HSA-5654392;R-HSA-8941623;R-HSA-5654569
R-HSA-5654695	PI-3K cascade:FGFR2	1	31	0.0021346921911582425	0.9500152539831681	0.9500152539831681	6	7	5.213764337851929E-4	9606	Homo sapiens	FGF5		R-HSA-5654614;R-HSA-5654612;R-HSA-5654622;R-HSA-5654620;R-HSA-5654701;R-HSA-5654697
R-HSA-1296041	Activation of G protein gated Potassium channels	1	31	0.0021346921911582425	0.9500152539831681	0.9500152539831681	2	3	2.2344704305079697E-4	9606	Homo sapiens	KCNJ15		R-HSA-1013020;R-HSA-1013012
R-HSA-1296059	G protein gated Potassium channels	1	31	0.0021346921911582425	0.9500152539831681	0.9500152539831681	2	3	2.2344704305079697E-4	9606	Homo sapiens	KCNJ15		R-HSA-1013020;R-HSA-1013012
R-HSA-997272	Inhibition of voltage gated Ca2+ channels via Gbeta/gamma subunits	1	31	0.0021346921911582425	0.9500152539831681	0.9500152539831681	2	3	2.2344704305079697E-4	9606	Homo sapiens	KCNJ15		R-HSA-1013020;R-HSA-1013012
R-HSA-5218921	VEGFR2 mediated cell proliferation	1	31	0.0021346921911582425	0.9500152539831681	0.9500152539831681	2	12	8.937881722031879E-4	9606	Homo sapiens	SPHK1		R-HSA-5218845;R-HSA-5218823
R-HSA-9620244	Long-term potentiation	1	31	0.0021346921911582425	0.9500152539831681	0.9500152539831681	1	7	5.213764337851929E-4	9606	Homo sapiens	GRIA1		R-HSA-9618750
R-HSA-1187000	Fertilization	1	31	0.0021346921911582425	0.9500152539831681	0.9500152539831681	1	9	6.703411291523909E-4	9606	Homo sapiens	IZUMO1		R-HSA-1297275
R-HSA-5601884	PIWI-interacting RNA (piRNA) biogenesis	1	31	0.0021346921911582425	0.9500152539831681	0.9500152539831681	1	15	0.0011172352152539848	9606	Homo sapiens	POLR2E		R-HSA-5601926
R-HSA-3296469	Defects in cobalamin (B12) metabolism	1	31	0.0021346921911582425	0.9500152539831681	0.9500152539831681	1	16	0.0011917175629375838	9606	Homo sapiens	CD320		R-HSA-3325546
R-HSA-9025094	Biosynthesis of DPAn-3 SPMs	1	31	0.0021346921911582425	0.9500152539831681	0.9500152539831681	1	18	0.0013406822583047818	9606	Homo sapiens	PTGS2		R-HSA-9026408
R-HSA-193704	p75 NTR receptor-mediated signalling	6	109	0.007505853188266079	0.9508946372745024	0.9508946372745024	32	50	0.0037241173841799495	9606	Homo sapiens	HDAC3;TRIO;ARHGDIA;NGF;AATF;RTN4		R-HSA-193665;R-HSA-205056;R-HSA-193668;R-HSA-193669;R-HSA-193672;R-HSA-193677;R-HSA-205132;R-HSA-9012761;R-HSA-193686;R-HSA-193684;R-HSA-204949;R-HSA-193694;R-HSA-204958;R-HSA-209566;R-HSA-193695;R-HSA-193696;R-HSA-193703;R-HSA-193642;R-HSA-193643;R-HSA-193641;R-HSA-193705;R-HSA-193646;R-HSA-205039;R-HSA-193647;R-HSA-193650;R-HSA-193655;R-HSA-204981;R-HSA-193653;R-HSA-205115;R-HSA-193656;R-HSA-20…
R-HSA-71403	Citric acid cycle (TCA cycle)	2	50	0.003443051921222972	0.9535835103431396	0.9535835103431396	3	17	0.0012661999106211828	9606	Homo sapiens	FAHD1;MDH2		R-HSA-70979;R-HSA-71783;R-HSA-9012016
R-HSA-425393	Transport of inorganic cations/anions and amino acids/oligopeptides	10	164	0.011293210301611348	0.9538956949875945	0.9538956949875945	16	75	0.005586176076269924	9606	Homo sapiens	SLC7A5;SLC38A1;SLC43A2;SLC26A7;SLC1A4;SLC3A2;SLC7A11;SLC7A1;SLC12A7;SLC8A1		R-HSA-375776;R-HSA-379426;R-HSA-352354;R-HSA-352364;R-HSA-352232;R-HSA-376200;R-HSA-426155;R-HSA-352107;R-HSA-379415;R-HSA-352119;R-HSA-378513;R-HSA-427570;R-HSA-352371;R-HSA-352191;R-HSA-425661;R-HSA-352347
R-HSA-2219530	Constitutive Signaling by Aberrant PI3K in Cancer	5	96	0.006610659688748106	0.9539415869358263	0.9539415869358263	1	2	1.4896469536719798E-4	9606	Homo sapiens	FGF5;PDGFA;MET;HBEGF		R-HSA-2400009
R-HSA-9615933	Postmitotic nuclear pore complex (NPC) reformation	1	32	0.0022035532295827023	0.9546248393043043	0.9546248393043043	6	10	7.448234768359899E-4	9606	Homo sapiens	SEC13		R-HSA-9615937;R-HSA-9634219;R-HSA-9618378;R-HSA-9634169;R-HSA-9615945;R-HSA-9615901
R-HSA-110373	Resolution of AP sites via the multiple-nucleotide patch replacement pathway	1	32	0.0022035532295827023	0.9546248393043043	0.9546248393043043	10	19	0.0014151646059883808	9606	Homo sapiens	RRP1		R-HSA-110368;R-HSA-110371;R-HSA-111253;R-HSA-5649856;R-HSA-5649873;R-HSA-5651809;R-HSA-5649854;R-HSA-110363;R-HSA-5651805;R-HSA-110364
R-HSA-2122948	Activated NOTCH1 Transmits Signal to the Nucleus	1	32	0.0022035532295827023	0.9546248393043043	0.9546248393043043	4	21	0.0015641293013555788	9606	Homo sapiens	JAG1		R-HSA-157632;R-HSA-1980042;R-HSA-1980074;R-HSA-1980138
R-HSA-70635	Urea cycle	1	32	0.0022035532295827023	0.9546248393043043	0.9546248393043043	1	8	5.958587814687919E-4	9606	Homo sapiens	ASS1		R-HSA-70577
R-HSA-9637687	Suppression of phagosomal maturation	1	32	0.0022035532295827023	0.9546248393043043	0.9546248393043043	1	17	0.0012661999106211828	9606	Homo sapiens	HGS		R-HSA-9635667
R-HSA-1643713	Signaling by EGFR in Cancer	1	32	0.0022035532295827023	0.9546248393043043	0.9546248393043043	1	42	0.0031282586027111575	9606	Homo sapiens	HBEGF		R-HSA-1225978
R-HSA-4570464	SUMOylation of RNA binding proteins	2	51	0.0035119129596474317	0.9571684982430944	0.9571684982430944	3	4	2.9792939073439596E-4	9606	Homo sapiens	SEC13;NOP58		R-HSA-4570467;R-HSA-4570493;R-HSA-4570489
R-HSA-3928662	EPHB-mediated forward signaling	2	51	0.0035119129596474317	0.9571684982430944	0.9571684982430944	3	26	0.0019365410397735737	9606	Homo sapiens	SDC2;CFL1		R-HSA-4093342;R-HSA-4093332;R-HSA-3928608
R-HSA-1433557	Signaling by SCF-KIT	2	51	0.0035119129596474317	0.9571684982430944	0.9571684982430944	2	39	0.0029048115596603604	9606	Homo sapiens	PTPN6;MMP9		R-HSA-205306;R-HSA-1433374
R-HSA-212165	Epigenetic regulation of gene expression	8	139	0.009571684340999862	0.957401704433451	0.957401704433451	8	34	0.0025323998212423656	9606	Homo sapiens	MYBBP1A;POLR1A;POLR1B;TWISTNB;POLR1C;POLR2E;CD3EAP;RRP8		R-HSA-427366;R-HSA-427527;R-HSA-5250930;R-HSA-5250947;R-HSA-5096488;R-HSA-5250938;R-HSA-427514;R-HSA-427528
R-HSA-3858494	Beta-catenin independent WNT signaling	10	166	0.011430932378460268	0.9581015073275995	0.9581015073275995	8	51	0.0037985997318635482	9606	Homo sapiens	PSMD7;PSMA4;PSMD13;MYC;TCF7;PSMD3;ROR1;ROR2;PFN1		R-HSA-4608855;R-HSA-8944362;R-HSA-5140747;R-HSA-4551571;R-HSA-3965450;R-HSA-4411365;R-HSA-4551570;R-HSA-5140741
R-HSA-176408	Regulation of APC/C activators between G1/S and early anaphase	4	83	0.005715466189230134	0.9583994197665108	0.9583994197665108	1	14	0.0010427528675703858	9606	Homo sapiens	PSMD7;PSMA4;PSMD13;PSMD3		R-HSA-174203
R-HSA-5654699	SHC-mediated cascade:FGFR2	1	33	0.0022724142680071615	0.9588096044489866	0.9588096044489866	4	4	2.9792939073439596E-4	9606	Homo sapiens	FGF5		R-HSA-5654406;R-HSA-5654407;R-HSA-5654404;R-HSA-5654402
R-HSA-9006115	Signaling by NTRK2 (TRKB)	1	33	0.0022724142680071615	0.9588096044489866	0.9588096044489866	31	38	0.0028303292119767616	9606	Homo sapiens	BDNF		R-HSA-9032073;R-HSA-9032841;R-HSA-9026891;R-HSA-9024906;R-HSA-9026890;R-HSA-9033292;R-HSA-9026894;R-HSA-9032067;R-HSA-9033284;R-HSA-9024967;R-HSA-9032582;R-HSA-9028505;R-HSA-9032601;R-HSA-9032863;R-HSA-9032798;R-HSA-9026579;R-HSA-9032402;R-HSA-9032532;R-HSA-9032854;R-HSA-9028328;R-HSA-9032426;R-HSA-9031981;R-HSA-9026464;R-HSA-9026531;R-HSA-9028519;R-HSA-9032761;R-HSA-9028728;R-HSA-9028730;R-HSA-9…
R-HSA-8853338	Signaling by FGFR3 point mutants in cancer	1	33	0.0022724142680071615	0.9588096044489866	0.9588096044489866	13	19	0.0014151646059883808	9606	Homo sapiens	FGF5		R-HSA-5655285;R-HSA-5655315;R-HSA-5655262;R-HSA-5655295;R-HSA-5655289;R-HSA-5655270;R-HSA-2077420;R-HSA-2012074;R-HSA-2012073;R-HSA-5655247;R-HSA-5655244;R-HSA-5655277;R-HSA-5655243
R-HSA-445095	Interaction between L1 and Ankyrins	1	33	0.0022724142680071615	0.9588096044489866	0.9588096044489866	2	4	2.9792939073439596E-4	9606	Homo sapiens	SPTA1		R-HSA-392751;R-HSA-373739
R-HSA-5655332	Signaling by FGFR3 in disease	1	33	0.0022724142680071615	0.9588096044489866	0.9588096044489866	13	28	0.0020855057351407717	9606	Homo sapiens	FGF5		R-HSA-5655285;R-HSA-5655315;R-HSA-5655262;R-HSA-5655295;R-HSA-5655289;R-HSA-5655270;R-HSA-2077420;R-HSA-2012074;R-HSA-2012073;R-HSA-5655247;R-HSA-5655244;R-HSA-5655277;R-HSA-5655243
R-HSA-83936	Transport of nucleosides and free purine and pyrimidine bases across the plasma membrane	1	33	0.0022724142680071615	0.9588096044489866	0.9588096044489866	4	16	0.0011917175629375838	9606	Homo sapiens	ARL2BP		R-HSA-5250209;R-HSA-5250210;R-HSA-5250217;R-HSA-5672027
R-HSA-4641262	Disassembly of the destruction complex and recruitment of AXIN to the membrane	1	33	0.0022724142680071615	0.9588096044489866	0.9588096044489866	1	7	5.213764337851929E-4	9606	Homo sapiens	CAV1		R-HSA-5368596
R-HSA-8866652	Synthesis of active ubiquitin: roles of E1 and E2 enzymes	1	33	0.0022724142680071615	0.9588096044489866	0.9588096044489866	2	16	0.0011917175629375838	9606	Homo sapiens	UCHL3		R-HSA-8853503;R-HSA-8853514
R-HSA-1483213	Synthesis of PE	1	33	0.0022724142680071615	0.9588096044489866	0.9588096044489866	1	9	6.703411291523909E-4	9606	Homo sapiens	PISD		R-HSA-1483212
R-HSA-8850843	Phosphate bond hydrolysis by NTPDase proteins	1	33	0.0022724142680071615	0.9588096044489866	0.9588096044489866	1	12	8.937881722031879E-4	9606	Homo sapiens	ENTPD6		R-HSA-8851396
R-HSA-425410	Metal ion SLC transporters	1	33	0.0022724142680071615	0.9588096044489866	0.9588096044489866	1	20	0.0014896469536719798	9606	Homo sapiens	SLC39A6		R-HSA-442317
R-HSA-6803204	TP53 Regulates Transcription of Genes Involved in Cytochrome C Release	1	33	0.0022724142680071615	0.9588096044489866	0.9588096044489866	1	25	0.0018620586920899747	9606	Homo sapiens	DHDH		R-HSA-3700984
R-HSA-2980736	Peptide hormone metabolism	7	126	0.00867649084148189	0.958826296690352	0.958826296690352	20	63	0.0046923879040667365	9606	Homo sapiens	ACHE;ANPEP;INHBB;INHBA;KLF4;AGT;INHBE		R-HSA-2022398;R-HSA-2022399;R-HSA-2022396;R-HSA-2022393;R-HSA-9023617;R-HSA-422088;R-HSA-2022383;R-HSA-2022412;R-HSA-2065357;R-HSA-2022381;R-HSA-2022378;R-HSA-2065355;R-HSA-2022379;R-HSA-2022411;R-HSA-2028294;R-HSA-378975;R-HSA-2022405;R-HSA-2022403;R-HSA-2022368;R-HSA-8851929
R-HSA-8939211	ESR-mediated signaling	17	256	0.017628425836661618	0.9589290213766166	0.9589290213766166	37	111	0.008267540592879487	9606	Homo sapiens	KANK1;JUN;JUND;MMP7;CAV1;HSPB8;SPHK1;MMP9;RUNX1;CCND1;MYC;POLR2E;FKBP4;PPID;HBEGF		R-HSA-9624272;R-HSA-9011981;R-HSA-9625814;R-HSA-9021068;R-HSA-8931981;R-HSA-9011983;R-HSA-8932033;R-HSA-9011971;R-HSA-8939203;R-HSA-8939204;R-HSA-8932037;R-HSA-9011975;R-HSA-9009371;R-HSA-9012315;R-HSA-9011997;R-HSA-9012319;R-HSA-9018334;R-HSA-9011985;R-HSA-9038161;R-HSA-9625482;R-HSA-9011984;R-HSA-9021072;R-HSA-9625487;R-HSA-9021079;R-HSA-9009065;R-HSA-8932076;R-HSA-9011949;R-HSA-9032751;R-HSA-9…
R-HSA-8956321	Nucleotide salvage	3	68	0.004682550612863242	0.9593050109200086	0.9593050109200086	3	21	0.0015641293013555788	9606	Homo sapiens	UCK2;AMPD2;APRT		R-HSA-74213;R-HSA-109903;R-HSA-76590
R-HSA-432040	Vasopressin regulates renal water homeostasis via Aquaporins	2	52	0.003580773998071891	0.9604873587343878	0.9604873587343878	4	15	0.0011172352152539848	9606	Homo sapiens	ADCY7;AQP1		R-HSA-432054;R-HSA-163617;R-HSA-164377;R-HSA-432010
R-HSA-9012999	RHO GTPase cycle	33	452	0.031125189367855667	0.9613744139526805	0.9613744139526805	54	89	0.00662892894384031	9606	Homo sapiens	FHOD3;TRIO;TFRC;SHMT2;ARHGDIG;TNFAIP1;STIP1;GJA1;ARHGDIA;C1QBP;STOM;SRGAP1;YKT6;PLEKHG4;CCT2;JAG1;CAV1;PCDH7;ACTN1;RRAS2;WWP2;RHOC;ARHGAP24;RHOB;HGS;DLC1;RHOJ;CDC42EP2;CDC42EP1;RHOU;VIM;EPHA2		R-HSA-9013004;R-HSA-9018766;R-HSA-9018754;R-HSA-8981637;R-HSA-9018758;R-HSA-9013145;R-HSA-9013144;R-HSA-9014296;R-HSA-9013147;R-HSA-9018778;R-HSA-9013021;R-HSA-9013023;R-HSA-9013022;R-HSA-9714691;R-HSA-9013009;R-HSA-9018768;R-HSA-9017488;R-HSA-9696266;R-HSA-9017491;R-HSA-9692809;R-HSA-9696271;R-HSA-9014293;R-HSA-9693198;R-HSA-9013143;R-HSA-9014294;R-HSA-9696268;R-HSA-9013161;R-HSA-9018794;R-HSA-9…
R-HSA-5358351	Signaling by Hedgehog	10	168	0.011568654455309186	0.9619627436805227	0.9619627436805227	14	82	0.006107552510055117	9606	Homo sapiens	PSMD7;PSMA4;PSMD13;HHIP;PTCH2;PSMD3;P4HB;ADCY7;TUBA4A		R-HSA-5362448;R-HSA-5635868;R-HSA-445448;R-HSA-5610757;R-HSA-5358336;R-HSA-5610727;R-HSA-5610758;R-HSA-5358340;R-HSA-5610754;R-HSA-5610733;R-HSA-5610767;R-HSA-5635854;R-HSA-5610760;R-HSA-5635850
R-HSA-5654700	FRS-mediated FGFR2 signaling	1	34	0.002341275306431621	0.9626086755659315	0.9626086755659315	9	9	6.703411291523909E-4	9606	Homo sapiens	FGF5		R-HSA-5654615;R-HSA-5654608;R-HSA-5654607;R-HSA-5654399;R-HSA-8941618;R-HSA-5654605;R-HSA-5654397;R-HSA-5654618;R-HSA-5654603
R-HSA-5576892	Phase 0 - rapid depolarisation	1	34	0.002341275306431621	0.9626086755659315	0.9626086755659315	1	2	1.4896469536719798E-4	9606	Homo sapiens	RANGRF		R-HSA-5576895
R-HSA-9619483	Activation of AMPK downstream of NMDARs	1	34	0.002341275306431621	0.9626086755659315	0.9626086755659315	1	3	2.2344704305079697E-4	9606	Homo sapiens	TUBA4A		R-HSA-9619542
R-HSA-5654732	Negative regulation of FGFR3 signaling	1	34	0.002341275306431621	0.9626086755659315	0.9626086755659315	3	14	0.0010427528675703858	9606	Homo sapiens	FGF5		R-HSA-5654679;R-HSA-5654565;R-HSA-5654730
R-HSA-112311	Neurotransmitter clearance	1	34	0.002341275306431621	0.9626086755659315	0.9626086755659315	2	13	9.682705198867869E-4	9606	Homo sapiens	ACHE		R-HSA-9634834;R-HSA-372519
R-HSA-73614	Pyrimidine salvage	1	34	0.002341275306431621	0.9626086755659315	0.9626086755659315	1	10	7.448234768359899E-4	9606	Homo sapiens	UCK2		R-HSA-109903
R-HSA-2393930	Phosphate bond hydrolysis by NUDT proteins	1	34	0.002341275306431621	0.9626086755659315	0.9626086755659315	1	13	9.682705198867869E-4	9606	Homo sapiens	NUDT5		R-HSA-2393939
R-HSA-5620971	Pyroptosis	1	34	0.002341275306431621	0.9626086755659315	0.9626086755659315	1	23	0.0017130939967227767	9606	Homo sapiens	DHDH		R-HSA-114284
R-HSA-1234174	Cellular response to hypoxia	4	85	0.0058531882660790525	0.9635382901173759	0.9635382901173759	1	20	0.0014896469536719798	9606	Homo sapiens	PSMD7;PSMA4;PSMD13;PSMD3		R-HSA-1234159
R-HSA-9660826	Purinergic signaling in leishmaniasis infection	2	53	0.0036496350364963502	0.9635586681336598	0.9635586681336598	4	23	0.0017130939967227767	9606	Homo sapiens	HMOX1;TXN		R-HSA-1250272;R-HSA-1250280;R-HSA-1250264;R-HSA-1250253
R-HSA-9664424	Cell recruitment (pro-inflammatory response)	2	53	0.0036496350364963502	0.9635586681336598	0.9635586681336598	4	23	0.0017130939967227767	9606	Homo sapiens	HMOX1;TXN		R-HSA-1250272;R-HSA-1250280;R-HSA-1250264;R-HSA-1250253
R-HSA-1489509	DAG and IP3 signaling	2	53	0.0036496350364963502	0.9635586681336598	0.9635586681336598	4	28	0.0020855057351407717	9606	Homo sapiens	ADCY7;CAMKK1		R-HSA-9619125;R-HSA-442749;R-HSA-111930;R-HSA-9618863
R-HSA-6784531	tRNA processing in the nucleus	3	70	0.004820272689712161	0.9647688980978505	0.9647688980978505	2	7	5.213764337851929E-4	9606	Homo sapiens	POP5;SEC13;POP4		R-HSA-5696810;R-HSA-6783483
R-HSA-196071	Metabolism of steroid hormones	3	70	0.004820272689712161	0.9647688980978505	0.9647688980978505	4	40	0.0029792939073439596	9606	Homo sapiens	FDX1;TSPO		R-HSA-8951850;R-HSA-193065;R-HSA-193054;R-HSA-193101
R-HSA-5654708	Downstream signaling of activated FGFR3	1	35	0.0024101363448560805	0.9660575776014246	0.9660575776014246	22	23	0.0017130939967227767	9606	Homo sapiens	FGF5		R-HSA-5654646;R-HSA-5654647;R-HSA-5654709;R-HSA-5654643;R-HSA-5654224;R-HSA-5654640;R-HSA-5654416;R-HSA-5654641;R-HSA-5654705;R-HSA-5654623;R-HSA-5654631;R-HSA-5654148;R-HSA-5654628;R-HSA-8941628;R-HSA-5654625;R-HSA-5654222;R-HSA-5654637;R-HSA-5654413;R-HSA-5654634;R-HSA-5654408;R-HSA-5654633;R-HSA-5654409
R-HSA-72086	mRNA Capping	1	35	0.0024101363448560805	0.9660575776014246	0.9660575776014246	10	11	8.193058245195889E-4	9606	Homo sapiens	POLR2E		R-HSA-77073;R-HSA-77090;R-HSA-77077;R-HSA-77095;R-HSA-77078;R-HSA-77081;R-HSA-77083;R-HSA-77069;R-HSA-77085;R-HSA-77068
R-HSA-9013424	RHOV GTPase cycle	1	35	0.0024101363448560805	0.9660575776014246	0.9660575776014246	1	2	1.4896469536719798E-4	9606	Homo sapiens	EPHA2		R-HSA-9018794
R-HSA-210745	Regulation of gene expression in beta cells	1	35	0.0024101363448560805	0.9660575776014246	0.9660575776014246	5	12	8.937881722031879E-4	9606	Homo sapiens	HNF1A		R-HSA-211461;R-HSA-211476;R-HSA-211467;R-HSA-211482;R-HSA-211466
R-HSA-9664565	Signaling by ERBB2 KD Mutants	1	35	0.0024101363448560805	0.9660575776014246	0.9660575776014246	6	17	0.0012661999106211828	9606	Homo sapiens	HBEGF		R-HSA-9664976;R-HSA-9664567;R-HSA-9664983;R-HSA-9664950;R-HSA-9664991;R-HSA-9664588
R-HSA-917729	Endosomal Sorting Complex Required For Transport (ESCRT)	1	35	0.0024101363448560805	0.9660575776014246	0.9660575776014246	1	4	2.9792939073439596E-4	9606	Homo sapiens	HGS		R-HSA-917730
R-HSA-418360	Platelet calcium homeostasis	1	35	0.0024101363448560805	0.9660575776014246	0.9660575776014246	1	8	5.958587814687919E-4	9606	Homo sapiens	SLC8A1		R-HSA-425661
R-HSA-420092	Glucagon-type ligand receptors	1	35	0.0024101363448560805	0.9660575776014246	0.9660575776014246	1	8	5.958587814687919E-4	9606	Homo sapiens	CYSLTR1		R-HSA-163625
R-HSA-199220	Vitamin B5 (pantothenate) metabolism	1	35	0.0024101363448560805	0.9660575776014246	0.9660575776014246	1	12	8.937881722031879E-4	9606	Homo sapiens	FBL		R-HSA-199203
R-HSA-9018683	Biosynthesis of DPA-derived SPMs	1	35	0.0024101363448560805	0.9660575776014246	0.9660575776014246	1	21	0.0015641293013555788	9606	Homo sapiens	PTGS2		R-HSA-9026408
R-HSA-2682334	EPH-Ephrin signaling	5	101	0.006954964880870404	0.966104424695439	0.966104424695439	18	56	0.004171011470281543	9606	Homo sapiens	SDC2;CFL1;EPHA1;MMP9;EPHA2		R-HSA-4093342;R-HSA-3928602;R-HSA-3928607;R-HSA-3928604;R-HSA-4093332;R-HSA-3928657;R-HSA-3928597;R-HSA-3928628;R-HSA-3928660;R-HSA-3928651;R-HSA-4093327;R-HSA-3928584;R-HSA-3928648;R-HSA-3928591;R-HSA-3928642;R-HSA-3928578;R-HSA-3928608;R-HSA-3928646
R-HSA-6802955	Paradoxical activation of RAF signaling by kinase inactive BRAF	2	54	0.00371849607492081	0.966399840568387	0.966399840568387	5	7	5.213764337851929E-4	9606	Homo sapiens	CNKSR1;PHB		R-HSA-6802918;R-HSA-6803234;R-HSA-6802943;R-HSA-6802942;R-HSA-6802937
R-HSA-6802946	Signaling by moderate kinase activity BRAF mutants	2	54	0.00371849607492081	0.966399840568387	0.966399840568387	5	7	5.213764337851929E-4	9606	Homo sapiens	CNKSR1;PHB		R-HSA-6802919;R-HSA-6802915;R-HSA-6802914;R-HSA-6803230;R-HSA-6802921
R-HSA-9649948	Signaling downstream of RAS mutants	2	54	0.00371849607492081	0.966399840568387	0.966399840568387	5	7	5.213764337851929E-4	9606	Homo sapiens	CNKSR1;PHB		R-HSA-6803233;R-HSA-6802926;R-HSA-6802925;R-HSA-6802908;R-HSA-6802922
R-HSA-6802949	Signaling by RAS mutants	2	54	0.00371849607492081	0.966399840568387	0.966399840568387	5	9	6.703411291523909E-4	9606	Homo sapiens	CNKSR1;PHB		R-HSA-6803233;R-HSA-6802926;R-HSA-6802925;R-HSA-6802908;R-HSA-6802922
R-HSA-373760	L1CAM interactions	7	130	0.008951934995179727	0.9669819117598311	0.9669819117598311	8	54	0.004022046774914345	9606	Homo sapiens	SPTA1;HSPA8;NRP2;ITGA10;ITGA5;PELO;TUBA4A		R-HSA-445077;R-HSA-445088;R-HSA-445071;R-HSA-445087;R-HSA-392751;R-HSA-374686;R-HSA-549060;R-HSA-373739
R-HSA-936837	Ion transport by P-type ATPases	3	71	0.00488913372813662	0.9672341806556769	0.9672341806556769	3	15	0.0011172352152539848	9606	Homo sapiens	SLN;ATP1A1;FXYD5		R-HSA-427910;R-HSA-9684068;R-HSA-936897
R-HSA-1655829	Regulation of cholesterol biosynthesis by SREBP (SREBF)	4	87	0.005990910342927971	0.9680821474891428	0.9680821474891428	4	52	0.0038730820795471474	9606	Homo sapiens	FDPS;DHCR7		R-HSA-2426147;R-HSA-1655824;R-HSA-1655827;R-HSA-2426155
R-HSA-9013405	RHOD GTPase cycle	2	55	0.0037873571133452692	0.9690271843790202	0.9690271843790202	1	9	6.703411291523909E-4	9606	Homo sapiens	CAV1;ACTN1		R-HSA-9693198
R-HSA-5619107	Defective TPR may confer susceptibility towards thyroid papillary carcinoma (TPC)	1	36	0.00247899738328054	0.9691885655419011	0.9691885655419011	1	1	7.448234768359899E-5	9606	Homo sapiens	SEC13		R-HSA-5661474
R-HSA-1250196	SHC1 events in ERBB2 signaling	1	36	0.00247899738328054	0.9691885655419011	0.9691885655419011	4	6	4.4689408610159393E-4	9606	Homo sapiens	HBEGF		R-HSA-1250195;R-HSA-1250486;R-HSA-1963578;R-HSA-1250463
R-HSA-380972	Energy dependent regulation of mTOR by LKB1-AMPK	1	36	0.00247899738328054	0.9691885655419011	0.9691885655419011	2	7	5.213764337851929E-4	9606	Homo sapiens	STRADB		R-HSA-200421;R-HSA-380942
R-HSA-888590	GABA synthesis, release, reuptake and degradation	1	36	0.00247899738328054	0.9691885655419011	0.9691885655419011	2	10	7.448234768359899E-4	9606	Homo sapiens	HSPA8		R-HSA-888589;R-HSA-917744
R-HSA-5626467	RHO GTPases activate IQGAPs	1	36	0.00247899738328054	0.9691885655419011	0.9691885655419011	1	5	3.7241173841799495E-4	9606	Homo sapiens	TUBA4A		R-HSA-5672329
R-HSA-1227990	Signaling by ERBB2 in Cancer	1	36	0.00247899738328054	0.9691885655419011	0.9691885655419011	12	62	0.004617905556383137	9606	Homo sapiens	HBEGF		R-HSA-9665699;R-HSA-9665697;R-HSA-9664976;R-HSA-9664567;R-HSA-9664983;R-HSA-9664950;R-HSA-9665701;R-HSA-9665700;R-HSA-9665705;R-HSA-9664991;R-HSA-9665709;R-HSA-9664588
R-HSA-8863795	Downregulation of ERBB2 signaling	1	36	0.00247899738328054	0.9691885655419011	0.9691885655419011	2	14	0.0010427528675703858	9606	Homo sapiens	HBEGF		R-HSA-1963563;R-HSA-8863804
R-HSA-549127	Organic cation transport	1	36	0.00247899738328054	0.9691885655419011	0.9691885655419011	1	9	6.703411291523909E-4	9606	Homo sapiens	RUNX1		R-HSA-549241
R-HSA-5223345	Miscellaneous transport and binding events	1	36	0.00247899738328054	0.9691885655419011	0.9691885655419011	1	13	9.682705198867869E-4	9606	Homo sapiens	NIPA2		R-HSA-5336453
R-HSA-936440	Negative regulators of DDX58/IFIH1 signaling	1	36	0.00247899738328054	0.9691885655419011	0.9691885655419011	1	13	9.682705198867869E-4	9606	Homo sapiens	TNFAIP3		R-HSA-937337
R-HSA-114452	Activation of BH3-only proteins	1	36	0.00247899738328054	0.9691885655419011	0.9691885655419011	1	19	0.0014151646059883808	9606	Homo sapiens	DLC1		R-HSA-139918
R-HSA-191273	Cholesterol biosynthesis	3	72	0.00495799476656108	0.9695359285137752	0.9695359285137752	6	32	0.0023834351258751676	9606	Homo sapiens	FDPS;DHCR24;DHCR7		R-HSA-196402;R-HSA-196417;R-HSA-191303;R-HSA-191322;R-HSA-6807055;R-HSA-6807064
R-HSA-2995410	Nuclear Envelope (NE) Reassembly	4	88	0.006059771381352431	0.9701506186581427	0.9701506186581427	8	24	0.0017875763444063757	9606	Homo sapiens	SEC13;LMNA;TUBA4A		R-HSA-9668419;R-HSA-9615937;R-HSA-9634219;R-HSA-9618378;R-HSA-9634169;R-HSA-9615945;R-HSA-2995376;R-HSA-9615901
R-HSA-69002	DNA Replication Pre-Initiation	4	88	0.006059771381352431	0.9701506186581427	0.9701506186581427	1	21	0.0015641293013555788	9606	Homo sapiens	PSMD7;PSMA4;PSMD13;PSMD3		R-HSA-68825
R-HSA-6781823	Formation of TC-NER Pre-Incision Complex	2	56	0.0038562181517697285	0.971455957989717	0.971455957989717	7	7	5.213764337851929E-4	9606	Homo sapiens	POLR2E;PRPF19		R-HSA-6782069;R-HSA-6782004;R-HSA-6781840;R-HSA-6781824;R-HSA-6781867;R-HSA-6781818;R-HSA-6781833
R-HSA-5620924	Intraflagellar transport	2	56	0.0038562181517697285	0.971455957989717	0.971455957989717	6	12	8.937881722031879E-4	9606	Homo sapiens	DLC1;TUBA4A		R-HSA-5624949;R-HSA-5625424;R-HSA-5625426;R-HSA-5625421;R-HSA-5624952;R-HSA-5625416
R-HSA-70268	Pyruvate metabolism	2	56	0.0038562181517697285	0.971455957989717	0.971455957989717	2	15	0.0011172352152539848	9606	Homo sapiens	SLC16A1;SLC16A3		R-HSA-373875;R-HSA-373867
R-HSA-209776	Metabolism of amine-derived hormones	2	56	0.0038562181517697285	0.971455957989717	0.971455957989717	2	21	0.0015641293013555788	9606	Homo sapiens	DIO3		R-HSA-350869;R-HSA-209772
R-HSA-167158	Formation of the HIV-1 Early Elongation Complex	1	37	0.002547858421704999	0.9720309252083282	0.9720309252083282	5	5	3.7241173841799495E-4	9606	Homo sapiens	POLR2E		R-HSA-167072;R-HSA-167089;R-HSA-167478;R-HSA-167083;R-HSA-167085
R-HSA-399719	Trafficking of AMPA receptors	1	37	0.002547858421704999	0.9720309252083282	0.9720309252083282	4	4	2.9792939073439596E-4	9606	Homo sapiens	GRIA1		R-HSA-416320;R-HSA-421007;R-HSA-416639;R-HSA-416985
R-HSA-113418	Formation of the Early Elongation Complex	1	37	0.002547858421704999	0.9720309252083282	0.9720309252083282	3	3	2.2344704305079697E-4	9606	Homo sapiens	POLR2E		R-HSA-113402;R-HSA-113407;R-HSA-112383
R-HSA-2022854	Keratan sulfate biosynthesis	1	37	0.002547858421704999	0.9720309252083282	0.9720309252083282	1	9	6.703411291523909E-4	9606	Homo sapiens	ST3GAL1		R-HSA-2046285
R-HSA-2162123	Synthesis of Prostaglandins (PG) and Thromboxanes (TX)	2	57	0.003925079190194188	0.9737004248692029	0.9737004248692029	5	32	0.0023834351258751676	9606	Homo sapiens	PTGES2;PTGS2		R-HSA-2309779;R-HSA-2309787;R-HSA-265295;R-HSA-2314686;R-HSA-2309773
R-HSA-380108	Chemokine receptors bind chemokines	2	57	0.003925079190194188	0.9737004248692029	0.9737004248692029	2	19	0.0014151646059883808	9606	Homo sapiens	CCL22;ACKR3		R-HSA-374214;R-HSA-443986
R-HSA-2453902	The canonical retinoid cycle in rods (twilight vision)	2	57	0.003925079190194188	0.9737004248692029	0.9737004248692029	2	25	0.0018620586920899747	9606	Homo sapiens	RDH10;RPE65		R-HSA-74872;R-HSA-2453833
R-HSA-5607764	CLEC7A (Dectin-1) signaling	6	120	0.008263324610935133	0.9741253501629287	0.9741253501629287	3	45	0.0033517056457619543	9606	Homo sapiens	CCL22;PSMD7;PSMA4;PSMD13;PSMD3		R-HSA-5660965;R-HSA-5607731;R-HSA-5607724
R-HSA-1296065	Inwardly rectifying K+ channels	1	38	0.002616719460129459	0.9746112463992412	0.9746112463992412	2	7	5.213764337851929E-4	9606	Homo sapiens	KCNJ15		R-HSA-1013020;R-HSA-1013012
R-HSA-189483	Heme degradation	1	38	0.002616719460129459	0.9746112463992412	0.9746112463992412	1	22	0.0016386116490391778	9606	Homo sapiens	HMOX1		R-HSA-189398
R-HSA-72203	Processing of Capped Intron-Containing Pre-mRNA	16	256	0.017628425836661618	0.9756667457085103	0.9756667457085103	32	32	0.0023834351258751676	9606	Homo sapiens	SF3B5;HSPA8;SEC13;NXT1;RBM8A;ALYREF;PRPF19;THOC6;LSM7;POLR2E;DHX16;SYMPK;SNRPA1;SNRNP25;SNRPB		R-HSA-8849157;R-HSA-72130;R-HSA-159046;R-HSA-75079;R-HSA-75081;R-HSA-159050;R-HSA-75080;R-HSA-75083;R-HSA-72139;R-HSA-75082;R-HSA-72143;R-HSA-111439;R-HSA-77587;R-HSA-158481;R-HSA-158484;R-HSA-75097;R-HSA-75096;R-HSA-75098;R-HSA-77594;R-HSA-72095;R-HSA-72160;R-HSA-72103;R-HSA-72231;R-HSA-72107;R-HSA-158441;R-HSA-158447;R-HSA-72180;R-HSA-156661;R-HSA-72185;R-HSA-72124;R-HSA-72127;R-HSA-159101
R-HSA-5655253	Signaling by FGFR2 in disease	2	58	0.003993940228618648	0.975773907274653	0.975773907274653	14	28	0.0020855057351407717	9606	Homo sapiens	FGF5;POLR2E		R-HSA-5654748;R-HSA-5655323;R-HSA-5655320;R-HSA-2077424;R-HSA-2033486;R-HSA-5655268;R-HSA-5655301;R-HSA-5655233;R-HSA-5655343;R-HSA-8851710;R-HSA-5655245;R-HSA-5655339;R-HSA-5655241;R-HSA-2033472
R-HSA-109704	PI3K Cascade	2	58	0.003993940228618648	0.975773907274653	0.975773907274653	2	6	4.4689408610159393E-4	9606	Homo sapiens	FGF5;TRIB3		R-HSA-109699;R-HSA-109700
R-HSA-1632852	Macroautophagy	8	150	0.010329155763668916	0.9763374778801439	0.9763374778801439	28	87	0.006479964248473112	9606	Homo sapiens	HSPA8;MAP1LC3A;TOMM40;DLC1;PGAM5;VIM;TUBA4A;TOMM6		R-HSA-1632857;R-HSA-5682388;R-HSA-9646679;R-HSA-5682896;R-HSA-9613530;R-HSA-5678490;R-HSA-5682011;R-HSA-9646685;R-HSA-5205663;R-HSA-5205661;R-HSA-1632843;R-HSA-5681987;R-HSA-8959571;R-HSA-9613513;R-HSA-8959573;R-HSA-5205649;R-HSA-9646348;R-HSA-5683593;R-HSA-5682377;R-HSA-8948139;R-HSA-9646390;R-HSA-5681981;R-HSA-9613565;R-HSA-9613666;R-HSA-9613352;R-HSA-9646383;R-HSA-5678315;R-HSA-5678313
R-HSA-162909	Host Interactions of HIV factors	8	150	0.010329155763668916	0.9763374778801439	0.9763374778801439	13	54	0.004022046774914345	9606	Homo sapiens	RANBP1;SEC13;PSMD7;PSMA4;PSMD13;PSMD3;AP1S1		R-HSA-180739;R-HSA-180710;R-HSA-182279;R-HSA-165028;R-HSA-182286;R-HSA-180622;R-HSA-165043;R-HSA-182263;R-HSA-165047;R-HSA-180603;R-HSA-165055;R-HSA-180732;R-HSA-180573
R-HSA-69206	G1/S Transition	8	150	0.010329155763668916	0.9763374778801439	0.9763374778801439	8	61	0.004543423208699538	9606	Homo sapiens	PSMD7;PSMA4;CCND1;PSMD13;MYC;PSMD3;PTK6;E2F5		R-HSA-8848436;R-HSA-187574;R-HSA-8961934;R-HSA-8932400;R-HSA-8848414;R-HSA-8961665;R-HSA-188345;R-HSA-8961619
R-HSA-202733	Cell surface interactions at the vascular wall	16	257	0.017697286875086076	0.9766929012692009	0.9766929012692009	20	65	0.004841352599433934	9606	Homo sapiens	SLC16A1;TGFB1;ANGPT1;SDC4;CAV1;SDC2;SLC3A2;SLC7A11;COL1A1;SLC7A5;COL1A2;SDC1;PTPN6;ITGA5;SLC16A3;CD44		R-HSA-202723;R-HSA-210977;R-HSA-210881;R-HSA-204871;R-HSA-204773;R-HSA-2870221;R-HSA-204549;R-HSA-210277;R-HSA-204779;R-HSA-204873;R-HSA-8870732;R-HSA-204392;R-HSA-204813;R-HSA-114577;R-HSA-204850;R-HSA-210872;R-HSA-210974;R-HSA-204798;R-HSA-375131;R-HSA-204861
R-HSA-399721	Glutamate binding, activation of AMPA receptors and synaptic plasticity	1	39	0.002685580498553918	0.9769536709228579	0.9769536709228579	9	9	6.703411291523909E-4	9606	Homo sapiens	GRIA1		R-HSA-420980;R-HSA-416320;R-HSA-399712;R-HSA-420977;R-HSA-421007;R-HSA-416639;R-HSA-399711;R-HSA-420975;R-HSA-416985
R-HSA-8939243	RUNX1 interacts with co-factors whose precise effect on RUNX1 targets is not known	1	39	0.002685580498553918	0.9769536709228579	0.9769536709228579	5	5	3.7241173841799495E-4	9606	Homo sapiens	RUNX1		R-HSA-8878054;R-HSA-8938217;R-HSA-8878050;R-HSA-8937989;R-HSA-8878056
R-HSA-167243	Tat-mediated HIV elongation arrest and recovery	1	39	0.002685580498553918	0.9769536709228579	0.9769536709228579	3	3	2.2344704305079697E-4	9606	Homo sapiens	POLR2E		R-HSA-167090;R-HSA-167459;R-HSA-167148
R-HSA-167238	Pausing and recovery of Tat-mediated HIV elongation	1	39	0.002685580498553918	0.9769536709228579	0.9769536709228579	2	2	1.4896469536719798E-4	9606	Homo sapiens	POLR2E		R-HSA-167076;R-HSA-167150
R-HSA-917977	Transferrin endocytosis and recycling	1	39	0.002685580498553918	0.9769536709228579	0.9769536709228579	6	11	8.193058245195889E-4	9606	Homo sapiens	TFRC		R-HSA-917839;R-HSA-917807;R-HSA-5691154;R-HSA-917835;R-HSA-917814;R-HSA-917987
R-HSA-445989	TAK1 activates NFkB by phosphorylation and activation of IKKs complex	1	39	0.002685580498553918	0.9769536709228579	0.9769536709228579	2	5	3.7241173841799495E-4	9606	Homo sapiens	NFKBIB		R-HSA-9630923;R-HSA-168140
R-HSA-4085377	SUMOylation of SUMOylation proteins	1	39	0.002685580498553918	0.9769536709228579	0.9769536709228579	2	5	3.7241173841799495E-4	9606	Homo sapiens	SEC13		R-HSA-4551649;R-HSA-4551679
R-HSA-5654726	Negative regulation of FGFR1 signaling	1	39	0.002685580498553918	0.9769536709228579	0.9769536709228579	3	15	0.0011172352152539848	9606	Homo sapiens	FGF5		R-HSA-5654672;R-HSA-5654560;R-HSA-5654673
R-HSA-9668328	Sealing of the nuclear envelope (NE) by ESCRT-III	1	39	0.002685580498553918	0.9769536709228579	0.9769536709228579	1	7	5.213764337851929E-4	9606	Homo sapiens	TUBA4A		R-HSA-9668419
R-HSA-1839124	FGFR1 mutant receptor activation	1	39	0.002685580498553918	0.9769536709228579	0.9769536709228579	2	25	0.0018620586920899747	9606	Homo sapiens	FGF5		R-HSA-2023455;R-HSA-2023451
R-HSA-9037629	Lewis blood group biosynthesis	1	39	0.002685580498553918	0.9769536709228579	0.9769536709228579	1	13	9.682705198867869E-4	9606	Homo sapiens	B3GALT1		R-HSA-9603989
R-HSA-9022692	Regulation of MECP2 expression and activity	1	39	0.002685580498553918	0.9769536709228579	0.9769536709228579	1	14	0.0010427528675703858	9606	Homo sapiens	HDAC3		R-HSA-8986939
R-HSA-4791275	Signaling by WNT in cancer	1	39	0.002685580498553918	0.9769536709228579	0.9769536709228579	1	16	0.0011917175629375838	9606	Homo sapiens	DKK1		R-HSA-5339711
R-HSA-389356	CD28 co-stimulation	1	39	0.002685580498553918	0.9769536709228579	0.9769536709228579	1	19	0.0014151646059883808	9606	Homo sapiens	TRIB3		R-HSA-198640
R-HSA-3781860	Diseases associated with N-glycosylation of proteins	1	39	0.002685580498553918	0.9769536709228579	0.9769536709228579	1	23	0.0017130939967227767	9606	Homo sapiens	DPAGT1		R-HSA-4549334
R-HSA-174143	APC/C-mediated degradation of cell cycle proteins	4	92	0.006335215535050269	0.9772340504859192	0.9772340504859192	6	40	0.0029792939073439596	9606	Homo sapiens	PSMD7;PSMA4;PSMD13;PSMD3		R-HSA-174058;R-HSA-174202;R-HSA-174203;R-HSA-174105;R-HSA-188191;R-HSA-174255
R-HSA-453276	Regulation of mitotic cell cycle	4	92	0.006335215535050269	0.9772340504859192	0.9772340504859192	6	40	0.0029792939073439596	9606	Homo sapiens	PSMD7;PSMA4;PSMD13;PSMD3		R-HSA-174058;R-HSA-174202;R-HSA-174203;R-HSA-174105;R-HSA-188191;R-HSA-174255
R-HSA-6799198	Complex I biogenesis	2	59	0.004062801267043107	0.9776888385384701	0.9776888385384701	8	13	9.682705198867869E-4	9606	Homo sapiens	NDUFAF4;ECSIT		R-HSA-6799191;R-HSA-6799203;R-HSA-6799202;R-HSA-6799199;R-HSA-6799197;R-HSA-6799196;R-HSA-6799179;R-HSA-6799178
R-HSA-5689880	Ub-specific processing proteases	12	206	0.014185373915438644	0.9780953934488466	0.9780953934488466	8	40	0.0029792939073439596	9606	Homo sapiens	PSMD7;PSMA4;HGS;PSMD13;MYC;PTRH2;PSMD3;ADRM1;EMP1;BIRC2;SMAD7		R-HSA-6781797;R-HSA-6782820;R-HSA-6781764;R-HSA-6782628;R-HSA-5696914;R-HSA-5689539;R-HSA-5696600;R-HSA-5696872
R-HSA-71291	Metabolism of amino acids and derivatives	49	661	0.04551714639856769	0.9785876411256068	0.9785876411256068	31	285	0.02122746908982571	9606	Homo sapiens	PSMD13;RPL31;RPL12;RRP1;ODC1;MRI1;SLC3A2;RPL8;RPL7;SRM;RPL7A;RPS16;PSMD7;RPL18A;RPL36AL;PSMD3;RPL13;RPL38;PHGDH;RPS2;RPL15;PSPH;RPS13;RPS9;HGD;GOT1;RPS8;RPS5;RPL23;GOT2;ASNS;SARS;DIO3;RPL23A;RPSA;PYCR2;PYCR3;ASS1;AIMP2;SLC7A5;PSMA4;PSAT1;RPL26;ALDH18A1		R-HSA-70592;R-HSA-70596;R-HSA-70599;R-HSA-2408546;R-HSA-977348;R-HSA-350600;R-HSA-508040;R-HSA-350869;R-HSA-70613;R-HSA-353125;R-HSA-1299507;R-HSA-977324;R-HSA-350567;R-HSA-6783939;R-HSA-70692;R-HSA-351215;R-HSA-2408526;R-HSA-352232;R-HSA-6784393;R-HSA-209772;R-HSA-70577;R-HSA-6783955;R-HSA-70581;R-HSA-2408529;R-HSA-350578;R-HSA-1237096;R-HSA-977333;R-HSA-9012597;R-HSA-1237102;R-HSA-71164;R-HSA-5…
R-HSA-69052	Switching of origins to a post-replicative state	4	93	0.006404076573474728	0.9787396492443954	0.9787396492443954	2	9	6.703411291523909E-4	9606	Homo sapiens	PSMD7;PSMA4;PSMD13;PSMD3		R-HSA-68948;R-HSA-69016
R-HSA-5696394	DNA Damage Recognition in GG-NER	1	40	0.002754441536978378	0.9790801178251621	0.9790801178251621	5	5	3.7241173841799495E-4	9606	Homo sapiens	RAD23A		R-HSA-6782943;R-HSA-5691006;R-HSA-5696655;R-HSA-5691004;R-HSA-5696664
R-HSA-167287	HIV elongation arrest and recovery	1	40	0.002754441536978378	0.9790801178251621	0.9790801178251621	3	3	2.2344704305079697E-4	9606	Homo sapiens	POLR2E		R-HSA-167284;R-HSA-167288;R-HSA-167481
R-HSA-167290	Pausing and recovery of HIV elongation	1	40	0.002754441536978378	0.9790801178251621	0.9790801178251621	2	2	1.4896469536719798E-4	9606	Homo sapiens	POLR2E		R-HSA-167282;R-HSA-167292
R-HSA-170822	Regulation of Glucokinase by Glucokinase Regulatory Protein	1	40	0.002754441536978378	0.9790801178251621	0.9790801178251621	1	5	3.7241173841799495E-4	9606	Homo sapiens	SEC13		R-HSA-170796
R-HSA-114508	Effects of PIP2 hydrolysis	1	40	0.002754441536978378	0.9790801178251621	0.9790801178251621	1	9	6.703411291523909E-4	9606	Homo sapiens	DGKG		R-HSA-426240
R-HSA-6794361	Neurexins and neuroligins	2	60	0.0041316623054675665	0.9794568137099623	0.9794568137099623	2	19	0.0014151646059883808	9606	Homo sapiens	LRRTM2;LIN7B		R-HSA-6797974;R-HSA-6794352
R-HSA-9020702	Interleukin-1 signaling	5	109	0.007505853188266079	0.9795634815066494	0.9795634815066494	3	47	0.0035006703411291523	9606	Homo sapiens	PSMD7;PSMA4;PSMD13;PSMD3;NFKBIB		R-HSA-209061;R-HSA-9630923;R-HSA-168140
R-HSA-5610787	Hedgehog 'off' state	6	124	0.00853876876463297	0.9796754520538289	0.9796754520538289	7	32	0.0023834351258751676	9606	Homo sapiens	PSMD7;PSMA4;PSMD13;PSMD3;ADCY7;TUBA4A		R-HSA-5610757;R-HSA-5610727;R-HSA-5610758;R-HSA-5610754;R-HSA-5610733;R-HSA-5610767;R-HSA-5610760
R-HSA-8876198	RAB GEFs exchange GTP for GDP on RABs	4	94	0.006472937611899187	0.9801510223218134	0.9801510223218134	4	21	0.0015641293013555788	9606	Homo sapiens	RAB32;DENND5B;RIN1;MON1A		R-HSA-8877813;R-HSA-8877760;R-HSA-8877451;R-HSA-8875320
R-HSA-1169410	Antiviral mechanism by IFN-stimulated genes	4	94	0.006472937611899187	0.9801510223218134	0.9801510223218134	4	31	0.0023089527781915684	9606	Homo sapiens	EIF4A1;SEC13;ABCE1;EIF4G1		R-HSA-1678842;R-HSA-8985201;R-HSA-8985123;R-HSA-1176059
R-HSA-975871	MyD88 cascade initiated on plasma membrane	4	94	0.006472937611899187	0.9801510223218134	0.9801510223218134	7	58	0.004319976165648741	9606	Homo sapiens	JUN;ECSIT;ATF3;NFKBIB		R-HSA-450292;R-HSA-450325;R-HSA-166869;R-HSA-9630923;R-HSA-168440;R-HSA-168136;R-HSA-168140
R-HSA-168142	Toll Like Receptor 10 (TLR10) Cascade	4	94	0.006472937611899187	0.9801510223218134	0.9801510223218134	7	59	0.004394458513332341	9606	Homo sapiens	JUN;ECSIT;ATF3;NFKBIB		R-HSA-450292;R-HSA-450325;R-HSA-166869;R-HSA-9630923;R-HSA-168440;R-HSA-168136;R-HSA-168140
R-HSA-168176	Toll Like Receptor 5 (TLR5) Cascade	4	94	0.006472937611899187	0.9801510223218134	0.9801510223218134	7	59	0.004394458513332341	9606	Homo sapiens	JUN;ECSIT;ATF3;NFKBIB		R-HSA-450292;R-HSA-450325;R-HSA-166869;R-HSA-9630923;R-HSA-168440;R-HSA-168136;R-HSA-168140
R-HSA-180746	Nuclear import of Rev protein	1	41	0.002823302575402837	0.9810104879093191	0.9810104879093191	2	7	5.213764337851929E-4	9606	Homo sapiens	SEC13		R-HSA-180710;R-HSA-180732
R-HSA-5654727	Negative regulation of FGFR2 signaling	1	41	0.002823302575402837	0.9810104879093191	0.9810104879093191	3	14	0.0010427528675703858	9606	Homo sapiens	FGF5		R-HSA-5654677;R-HSA-5654562;R-HSA-5654729
R-HSA-5673000	RAF activation	1	41	0.002823302575402837	0.9810104879093191	0.9810104879093191	1	12	8.937881722031879E-4	9606	Homo sapiens	PHB		R-HSA-5672950
R-HSA-901042	Calnexin/calreticulin cycle	1	41	0.002823302575402837	0.9810104879093191	0.9810104879093191	1	13	9.682705198867869E-4	9606	Homo sapiens	PRKCSH		R-HSA-548890
R-HSA-70326	Glucose metabolism	7	140	0.009640545379424322	0.9813429718492397	0.9813429718492397	7	50	0.0037241173841799495	9606	Homo sapiens	SEC13;SLC37A2;GOT1;MDH2;GOT2;GAPDH		R-HSA-70449;R-HSA-70592;R-HSA-70482;R-HSA-3257122;R-HSA-70613;R-HSA-71783;R-HSA-170796
R-HSA-5688426	Deubiquitination	18	288	0.01983197906624432	0.981401373353245	0.981401373353245	21	77	0.005735140771637122	9606	Homo sapiens	TGFB1;PSMD13;ADRM1;TNFAIP3;EMP1;RAD23A;UCHL3;UCHL5;SMAD7;UCHL1;PSMD7;PSMA4;HGS;MYC;PTRH2;PSMD3;BIRC2		R-HSA-5690870;R-HSA-6781797;R-HSA-688136;R-HSA-6782820;R-HSA-6781764;R-HSA-6782628;R-HSA-5696914;R-HSA-5688786;R-HSA-8869506;R-HSA-5665854;R-HSA-5690845;R-HSA-5696600;R-HSA-5690808;R-HSA-5689539;R-HSA-5690319;R-HSA-5665871;R-HSA-2179291;R-HSA-5690827;R-HSA-5689544;R-HSA-5690856;R-HSA-5696872
R-HSA-4551638	SUMOylation of chromatin organization proteins	2	62	0.004269384382316485	0.9825943758124123	0.9825943758124123	3	15	0.0011172352152539848	9606	Homo sapiens	SEC13;SATB2		R-HSA-4615987;R-HSA-4615872;R-HSA-4615900
R-HSA-3301854	Nuclear Pore Complex (NPC) Disassembly	1	42	0.0028921636138272964	0.9827628494491373	0.9827628494491373	2	2	1.4896469536719798E-4	9606	Homo sapiens	SEC13		R-HSA-2990880;R-HSA-2990882
R-HSA-5654687	Downstream signaling of activated FGFR1	1	42	0.0028921636138272964	0.9827628494491373	0.9827628494491373	23	24	0.0017875763444063757	9606	Homo sapiens	FGF5		R-HSA-5654582;R-HSA-5654167;R-HSA-5654165;R-HSA-5654578;R-HSA-5654591;R-HSA-5654586;R-HSA-5654587;R-HSA-5654584;R-HSA-5654392;R-HSA-5654692;R-HSA-5654596;R-HSA-5654149;R-HSA-5654597;R-HSA-5654594;R-HSA-5654690;R-HSA-5656064;R-HSA-5654592;R-HSA-5654575;R-HSA-5654573;R-HSA-5654571;R-HSA-5654600;R-HSA-8941623;R-HSA-5654569
R-HSA-5654696	Downstream signaling of activated FGFR2	1	42	0.0028921636138272964	0.9827628494491373	0.9827628494491373	22	23	0.0017130939967227767	9606	Homo sapiens	FGF5		R-HSA-5654614;R-HSA-5654615;R-HSA-5654612;R-HSA-5654608;R-HSA-5654622;R-HSA-5654399;R-HSA-5654620;R-HSA-5654397;R-HSA-5654618;R-HSA-5654406;R-HSA-5654407;R-HSA-5654404;R-HSA-5654402;R-HSA-5654147;R-HSA-5654159;R-HSA-5654607;R-HSA-8941618;R-HSA-5654157;R-HSA-5654701;R-HSA-5654605;R-HSA-5654603;R-HSA-5654697
R-HSA-187687	Signalling to ERKs	1	42	0.0028921636138272964	0.9827628494491373	0.9827628494491373	17	32	0.0023834351258751676	9606	Homo sapiens	NGF		R-HSA-187746;R-HSA-170978;R-HSA-169891;R-HSA-170979;R-HSA-170977;R-HSA-169895;R-HSA-9612980;R-HSA-167019;R-HSA-169901;R-HSA-187698;R-HSA-167056;R-HSA-169904;R-HSA-167217;R-HSA-169905;R-HSA-187697;R-HSA-170964;R-HSA-170975
R-HSA-5602358	Diseases associated with the TLR signaling cascade	1	42	0.0028921636138272964	0.9827628494491373	0.9827628494491373	4	15	0.0011172352152539848	9606	Homo sapiens	LRRC66		R-HSA-5602549;R-HSA-5602624;R-HSA-5607838;R-HSA-5602712
R-HSA-5260271	Diseases of Immune System	1	42	0.0028921636138272964	0.9827628494491373	0.9827628494491373	4	15	0.0011172352152539848	9606	Homo sapiens	LRRC66		R-HSA-5602549;R-HSA-5602624;R-HSA-5607838;R-HSA-5602712
R-HSA-8964043	Plasma lipoprotein clearance	1	42	0.0028921636138272964	0.9827628494491373	0.9827628494491373	1	35	0.0026068821689259644	9606	Homo sapiens	NCEH1		R-HSA-6813720
R-HSA-5357801	Programmed Cell Death	14	238	0.016388927145021347	0.983063638914451	0.983063638914451	33	197	0.014673022493669	9606	Homo sapiens	AVEN;UNC5B;PSMD13;DHDH;PSMD7;PSMA4;DLC1;C1QBP;LMNA;PSMD3;VIM;FADD;BIRC2		R-HSA-211715;R-HSA-114307;R-HSA-3465459;R-HSA-139918;R-HSA-139917;R-HSA-114256;R-HSA-202960;R-HSA-168849;R-HSA-3371360;R-HSA-5357828;R-HSA-5675456;R-HSA-5675470;R-HSA-73945;R-HSA-5213462;R-HSA-114264;R-HSA-3465448;R-HSA-201628;R-HSA-3465429;R-HSA-418852;R-HSA-114275;R-HSA-2562564;R-HSA-6805507;R-HSA-141159;R-HSA-264865;R-HSA-141156;R-HSA-418849;R-HSA-350319;R-HSA-350318;R-HSA-3371359;R-HSA-964569…
R-HSA-204998	Cell death signalling via NRAGE, NRIF and NADE	3	80	0.005508883073956756	0.9831560204768273	0.9831560204768273	11	17	0.0012661999106211828	9606	Homo sapiens	TRIO;NGF;AATF		R-HSA-193650;R-HSA-204981;R-HSA-204949;R-HSA-193669;R-HSA-205115;R-HSA-205112;R-HSA-205039;R-HSA-204958;R-HSA-205117;R-HSA-193677;R-HSA-205132
R-HSA-1660661	Sphingolipid de novo biosynthesis	3	80	0.005508883073956756	0.9831560204768273	0.9831560204768273	5	32	0.0023834351258751676	9606	Homo sapiens	SPHK1;SPP1;PLPP3		R-HSA-428214;R-HSA-428273;R-HSA-428701;R-HSA-428664;R-HSA-428696
R-HSA-392499	Metabolism of proteins	197	2334	0.16072166368268834	0.9832676581030304	0.9832676581030304	278	892	0.0664382541337703	9606	Homo sapiens	DPAGT1;SPON2;EIF4A1;CSF1;VARS;RPL31;RRP1;GALNT17;TNC;RPL8;RPL7;NARS;EEF1B2;RPS16;PSMD7;RPL18A;EVA1A;RPL36AL;ANPEP;MYC;CREB3L1;PSMD3;RPL38;EARS2;RPS13;RPS9;RPS8;RPS5;RPL23;IGFBP3;SLC35C1;VASH2;SARS;RPSA;HSPG2;TUBA4A;PDIA5;TUFM;RAB32;DPM2;HGS;PREB;RPL26;TTLL12;TRIM16;ATF6;ATF3;ATF4;GRIA1;PSMD13;MRPL18;SDC2;MRPL17;TARS;UAP1;TXN;MRPL12;SPTA1;COMMD9;DPH1;DPH2;EIF4EBP1;SSR1;ARSI;ST8SIA5;DPH5;DPH7;ST3GA…		R-HSA-8956040;R-HSA-1614362;R-HSA-688136;R-HSA-381446;R-HSA-8956045;R-HSA-8869506;R-HSA-9023617;R-HSA-162830;R-HSA-5696600;R-HSA-381461;R-HSA-2022412;R-HSA-548890;R-HSA-72722;R-HSA-2022411;R-HSA-162836;R-HSA-5665871;R-HSA-2022405;R-HSA-2022403;R-HSA-381466;R-HSA-5684862;R-HSA-3000348;R-HSA-381500;R-HSA-381503;R-HSA-381496;R-HSA-5389842;R-HSA-8956106;R-HSA-379974;R-HSA-5389845;R-HSA-379980;R-HSA-5…
R-HSA-5683057	MAPK family signaling cascades	25	380	0.02616719460129459	0.9837892071902871	0.9837892071902871	27	122	0.009086846417399076	9606	Homo sapiens	DUSP5;JUN;DUSP2;ANGPT1;DUSP1;PSMD13;HSPB8;PDGFA;PHB;ETV4;SPTA1;FGF5;CNKSR1;CCND3;PSMD7;PSMA4;ABHD17A;MYC;PEA15;PSMD3;CDC42EP2;MET;HBEGF		R-HSA-5672980;R-HSA-5672978;R-HSA-5674387;R-HSA-5687121;R-HSA-5692764;R-HSA-5692761;R-HSA-5675206;R-HSA-9657603;R-HSA-5672965;R-HSA-9657606;R-HSA-5672972;R-HSA-5672973;R-HSA-9657608;R-HSA-5687115;R-HSA-5687112;R-HSA-5687113;R-HSA-5672950;R-HSA-5692788;R-HSA-9647991;R-HSA-5658430;R-HSA-9647994;R-HSA-9657599;R-HSA-5687099;R-HSA-5687097;R-HSA-5692775;R-HSA-5675373;R-HSA-5687083
R-HSA-6807070	PTEN Regulation	9	171	0.011775237570582565	0.9838536275955013	0.9838536275955013	6	56	0.004171011470281543	9606	Homo sapiens	JUN;HDAC3;PSMD7;PSMA4;PSMD13;PSMD3;SNAI1;SNAI2;WWP2		R-HSA-8944104;R-HSA-8944026;R-HSA-6807077;R-HSA-8944047;R-HSA-8850992;R-HSA-6807134
R-HSA-71406	Pyruvate metabolism and Citric Acid (TCA) cycle	4	97	0.006679520727172566	0.983872774541892	0.983872774541892	5	36	0.0026813645166095636	9606	Homo sapiens	SLC16A1;FAHD1;MDH2;SLC16A3		R-HSA-70979;R-HSA-71783;R-HSA-373875;R-HSA-9012016;R-HSA-373867
R-HSA-6811436	COPI-independent Golgi-to-ER retrograde traffic	2	63	0.004338245420740945	0.9839833916427434	0.9839833916427434	2	7	5.213764337851929E-4	9606	Homo sapiens	DLC1;TUBA4A		R-HSA-8849350;R-HSA-8849353
R-HSA-5689896	Ovarian tumor domain proteases	1	43	0.002961024652251756	0.9843536068247993	0.9843536068247993	6	14	0.0010427528675703858	9606	Homo sapiens	TNFAIP3		R-HSA-5690870;R-HSA-688136;R-HSA-8869506;R-HSA-5690845;R-HSA-5690827;R-HSA-5690856
R-HSA-3232142	SUMOylation of ubiquitinylation proteins	1	43	0.002961024652251756	0.9843536068247993	0.9843536068247993	1	3	2.2344704305079697E-4	9606	Homo sapiens	SEC13		R-HSA-5228523
R-HSA-69205	G1/S-Specific Transcription	1	43	0.002961024652251756	0.9843536068247993	0.9843536068247993	3	28	0.0020855057351407717	9606	Homo sapiens	E2F5		R-HSA-8961934;R-HSA-8961665;R-HSA-8961619
R-HSA-8963691	Phenylalanine and tyrosine metabolism	1	43	0.002961024652251756	0.9843536068247993	0.9843536068247993	1	12	8.937881722031879E-4	9606	Homo sapiens	HGD		R-HSA-71164
R-HSA-499943	Interconversion of nucleotide di- and triphosphates	3	81	0.0055777441123812145	0.9843764704391359	0.9843764704391359	7	33	0.0024579174735587664	9606	Homo sapiens	GLRX;CTPS1;TXN		R-HSA-8866405;R-HSA-111746;R-HSA-111751;R-HSA-111804;R-HSA-73647;R-HSA-111742;R-HSA-73646
R-HSA-4086398	Ca2+ pathway	3	81	0.0055777441123812145	0.9843764704391359	0.9843764704391359	2	27	0.0020110233874571725	9606	Homo sapiens	MYC;TCF7		R-HSA-8944362;R-HSA-4411365
R-HSA-418555	G alpha (s) signalling events	9	172	0.011844098609007024	0.9847104879493808	0.9847104879493808	7	18	0.0013406822583047818	9606	Homo sapiens	PTGER4;CYSLTR1;ADORA2B;PDE2A;PDE3A;ADM;DRD1;ADCY7;PTHLH		R-HSA-379044;R-HSA-163617;R-HSA-392129;R-HSA-9629675;R-HSA-744887;R-HSA-744886;R-HSA-418553
R-HSA-9707564	Cytoprotection by HMOX1	8	158	0.010880044071064592	0.9848632433972266	0.9848632433972266	9	37	0.0027558468642931624	9606	Homo sapiens	HDAC3;PSMD7;PSMA4;PSMD13;PSMD3;HMOX1;PTK6		R-HSA-1250272;R-HSA-189398;R-HSA-9707645;R-HSA-400143;R-HSA-9709918;R-HSA-9708558;R-HSA-8932355;R-HSA-9708536;R-HSA-9708457
R-HSA-5619084	ABC transporter disorders	4	98	0.006748381765597025	0.9849589082566801	0.9849589082566801	1	22	0.0016386116490391778	9606	Homo sapiens	PSMD7;PSMA4;PSMD13;PSMD3		R-HSA-8866858
R-HSA-9007101	Rab regulation of trafficking	6	129	0.008883073956755267	0.9850570851133472	0.9850570851133472	7	35	0.0026068821689259644	9606	Homo sapiens	RAB32;DENND5B;RIN1;MON1A;TBC1D10A;ARF6		R-HSA-8854293;R-HSA-8877813;R-HSA-8854209;R-HSA-8877760;R-HSA-8854173;R-HSA-8877451;R-HSA-8875320
R-HSA-9662361	Sensory processing of sound by outer hair cells of the cochlea	2	64	0.0044071064591654045	0.9852643972258263	0.9852643972258263	3	8	5.958587814687919E-4	9606	Homo sapiens	KCNMA1;CHRNA9		R-HSA-9667809;R-HSA-9663785;R-HSA-9663736
R-HSA-6802948	Signaling by high-kinase activity BRAF mutants	1	44	0.0030298856906762154	0.985797653650174	0.985797653650174	4	6	4.4689408610159393E-4	9606	Homo sapiens	CNKSR1		R-HSA-6802912;R-HSA-6802911;R-HSA-6802910;R-HSA-6803227
R-HSA-180910	Vpr-mediated nuclear import of PICs	1	44	0.0030298856906762154	0.985797653650174	0.985797653650174	1	2	1.4896469536719798E-4	9606	Homo sapiens	SEC13		R-HSA-180622
R-HSA-196757	Metabolism of folate and pterines	1	44	0.0030298856906762154	0.985797653650174	0.985797653650174	1	30	0.0022344704305079697	9606	Homo sapiens	SHMT2		R-HSA-5694137
R-HSA-163125	Post-translational modification: synthesis of GPI-anchored proteins	5	115	0.007919019418812836	0.9861734654694374	0.9861734654694374	6	16	0.0011917175629375838	9606	Homo sapiens	DPM2;PLAUR;PIGM;LY6G6C;PIGY		R-HSA-162721;R-HSA-162836;R-HSA-162730;R-HSA-162729;R-HSA-8940388;R-HSA-162830
R-HSA-9006934	Signaling by Receptor Tyrosine Kinases	42	593	0.04083459578570445	0.9864356975911918	0.9864356975911918	324	704	0.05243557276925369	9606	Homo sapiens	NRP2;RRAD;HSPB8;COL11A1;PDGFA;THBS2;THBS1;FGF5;POLR2E;SPP1;JUNB;JUND;BDNF;CAV1;SPHK1;DHDH;PTK6;NGF;MMP9;COL1A1;FOSL1;COL3A1;COL1A2;VGF;AXL;HGS;COL5A2;ADAM12;ID1;ID3;TRIB3;PTPN6;TRIB1;MET;HBEGF;ARF6		R-HSA-5654614;R-HSA-9032841;R-HSA-5654615;R-HSA-8848005;R-HSA-5654612;R-HSA-6785636;R-HSA-9613460;R-HSA-5654608;R-HSA-5654622;R-HSA-5654623;R-HSA-5654620;R-HSA-8875661;R-HSA-5654618;R-HSA-8875659;R-HSA-5654596;R-HSA-5654597;R-HSA-5654594;R-HSA-5654592;R-HSA-9032863;R-HSA-6785648;R-HSA-1250315;R-HSA-5654607;R-HSA-9613451;R-HSA-5654605;R-HSA-5654603;R-HSA-5654600;R-HSA-9032854;R-HSA-5654646;R-HSA-6…
R-HSA-112399	IRS-mediated signalling	2	65	0.004475967497589863	0.98644549049744	0.98644549049744	2	9	6.703411291523909E-4	9606	Homo sapiens	FGF5;TRIB3		R-HSA-109699;R-HSA-109700
R-HSA-1483166	Synthesis of PA	2	65	0.004475967497589863	0.98644549049744	0.98644549049744	2	17	0.0012661999106211828	9606	Homo sapiens	PLA2G10;AGPAT4		R-HSA-1602446;R-HSA-75885
R-HSA-9694635	Translation of structural proteins	2	65	0.004475967497589863	0.98644549049744	0.98644549049744	4	40	0.0029792939073439596	9606	Homo sapiens	PRKCSH;ST3GAL1		R-HSA-9686790;R-HSA-9697018;R-HSA-9694718;R-HSA-9694364
R-HSA-917937	Iron uptake and transport	3	83	0.005715466189230134	0.9865679895098891	0.9865679895098891	8	34	0.0025323998212423656	9606	Homo sapiens	TFRC;HMOX1		R-HSA-5690886;R-HSA-917839;R-HSA-917807;R-HSA-5691154;R-HSA-189398;R-HSA-917835;R-HSA-917814;R-HSA-917987
R-HSA-1169408	ISG15 antiviral mechanism	3	83	0.005715466189230134	0.9865679895098891	0.9865679895098891	2	16	0.0011917175629375838	9606	Homo sapiens	EIF4A1;SEC13;EIF4G1		R-HSA-1678842;R-HSA-1176059
R-HSA-427359	SIRT1 negatively regulates rRNA expression	1	45	0.0030987467291006747	0.9871085118170827	0.9871085118170827	4	5	3.7241173841799495E-4	9606	Homo sapiens	RRP8		R-HSA-427527;R-HSA-5096488;R-HSA-427514;R-HSA-427528
R-HSA-389948	PD-1 signaling	1	45	0.0030987467291006747	0.9871085118170827	0.9871085118170827	2	5	3.7241173841799495E-4	9606	Homo sapiens	PTPN6		R-HSA-389759;R-HSA-389758
R-HSA-6782210	Gap-filling DNA repair synthesis and ligation in TC-NER	2	66	0.004544828536014323	0.9875341950261937	0.9875341950261937	2	2	1.4896469536719798E-4	9606	Homo sapiens	POLR2E;PRPF19		R-HSA-6782227;R-HSA-6782208
R-HSA-975138	TRAF6 mediated induction of NFkB and MAP kinases upon TLR7/8 or 9 activation	4	101	0.006954964880870404	0.9878156698850634	0.9878156698850634	7	48	0.0035751526888127515	9606	Homo sapiens	JUN;ECSIT;ATF3;NFKBIB		R-HSA-450292;R-HSA-450325;R-HSA-166869;R-HSA-9630923;R-HSA-168440;R-HSA-168136;R-HSA-168140
R-HSA-418346	Platelet homeostasis	5	117	0.008056741495661754	0.9878859888734897	0.9878859888734897	7	30	0.0022344704305079697	9606	Homo sapiens	PDE2A;KCNMA1;PTPN6;LRP8;SLC8A1		R-HSA-418549;R-HSA-210277;R-HSA-432129;R-HSA-8948034;R-HSA-425661;R-HSA-418456;R-HSA-432121
R-HSA-168276	NS1 Mediated Effects on Host Pathways	1	46	0.0031676077675251344	0.9882984577508143	0.9882984577508143	1	6	4.4689408610159393E-4	9606	Homo sapiens	SEC13		R-HSA-1176059
R-HSA-9648002	RAS processing	1	46	0.0031676077675251344	0.9882984577508143	0.9882984577508143	2	21	0.0015641293013555788	9606	Homo sapiens	ABHD17A		R-HSA-9647991;R-HSA-9647994
R-HSA-975576	N-glycan antennae elongation in the medial/trans-Golgi	1	46	0.0031676077675251344	0.9882984577508143	0.9882984577508143	1	14	0.0010427528675703858	9606	Homo sapiens	ST8SIA2		R-HSA-1022133
R-HSA-1500931	Cell-Cell communication	6	133	0.009158518110453106	0.988367834592597	0.988367834592597	8	60	0.004468940861015939	9606	Homo sapiens	CLDN6;KRT4;ACTN1;ZYX;PTPN6;FLNC		R-HSA-430308;R-HSA-430341;R-HSA-420019;R-HSA-446364;R-HSA-446077;R-HSA-391150;R-HSA-430347;R-HSA-451403
R-HSA-416482	G alpha (12/13) signalling events	3	85	0.0058531882660790525	0.9884626242268149	0.9884626242268149	2	15	0.0011172352152539848	9606	Homo sapiens	TRIO;RHOC;RHOB		R-HSA-419166;R-HSA-419049
R-HSA-977443	GABA receptor activation	2	67	0.004613689574438783	0.9885374970524294	0.9885374970524294	7	12	8.937881722031879E-4	9606	Homo sapiens	KCNJ15;ADCY7		R-HSA-170674;R-HSA-1013020;R-HSA-170666;R-HSA-1013012;R-HSA-392206;R-HSA-170686;R-HSA-170671
R-HSA-112043	PLC beta mediated events	2	67	0.004613689574438783	0.9885374970524294	0.9885374970524294	4	32	0.0023834351258751676	9606	Homo sapiens	ADCY7;CAMKK1		R-HSA-9619125;R-HSA-442749;R-HSA-111930;R-HSA-9618863
R-HSA-975155	MyD88 dependent cascade initiated on endosome	4	102	0.007023825919294863	0.9886472097830742	0.9886472097830742	7	63	0.0046923879040667365	9606	Homo sapiens	JUN;ECSIT;ATF3;NFKBIB		R-HSA-450292;R-HSA-450325;R-HSA-166869;R-HSA-9630923;R-HSA-168440;R-HSA-168136;R-HSA-168140
R-HSA-983712	Ion channel transport	11	206	0.014185373915438644	0.988945751686905	0.988945751686905	10	44	0.0032772232980783555	9606	Homo sapiens	TTYH2;SLN;TRPC4;STOM;ANO6;ATP1A1;FXYD5;ANO4;ASIC2;NALCN		R-HSA-427910;R-HSA-8863494;R-HSA-2730664;R-HSA-2671885;R-HSA-9650165;R-HSA-9684068;R-HSA-3295579;R-HSA-2744242;R-HSA-2684901;R-HSA-936897
R-HSA-5663220	RHO GTPases Activate Formins	7	149	0.010260294725244456	0.989072623235403	0.989072623235403	14	27	0.0020110233874571725	9606	Homo sapiens	FHOD3;SEC13;DLC1;RHOC;PFN1;TUBA4A;RHOB		R-HSA-5666070;R-HSA-5665751;R-HSA-5665748;R-HSA-5666160;R-HSA-5665809;R-HSA-5666001;R-HSA-5666129;R-HSA-5665982;R-HSA-5665659;R-HSA-5666169;R-HSA-5665767;R-HSA-5665761;R-HSA-5665802;R-HSA-203070
R-HSA-8878171	Transcriptional regulation by RUNX1	15	261	0.017972731028783915	0.9892636562989334	0.9892636562989334	124	132	0.009831669894235066	9606	Homo sapiens	PRMT6;PSMD13;GATA2;THBS1;RUNX1;CCND3;PSMD7;PSMA4;CCND2;CDK6;CCND1;PSMD3;ZFPM1		R-HSA-8936584;R-HSA-8937097;R-HSA-8931981;R-HSA-8938382;R-HSA-8938887;R-HSA-8877192;R-HSA-8956568;R-HSA-8937113;R-HSA-8937118;R-HSA-8938389;R-HSA-8936599;R-HSA-8936616;R-HSA-8956586;R-HSA-8936621;R-HSA-8955822;R-HSA-8938158;R-HSA-8937134;R-HSA-8936608;R-HSA-8938913;R-HSA-8877485;R-HSA-8938150;R-HSA-8935864;R-HSA-8938938;R-HSA-8877493;R-HSA-8877490;R-HSA-8938174;R-HSA-8938930;R-HSA-8936628;R-HSA-8…
R-HSA-5579029	Metabolic disorders of biological oxidation enzymes	3	86	0.005922049304503512	0.9893107694810306	0.9893107694810306	2	38	0.0028303292119767616	9606	Homo sapiens	ACY1;FDX1		R-HSA-5580269;R-HSA-5579081
R-HSA-5696395	Formation of Incision Complex in GG-NER	1	47	0.0032364688059495937	0.9893786370524535	0.9893786370524535	6	10	7.448234768359899E-4	9606	Homo sapiens	RAD23A		R-HSA-6790487;R-HSA-6790454;R-HSA-5690996;R-HSA-5689861;R-HSA-5696670;R-HSA-5691000
R-HSA-73779	RNA Polymerase II Transcription Pre-Initiation And Promoter Opening	1	47	0.0032364688059495937	0.9893786370524535	0.9893786370524535	3	5	3.7241173841799495E-4	9606	Homo sapiens	POLR2E		R-HSA-109639;R-HSA-75095;R-HSA-109638
R-HSA-176033	Interactions of Vpr with host cellular proteins	1	47	0.0032364688059495937	0.9893786370524535	0.9893786370524535	1	4	2.9792939073439596E-4	9606	Homo sapiens	SEC13		R-HSA-180622
R-HSA-1251985	Nuclear signaling by ERBB4	1	47	0.0032364688059495937	0.9893786370524535	0.9893786370524535	1	34	0.0025323998212423656	9606	Homo sapiens	HBEGF		R-HSA-1251992
R-HSA-451927	Interleukin-2 family signaling	1	47	0.0032364688059495937	0.9893786370524535	0.9893786370524535	1	59	0.004394458513332341	9606	Homo sapiens	PTPN6		R-HSA-913424
R-HSA-168181	Toll Like Receptor 7/8 (TLR7/8) Cascade	4	103	0.007092686957719322	0.989424446139178	0.989424446139178	7	66	0.004915834947117533	9606	Homo sapiens	JUN;ECSIT;ATF3;NFKBIB		R-HSA-450292;R-HSA-450325;R-HSA-166869;R-HSA-9630923;R-HSA-168440;R-HSA-168136;R-HSA-168140
R-HSA-6782135	Dual incision in TC-NER	2	68	0.004682550612863242	0.9894618805804603	0.9894618805804603	7	7	5.213764337851929E-4	9606	Homo sapiens	POLR2E;PRPF19		R-HSA-6782211;R-HSA-6782131;R-HSA-9684118;R-HSA-6782224;R-HSA-6782141;R-HSA-6782204;R-HSA-6782138
R-HSA-8873719	RAB geranylgeranylation	2	68	0.004682550612863242	0.9894618805804603	0.9894618805804603	2	5	3.7241173841799495E-4	9606	Homo sapiens	RAB32		R-HSA-8870469;R-HSA-8870466
R-HSA-1227986	Signaling by ERBB2	2	68	0.004682550612863242	0.9894618805804603	0.9894618805804603	18	46	0.0034261879934455535	9606	Homo sapiens	PTK6;HBEGF		R-HSA-1963581;R-HSA-1250195;R-HSA-8848005;R-HSA-1963582;R-HSA-6785636;R-HSA-1250486;R-HSA-1963578;R-HSA-1306969;R-HSA-1250463;R-HSA-1306972;R-HSA-1306979;R-HSA-1963563;R-HSA-6785648;R-HSA-1963589;R-HSA-1250346;R-HSA-8863804;R-HSA-8847995;R-HSA-1963586
R-HSA-445717	Aquaporin-mediated transport	2	68	0.004682550612863242	0.9894618805804603	0.9894618805804603	6	25	0.0018620586920899747	9606	Homo sapiens	ADCY7;AQP1		R-HSA-432054;R-HSA-163617;R-HSA-507870;R-HSA-507868;R-HSA-164377;R-HSA-432010
R-HSA-983189	Kinesins	2	68	0.004682550612863242	0.9894618805804603	0.9894618805804603	2	14	0.0010427528675703858	9606	Homo sapiens	KIF21A;TUBA4A		R-HSA-983259;R-HSA-983266
R-HSA-180786	Extension of Telomeres	2	69	0.004751411651287701	0.9903133605677797	0.9903133605677797	8	28	0.0020855057351407717	9606	Homo sapiens	DKC1;GAR1		R-HSA-163090;R-HSA-163120;R-HSA-163099;R-HSA-163096;R-HSA-164616;R-HSA-9671145;R-HSA-164617;R-HSA-164620
R-HSA-2428928	IRS-related events triggered by IGF1R	2	69	0.004751411651287701	0.9903133605677797	0.9903133605677797	2	12	8.937881722031879E-4	9606	Homo sapiens	FGF5;TRIB3		R-HSA-109699;R-HSA-109700
R-HSA-450294	MAP kinase activation	2	69	0.004751411651287701	0.9903133605677797	0.9903133605677797	4	32	0.0023834351258751676	9606	Homo sapiens	JUN;ATF3		R-HSA-450292;R-HSA-450325;R-HSA-168440;R-HSA-168136
R-HSA-166016	Toll Like Receptor 4 (TLR4) Cascade	7	151	0.010398016802093376	0.990321816016426	0.990321816016426	10	95	0.007075823029941904	9606	Homo sapiens	JUN;FADD;ECSIT;ATF3;BIRC2;NFKBIB		R-HSA-168915;R-HSA-450292;R-HSA-2562564;R-HSA-450325;R-HSA-166869;R-HSA-9630923;R-HSA-168440;R-HSA-168136;R-HSA-2562541;R-HSA-168140
R-HSA-73933	Resolution of Abasic Sites (AP sites)	1	48	0.003305329844374053	0.9903591685954652	0.9903591685954652	21	43	0.0032027409503947563	9606	Homo sapiens	RRP1		R-HSA-110368;R-HSA-110371;R-HSA-110375;R-HSA-5649873;R-HSA-5649854;R-HSA-5651805;R-HSA-110349;R-HSA-110351;R-HSA-110350;R-HSA-110353;R-HSA-110352;R-HSA-110355;R-HSA-110354;R-HSA-111253;R-HSA-110356;R-HSA-5649856;R-HSA-110359;R-HSA-5651809;R-HSA-110360;R-HSA-110363;R-HSA-110364
R-HSA-6811438	Intra-Golgi traffic	1	48	0.003305329844374053	0.9903591685954652	0.9903591685954652	4	10	7.448234768359899E-4	9606	Homo sapiens	YKT6		R-HSA-8847638;R-HSA-8847637;R-HSA-8847635;R-HSA-8847544
R-HSA-168271	Transport of Ribonucleoproteins into the Host Nucleus	1	48	0.003305329844374053	0.9903591685954652	0.9903591685954652	1	4	2.9792939073439596E-4	9606	Homo sapiens	SEC13		R-HSA-168337
R-HSA-9670095	Inhibition of DNA recombination at telomere	1	48	0.003305329844374053	0.9903591685954652	0.9903591685954652	1	4	2.9792939073439596E-4	9606	Homo sapiens	POLR2E		R-HSA-9670149
R-HSA-549132	Organic cation/anion/zwitterion transport	1	48	0.003305329844374053	0.9903591685954652	0.9903591685954652	1	12	8.937881722031879E-4	9606	Homo sapiens	RUNX1		R-HSA-549241
R-HSA-9612973	Autophagy	8	166	0.011430932378460268	0.990458582265287	0.990458582265287	42	108	0.00804409354982869	9606	Homo sapiens	HSPA8;MAP1LC3A;TOMM40;DLC1;PGAM5;VIM;TUBA4A;TOMM6		R-HSA-1632857;R-HSA-5682388;R-HSA-9626256;R-HSA-9646679;R-HSA-5682896;R-HSA-9613530;R-HSA-9631065;R-HSA-9624158;R-HSA-5678490;R-HSA-5682011;R-HSA-9646685;R-HSA-9631068;R-HSA-5205663;R-HSA-5205661;R-HSA-1632843;R-HSA-5681987;R-HSA-8959571;R-HSA-9613513;R-HSA-8959573;R-HSA-9626060;R-HSA-5205649;R-HSA-9646348;R-HSA-5683593;R-HSA-5682377;R-HSA-9626253;R-HSA-8948139;R-HSA-9646390;R-HSA-9626235;R-HSA-9…
R-HSA-199418	Negative regulation of the PI3K/AKT network	6	137	0.009433962264150943	0.9909784621576719	0.9909784621576719	2	10	7.448234768359899E-4	9606	Homo sapiens	FGF5;PDGFA;TRIB3;MET;HBEGF		R-HSA-199443;R-HSA-2316434
R-HSA-194138	Signaling by VEGF	6	137	0.009433962264150943	0.9909784621576719	0.9909784621576719	12	86	0.006405481900789513	9606	Homo sapiens	NRP2;AXL;CAV1;HSPB8;SPHK1;TRIB3		R-HSA-202129;R-HSA-5218845;R-HSA-198640;R-HSA-202144;R-HSA-5357429;R-HSA-5357479;R-HSA-5218823;R-HSA-195418;R-HSA-5357432;R-HSA-5218916;R-HSA-5218819;R-HSA-202110
R-HSA-211976	Endogenous sterols	2	70	0.004820272689712161	0.9910975142646481	0.9910975142646481	1	18	0.0013406822583047818	9606	Homo sapiens	FDX1		R-HSA-193101
R-HSA-167200	Formation of HIV-1 elongation complex containing HIV-1 Tat	1	49	0.0033741908827985127	0.9912492390460454	0.9912492390460454	4	5	3.7241173841799495E-4	9606	Homo sapiens	POLR2E		R-HSA-170706;R-HSA-170704;R-HSA-167191;R-HSA-167196
R-HSA-5674135	MAP2K and MAPK activation	1	49	0.0033741908827985127	0.9912492390460454	0.9912492390460454	8	12	8.937881722031879E-4	9606	Homo sapiens	CNKSR1		R-HSA-9657603;R-HSA-5672980;R-HSA-5672978;R-HSA-9657606;R-HSA-5672972;R-HSA-5672973;R-HSA-9657608;R-HSA-9657599
R-HSA-9656223	Signaling by RAF1 mutants	1	49	0.0033741908827985127	0.9912492390460454	0.9912492390460454	4	7	5.213764337851929E-4	9606	Homo sapiens	CNKSR1		R-HSA-9656211;R-HSA-9656209;R-HSA-9656215;R-HSA-9656214
R-HSA-5655302	Signaling by FGFR1 in disease	1	49	0.0033741908827985127	0.9912492390460454	0.9912492390460454	12	35	0.0026068821689259644	9606	Homo sapiens	FGF5		R-HSA-1839100;R-HSA-2023455;R-HSA-5655269;R-HSA-5655266;R-HSA-2023451;R-HSA-1839098;R-HSA-5655326;R-HSA-5655278;R-HSA-5655263;R-HSA-1839094;R-HSA-5655290;R-HSA-5655240
R-HSA-196741	Cobalamin (Cbl, vitamin B12) transport and metabolism	1	49	0.0033741908827985127	0.9912492390460454	0.9912492390460454	2	30	0.0022344704305079697	9606	Homo sapiens	CD320		R-HSA-3000109;R-HSA-3000122
R-HSA-5423646	Aflatoxin activation and detoxification	1	49	0.0033741908827985127	0.9912492390460454	0.9912492390460454	1	18	0.0013406822583047818	9606	Homo sapiens	ACY1		R-HSA-5433074
R-HSA-382556	ABC-family proteins mediated transport	5	122	0.008401046687784052	0.9913313015965146	0.9913313015965146	2	27	0.0020110233874571725	9606	Homo sapiens	PSMD7;PSMA4;PSMD13;PSMD3;EIF2S2		R-HSA-8866553;R-HSA-5227009
R-HSA-168138	Toll Like Receptor 9 (TLR9) Cascade	4	106	0.0072992700729927005	0.9914627517578678	0.9914627517578678	7	68	0.005064799642484731	9606	Homo sapiens	JUN;ECSIT;ATF3;NFKBIB		R-HSA-450292;R-HSA-450325;R-HSA-166869;R-HSA-9630923;R-HSA-168440;R-HSA-168136;R-HSA-168140
R-HSA-195721	Signaling by WNT	20	332	0.022861864756920536	0.9914654049035471	0.9914654049035471	55	157	0.011693728586325041	9606	Homo sapiens	WNT2B;TLE1;PSMD13;CAV1;TCF7;WNT9A;DKK1;PSMD7;PSMA4;MYC;PSMD3;ROR1;ROR2;SOX9;PFN1;LGR5;LGR4		R-HSA-3769401;R-HSA-4649028;R-HSA-3322422;R-HSA-4641231;R-HSA-3364026;R-HSA-3322427;R-HSA-3322424;R-HSA-4641229;R-HSA-3781941;R-HSA-3322431;R-HSA-3781943;R-HSA-3322429;R-HSA-4608855;R-HSA-3238691;R-HSA-4411351;R-HSA-3238694;R-HSA-4641246;R-HSA-3640874;R-HSA-3364014;R-HSA-4411357;R-HSA-5665608;R-HSA-3769370;R-HSA-4411367;R-HSA-3451153;R-HSA-4411365;R-HSA-4641260;R-HSA-1458875;R-HSA-4641256;R-HSA-4…
R-HSA-6796648	TP53 Regulates Transcription of DNA Repair Genes	3	89	0.0061286324197768905	0.9915099130525618	0.9915099130525618	5	17	0.0012661999106211828	9606	Homo sapiens	JUN;POLR2E;ATF3		R-HSA-6797606;R-HSA-6797616;R-HSA-6797712;R-HSA-6806412;R-HSA-6806394
R-HSA-1912408	Pre-NOTCH Transcription and Translation	3	89	0.0061286324197768905	0.9915099130525618	0.9915099130525618	5	28	0.0020855057351407717	9606	Homo sapiens	JUN;CCND1;RUNX1		R-HSA-4395227;R-HSA-1912401;R-HSA-1912416;R-HSA-9604703;R-HSA-9604719
R-HSA-977225	Amyloid fiber formation	3	89	0.0061286324197768905	0.9915099130525618	0.9915099130525618	2	33	0.0024579174735587664	9606	Homo sapiens	DDAH1;TGFBI;HSPG2		R-HSA-976734;R-HSA-977136
R-HSA-6809371	Formation of the cornified envelope	6	138	0.009502823302575403	0.991538569044947	0.991538569044947	9	27	0.0020110233874571725	9606	Homo sapiens	KRT19;KRT80;CAPNS1;KRT4;KRT7		R-HSA-6810357;R-HSA-6811539;R-HSA-6814387;R-HSA-8942224;R-HSA-6814734;R-HSA-6814764;R-HSA-8934819;R-HSA-6814298;R-HSA-6810937
R-HSA-380284	Loss of proteins required for interphase microtubule organization from the centrosome	2	71	0.00488913372813662	0.9918195107627983	0.9918195107627983	3	3	2.2344704305079697E-4	9606	Homo sapiens	DLC1;TUBA4A		R-HSA-380294;R-HSA-380272;R-HSA-380303
R-HSA-380259	Loss of Nlp from mitotic centrosomes	2	71	0.00488913372813662	0.9918195107627983	0.9918195107627983	2	2	1.4896469536719798E-4	9606	Homo sapiens	DLC1;TUBA4A		R-HSA-380272;R-HSA-380303
R-HSA-74259	Purine catabolism	2	71	0.00488913372813662	0.9918195107627983	0.9918195107627983	4	27	0.0020110233874571725	9606	Homo sapiens	NUDT5;ITPA		R-HSA-2509831;R-HSA-2509827;R-HSA-2393939;R-HSA-2509838
R-HSA-6807878	COPI-mediated anterograde transport	4	107	0.00736813111141716	0.9920542959306808	0.9920542959306808	8	12	8.937881722031879E-4	9606	Homo sapiens	SPTA1;DLC1;YKT6;TUBA4A		R-HSA-6809015;R-HSA-6809014;R-HSA-6807877;R-HSA-6809011;R-HSA-6807875;R-HSA-6809010;R-HSA-6809006;R-HSA-6809003
R-HSA-1296071	Potassium Channels	4	107	0.00736813111141716	0.9920542959306808	0.9920542959306808	5	19	0.0014151646059883808	9606	Homo sapiens	KCNK7;KCNK10;KCNMA1;KCNJ15		R-HSA-1013020;R-HSA-1296037;R-HSA-1299304;R-HSA-1013012;R-HSA-1296348
R-HSA-167152	Formation of HIV elongation complex in the absence of HIV Tat	1	50	0.003443051921222972	0.9920571886875711	0.9920571886875711	2	2	1.4896469536719798E-4	9606	Homo sapiens	POLR2E		R-HSA-167077;R-HSA-167084
R-HSA-4615885	SUMOylation of DNA replication proteins	1	50	0.003443051921222972	0.9920571886875711	0.9920571886875711	1	8	5.958587814687919E-4	9606	Homo sapiens	SEC13		R-HSA-5228525
R-HSA-512988	Interleukin-3, Interleukin-5 and GM-CSF signaling	1	50	0.003443051921222972	0.9920571886875711	0.9920571886875711	3	38	0.0028303292119767616	9606	Homo sapiens	PTPN6		R-HSA-909738;R-HSA-914036;R-HSA-913424
R-HSA-2219528	PI3K/AKT Signaling in Cancer	5	124	0.00853876876463297	0.9924292169619827	0.9924292169619827	1	21	0.0015641293013555788	9606	Homo sapiens	FGF5;PDGFA;MET;HBEGF		R-HSA-2400009
R-HSA-168325	Viral Messenger RNA Synthesis	2	72	0.00495799476656108	0.9924841388172322	0.9924841388172322	3	6	4.4689408610159393E-4	9606	Homo sapiens	SEC13;POLR2E		R-HSA-192627;R-HSA-168326;R-HSA-192925
R-HSA-112040	G-protein mediated events	2	72	0.00495799476656108	0.9924841388172322	0.9924841388172322	13	41	0.0030537762550275583	9606	Homo sapiens	ADCY7;CAMKK1		R-HSA-9619125;R-HSA-170666;R-HSA-392206;R-HSA-170671;R-HSA-170674;R-HSA-170672;R-HSA-170676;R-HSA-170677;R-HSA-442749;R-HSA-111930;R-HSA-170686;R-HSA-9618863;R-HSA-170685
R-HSA-2428924	IGF1R signaling cascade	2	72	0.00495799476656108	0.9924841388172322	0.9924841388172322	2	17	0.0012661999106211828	9606	Homo sapiens	FGF5;TRIB3		R-HSA-109699;R-HSA-109700
R-HSA-74751	Insulin receptor signalling cascade	2	72	0.00495799476656108	0.9924841388172322	0.9924841388172322	2	25	0.0018620586920899747	9606	Homo sapiens	FGF5;TRIB3		R-HSA-109699;R-HSA-109700
R-HSA-425397	Transport of vitamins, nucleosides, and related molecules	4	108	0.00743699214984162	0.9926064313743758	0.9926064313743758	7	39	0.0029048115596603604	9606	Homo sapiens	ARL2BP;SLCO4A1;SLC35C1;SLC27A4		R-HSA-5250209;R-HSA-742345;R-HSA-5250210;R-HSA-5250217;R-HSA-879575;R-HSA-879585;R-HSA-5672027
R-HSA-375280	Amine ligand-binding receptors	1	51	0.0035119129596474317	0.9927905893486976	0.9927905893486976	1	22	0.0016386116490391778	9606	Homo sapiens	DRD1		R-HSA-390835
R-HSA-9637690	Response of Mtb to phagocytosis	1	51	0.0035119129596474317	0.9927905893486976	0.9927905893486976	1	30	0.0022344704305079697	9606	Homo sapiens	HGS		R-HSA-9635667
R-HSA-1852241	Organelle biogenesis and maintenance	20	336	0.02313730891061837	0.9928407572984534	0.9928407572984534	29	86	0.006405481900789513	9606	Homo sapiens	HSPA9;CCT2;HDAC3;TFB2M;NR1D1;TFB1M;POLRMT;PPRC1;ATP5F1D;TUBA4A;ATP5MC1;DLC1;TCP1;CCT8;CCT5		R-HSA-8949580;R-HSA-5625424;R-HSA-5625426;R-HSA-5617816;R-HSA-5618328;R-HSA-5618331;R-HSA-5625421;R-HSA-1368140;R-HSA-2466367;R-HSA-5625416;R-HSA-5626699;R-HSA-5624949;R-HSA-5626228;R-HSA-8949609;R-HSA-1592249;R-HSA-1592250;R-HSA-1592252;R-HSA-5626227;R-HSA-5624125;R-HSA-1592243;R-HSA-5626681;R-HSA-5624952;R-HSA-1592246;R-HSA-5638009;R-HSA-1592232;R-HSA-1592236;R-HSA-5626220;R-HSA-5626223;R-HSA-2…
R-HSA-6802952	Signaling by BRAF and RAF fusions	2	73	0.005026855804985539	0.9930958330085847	0.9930958330085847	5	5	3.7241173841799495E-4	9606	Homo sapiens	CNKSR1;LMNA		R-HSA-6802935;R-HSA-6802934;R-HSA-6802933;R-HSA-6802932;R-HSA-6802927
R-HSA-2404192	Signaling by Type 1 Insulin-like Growth Factor 1 Receptor (IGF1R)	2	73	0.005026855804985539	0.9930958330085847	0.9930958330085847	2	19	0.0014151646059883808	9606	Homo sapiens	FGF5;TRIB3		R-HSA-109699;R-HSA-109700
R-HSA-5628897	TP53 Regulates Metabolic Genes	5	126	0.00867649084148189	0.9933937501645466	0.9933937501645466	6	34	0.0025323998212423656	9606	Homo sapiens	PRDX2;TIGAR;G6PD;TXN		R-HSA-5628901;R-HSA-5628899;R-HSA-70377;R-HSA-5628905;R-HSA-3341343;R-HSA-73646
R-HSA-4420097	VEGFA-VEGFR2 Pathway	5	126	0.00867649084148189	0.9933937501645466	0.9933937501645466	11	79	0.00588410546700432	9606	Homo sapiens	AXL;CAV1;HSPB8;SPHK1;TRIB3		R-HSA-202129;R-HSA-5218845;R-HSA-198640;R-HSA-202144;R-HSA-5357429;R-HSA-5357479;R-HSA-5218823;R-HSA-5357432;R-HSA-5218916;R-HSA-5218819;R-HSA-202110
R-HSA-167162	RNA Polymerase II HIV Promoter Escape	1	52	0.003580773998071891	0.993456315161104	0.993456315161104	9	9	6.703411291523909E-4	9606	Homo sapiens	POLR2E		R-HSA-167474;R-HSA-9613490;R-HSA-167136;R-HSA-167121;R-HSA-9613498;R-HSA-167115;R-HSA-167113;R-HSA-167468;R-HSA-167117
R-HSA-167161	HIV Transcription Initiation	1	52	0.003580773998071891	0.993456315161104	0.993456315161104	4	4	2.9792939073439596E-4	9606	Homo sapiens	POLR2E		R-HSA-167477;R-HSA-167130;R-HSA-167134;R-HSA-167118
R-HSA-75953	RNA Polymerase II Transcription Initiation	1	52	0.003580773998071891	0.993456315161104	0.993456315161104	3	3	2.2344704305079697E-4	9606	Homo sapiens	POLR2E		R-HSA-75861;R-HSA-75864;R-HSA-75866
R-HSA-167169	HIV Transcription Elongation	1	52	0.003580773998071891	0.993456315161104	0.993456315161104	14	15	0.0011172352152539848	9606	Homo sapiens	POLR2E		R-HSA-167072;R-HSA-167147;R-HSA-167083;R-HSA-167087;R-HSA-167181;R-HSA-167085;R-HSA-170706;R-HSA-170704;R-HSA-167089;R-HSA-167478;R-HSA-167191;R-HSA-167192;R-HSA-167196;R-HSA-167197
R-HSA-167246	Tat-mediated elongation of the HIV-1 transcript	1	52	0.003580773998071891	0.993456315161104	0.993456315161104	7	8	5.958587814687919E-4	9606	Homo sapiens	POLR2E		R-HSA-170706;R-HSA-170704;R-HSA-167191;R-HSA-167192;R-HSA-167196;R-HSA-167197;R-HSA-167181
R-HSA-156581	Methylation	1	52	0.003580773998071891	0.993456315161104	0.993456315161104	1	13	9.682705198867869E-4	9606	Homo sapiens	TRMT112		R-HSA-6800149
R-HSA-5683826	Surfactant metabolism	1	52	0.003580773998071891	0.993456315161104	0.993456315161104	2	29	0.0021599880828243705	9606	Homo sapiens	ADORA2B		R-HSA-5684862;R-HSA-418925
R-HSA-1638074	Keratan sulfate/keratin metabolism	1	52	0.003580773998071891	0.993456315161104	0.993456315161104	1	16	0.0011917175629375838	9606	Homo sapiens	ST3GAL1		R-HSA-2046285
R-HSA-2142691	Synthesis of Leukotrienes (LT) and Eoxins (EX)	1	52	0.003580773998071891	0.993456315161104	0.993456315161104	1	19	0.0014151646059883808	9606	Homo sapiens	LTA4H		R-HSA-266072
R-HSA-9033658	Blood group systems biosynthesis	1	52	0.003580773998071891	0.993456315161104	0.993456315161104	1	22	0.0016386116490391778	9606	Homo sapiens	B3GALT1		R-HSA-9603989
R-HSA-8854518	AURKA Activation by TPX2	2	74	0.005095716843409998	0.9936586983154534	0.9936586983154534	2	2	1.4896469536719798E-4	9606	Homo sapiens	DLC1;TUBA4A		R-HSA-8853405;R-HSA-8853419
R-HSA-6802957	Oncogenic MAPK signaling	3	93	0.006404076573474728	0.993772594296108	0.993772594296108	28	46	0.0034261879934455535	9606	Homo sapiens	CNKSR1;LMNA;PHB		R-HSA-6802919;R-HSA-9656211;R-HSA-6802918;R-HSA-9656209;R-HSA-6802915;R-HSA-9656215;R-HSA-6802914;R-HSA-6803234;R-HSA-9656214;R-HSA-6803233;R-HSA-6802912;R-HSA-6802927;R-HSA-6802926;R-HSA-6802925;R-HSA-6802922;R-HSA-6802921;R-HSA-6802935;R-HSA-6802934;R-HSA-6802933;R-HSA-6802932;R-HSA-6802943;R-HSA-6802942;R-HSA-6802937;R-HSA-6802911;R-HSA-6802910;R-HSA-6803230;R-HSA-6802908;R-HSA-6803227
R-HSA-6794362	Protein-protein interactions at synapses	3	93	0.006404076573474728	0.993772594296108	0.993772594296108	3	33	0.0024579174735587664	9606	Homo sapiens	GRIA1;LRRTM2;LIN7B		R-HSA-6797974;R-HSA-6794352;R-HSA-8849881
R-HSA-168898	Toll-like Receptor Cascades	9	188	0.012945875223798375	0.9937926273342522	0.9937926273342522	37	185	0.013779234321465812	9606	Homo sapiens	JUN;CNPY3;FADD;ECSIT;LRRC66;ATF3;BIRC2;NFKBIB		R-HSA-9013963;R-HSA-9013889;R-HSA-168136;R-HSA-2562541;R-HSA-9013895;R-HSA-9628444;R-HSA-9014343;R-HSA-168140;R-HSA-1678998;R-HSA-9014342;R-HSA-1678921;R-HSA-168915;R-HSA-9013979;R-HSA-847070;R-HSA-1678923;R-HSA-9013978;R-HSA-450325;R-HSA-450259;R-HSA-1678927;R-HSA-166869;R-HSA-177690;R-HSA-9630923;R-HSA-177694;R-HSA-168092;R-HSA-177692;R-HSA-9013974;R-HSA-168930;R-HSA-9013992;R-HSA-168929;R-HSA-…
R-HSA-73776	RNA Polymerase II Promoter Escape	1	53	0.0036496350364963502	0.9940606068062546	0.9940606068062546	7	7	5.213764337851929E-4	9606	Homo sapiens	POLR2E		R-HSA-75873;R-HSA-111264;R-HSA-76576;R-HSA-9613494;R-HSA-75850;R-HSA-9613497;R-HSA-75869
R-HSA-5654741	Signaling by FGFR3	1	53	0.0036496350364963502	0.9940606068062546	0.9940606068062546	27	43	0.0032027409503947563	9606	Homo sapiens	FGF5		R-HSA-5654679;R-HSA-5654224;R-HSA-5654416;R-HSA-5654623;R-HSA-5654148;R-HSA-5654222;R-HSA-5654413;R-HSA-5654730;R-HSA-5654408;R-HSA-5654409;R-HSA-5654646;R-HSA-5654647;R-HSA-5654709;R-HSA-5654643;R-HSA-5654640;R-HSA-5654641;R-HSA-5654705;R-HSA-5654631;R-HSA-5654628;R-HSA-5654565;R-HSA-8941628;R-HSA-190388;R-HSA-5654625;R-HSA-190261;R-HSA-5654637;R-HSA-5654634;R-HSA-5654633
R-HSA-168333	NEP/NS2 Interacts with the Cellular Export Machinery	1	53	0.0036496350364963502	0.9940606068062546	0.9940606068062546	1	2	1.4896469536719798E-4	9606	Homo sapiens	SEC13		R-HSA-168880
R-HSA-1614558	Degradation of cysteine and homocysteine	1	53	0.0036496350364963502	0.9940606068062546	0.9940606068062546	1	23	0.0017130939967227767	9606	Homo sapiens	GOT2		R-HSA-9012597
R-HSA-9660821	ADORA2B mediated anti-inflammatory cytokines production	7	159	0.010948905109489052	0.994095360607435	0.994095360607435	6	12	8.937881722031879E-4	9606	Homo sapiens	PTGER4;CYSLTR1;ADORA2B;ADM;DRD1;ADCY7;PTHLH		R-HSA-9660819;R-HSA-163617;R-HSA-392129;R-HSA-9660824;R-HSA-9660829;R-HSA-9660828
R-HSA-1614635	Sulfur amino acid metabolism	3	94	0.006472937611899187	0.9942396668560151	0.9942396668560151	4	37	0.0027558468642931624	9606	Homo sapiens	GOT1;GOT2;MRI1		R-HSA-1299507;R-HSA-1237096;R-HSA-9012597;R-HSA-1237102
R-HSA-168274	Export of Viral Ribonucleoproteins from Nucleus	1	54	0.00371849607492081	0.9946091298498827	0.9946091298498827	1	5	3.7241173841799495E-4	9606	Homo sapiens	SEC13		R-HSA-168880
R-HSA-2514859	Inactivation, recovery and regulation of the phototransduction cascade	1	54	0.00371849607492081	0.9946091298498827	0.9946091298498827	1	19	0.0014151646059883808	9606	Homo sapiens	NMT2		R-HSA-2534087
R-HSA-6811558	PI5P, PP2A and IER3 Regulate PI3K/AKT Signaling	5	129	0.008883073956755267	0.9946235106428557	0.9946235106428557	1	7	5.213764337851929E-4	9606	Homo sapiens	FGF5;PDGFA;MET;HBEGF		R-HSA-2316434
R-HSA-8856828	Clathrin-mediated endocytosis	7	161	0.01108662718633797	0.9947922063644916	0.9947922063644916	19	35	0.0026068821689259644	9606	Homo sapiens	HSPA8;CTTN;TFRC;HGS;DPH1;HBEGF;ARF6		R-HSA-8868071;R-HSA-8866279;R-HSA-8868230;R-HSA-8866277;R-HSA-8866275;R-HSA-8867756;R-HSA-8868236;R-HSA-8868651;R-HSA-8867754;R-HSA-8868072;R-HSA-8868648;R-HSA-8856808;R-HSA-8868661;R-HSA-8868660;R-HSA-8868659;R-HSA-8868658;R-HSA-8869438;R-HSA-8871194;R-HSA-8871193
R-HSA-442755	Activation of NMDA receptors and postsynaptic events	4	113	0.007781297341963917	0.9948581386047982	0.9948581386047982	12	71	0.0052882466855355284	9606	Homo sapiens	GRIA1;LIN7B;TUBA4A;CAMKK1		R-HSA-9610627;R-HSA-438037;R-HSA-432162;R-HSA-9619542;R-HSA-9619367;R-HSA-9619125;R-HSA-9619355;R-HSA-9610408;R-HSA-442749;R-HSA-9618750;R-HSA-9619214;R-HSA-9618863
R-HSA-1266738	Developmental Biology	96	1262	0.08690263049166781	0.9949639641199369	0.9949639641199369	206	556	0.04141218531208104	9606	Homo sapiens	NRP2;COL16A1;TRIO;RPL31;RRP1;RPL8;RPL7;RPL7A;CCND3;RPS16;PSMD7;CAPNS1;RPL18A;RPL36AL;MYC;PSMD3;CFL1;RPL38;SOX9;PELO;RPS13;RPS9;KRT4;TRPC4;RPS8;UNC5B;RPS5;RPL23;KRT7;HNF1B;RPSA;HNF1A;RHOC;DKK1;MMP9;SOX10;TUBA4A;RUNX1;RHOB;ENAH;PSMA4;DOK5;ITGA5;RPL26;ANGPTL4;EPHA1;ZFPM2;PFN1;MET;EPHA2;CEBPB;KRT80;HDAC3;RBM8A;PSMD13;SDC2;RPL12;GATA2;SPTA1;ACVR1C;ADGRG6;POLR2E;RPL13;HES1;SLIT3;RPL15;RPS2;SRGAP1;PLXNA…		R-HSA-6806629;R-HSA-9618582;R-HSA-211461;R-HSA-211467;R-HSA-9618586;R-HSA-211466;R-HSA-9618584;R-HSA-3928628;R-HSA-211476;R-HSA-8942224;R-HSA-211482;R-HSA-3928608;R-HSA-9634445;R-HSA-3928602;R-HSA-6805573;R-HSA-3928607;R-HSA-418850;R-HSA-3928604;R-HSA-392751;R-HSA-418858;R-HSA-3928597;R-HSA-418856;R-HSA-422454;R-HSA-6806613;R-HSA-3928584;R-HSA-3928591;R-HSA-6806610;R-HSA-418865;R-HSA-399934;R-HSA…
R-HSA-438064	Post NMDA receptor activation events	3	96	0.006610659688748106	0.9950740627865269	0.9950740627865269	8	39	0.0029048115596603604	9606	Homo sapiens	GRIA1;TUBA4A;CAMKK1		R-HSA-9619542;R-HSA-9619367;R-HSA-9619125;R-HSA-9619355;R-HSA-442749;R-HSA-9618750;R-HSA-9619214;R-HSA-9618863
R-HSA-448424	Interleukin-17 signaling	2	77	0.005302299958683377	0.9950909007379445	0.9950909007379445	4	35	0.0026068821689259644	9606	Homo sapiens	JUN;ATF3		R-HSA-450292;R-HSA-450325;R-HSA-168440;R-HSA-168136
R-HSA-76042	RNA Polymerase II Transcription Initiation And Promoter Clearance	1	55	0.0037873571133452692	0.9951070277079467	0.9951070277079467	11	11	8.193058245195889E-4	9606	Homo sapiens	POLR2E		R-HSA-75873;R-HSA-111264;R-HSA-76576;R-HSA-75861;R-HSA-9613494;R-HSA-75864;R-HSA-75866;R-HSA-75850;R-HSA-9613497;R-HSA-75949;R-HSA-75869
R-HSA-437239	Recycling pathway of L1	1	55	0.0037873571133452692	0.9951070277079467	0.9951070277079467	2	14	0.0010427528675703858	9606	Homo sapiens	TUBA4A		R-HSA-445077;R-HSA-445071
R-HSA-9006931	Signaling by Nuclear Receptors	23	384	0.026442638754992424	0.9951247601030976	0.9951247601030976	46	192	0.014300610755251006	9606	Homo sapiens	KANK1;JUN;JUND;HDAC3;MMP7;CAV1;HSPB8;SPHK1;MMP9;RUNX1;ALDH1A3;FABP5;CCND1;MYC;RDH10;ALDH1A2;POLR2E;RDH13;FKBP4;PPID;HBEGF		R-HSA-9624272;R-HSA-9011981;R-HSA-9625814;R-HSA-9021068;R-HSA-8931981;R-HSA-9011983;R-HSA-5362518;R-HSA-9024334;R-HSA-8932033;R-HSA-9011971;R-HSA-5362522;R-HSA-8939203;R-HSA-5422942;R-HSA-8939204;R-HSA-8932037;R-HSA-5623643;R-HSA-9011975;R-HSA-9024326;R-HSA-9009371;R-HSA-9012315;R-HSA-9011997;R-HSA-9012319;R-HSA-9018334;R-HSA-9011985;R-HSA-9038161;R-HSA-9625482;R-HSA-9011984;R-HSA-9021072;R-HSA-9…
R-HSA-8856825	Cargo recognition for clathrin-mediated endocytosis	4	115	0.007919019418812836	0.9955595679810985	0.9955595679810985	3	15	0.0011172352152539848	9606	Homo sapiens	TFRC;HGS;DPH1;HBEGF		R-HSA-8866279;R-HSA-8866277;R-HSA-8866275
R-HSA-199977	ER to Golgi Anterograde Transport	7	164	0.011293210301611348	0.9956926831941311	0.9956926831941311	25	39	0.0029048115596603604	9606	Homo sapiens	SPTA1;GRIA1;SEC13;DLC1;PREB;YKT6;TUBA4A		R-HSA-5694423;R-HSA-5694418;R-HSA-203973;R-HSA-5694417;R-HSA-6809006;R-HSA-203977;R-HSA-6809003;R-HSA-5694425;R-HSA-6809015;R-HSA-6809014;R-HSA-6809011;R-HSA-6809010;R-HSA-5694409;R-HSA-6807877;R-HSA-6807875;R-HSA-5694527;R-HSA-204008;R-HSA-5694522;R-HSA-5694439;R-HSA-5694436;R-HSA-5694435;R-HSA-5694433;R-HSA-5694446;R-HSA-5694442;R-HSA-5694441
R-HSA-69242	S Phase	8	180	0.012394986916402699	0.9958795754447597	0.9958795754447597	11	54	0.004022046774914345	9606	Homo sapiens	PSMD7;PSMA4;CCND1;PSMD13;MYC;PSMD3;PTK6;E2F5		R-HSA-75825;R-HSA-75824;R-HSA-8848436;R-HSA-187574;R-HSA-68948;R-HSA-8848414;R-HSA-69016;R-HSA-188345;R-HSA-75820;R-HSA-75823;R-HSA-75822
R-HSA-5693571	Nonhomologous End-Joining (NHEJ)	1	57	0.003925079190194188	0.9959691949028125	0.9959691949028125	3	13	9.682705198867869E-4	9606	Homo sapiens	LIG4		R-HSA-5693574;R-HSA-5693604;R-HSA-5687360
R-HSA-532668	N-glycan trimming in the ER and Calnexin/Calreticulin cycle	1	57	0.003925079190194188	0.9959691949028125	0.9959691949028125	2	18	0.0013406822583047818	9606	Homo sapiens	PRKCSH		R-HSA-548890;R-HSA-532667
R-HSA-5673001	RAF/MAP kinase cascade	18	322	0.02217325437267594	0.9959864883841133	0.9959864883841133	16	75	0.005586176076269924	9606	Homo sapiens	DUSP5;DUSP2;ANGPT1;DUSP1;PSMD13;PDGFA;PHB;SPTA1;FGF5;CNKSR1;PSMD7;PSMA4;ABHD17A;PEA15;PSMD3;MET;HBEGF		R-HSA-5672950;R-HSA-5672980;R-HSA-9647991;R-HSA-5672978;R-HSA-5674387;R-HSA-5658430;R-HSA-9647994;R-HSA-9657599;R-HSA-5675206;R-HSA-9657603;R-HSA-5672965;R-HSA-9657606;R-HSA-5672972;R-HSA-5675373;R-HSA-5672973;R-HSA-9657608
R-HSA-168928	DDX58/IFIH1-mediated induction of interferon-alpha/beta	3	99	0.006817242804021485	0.9961097950603119	0.9961097950603119	7	53	0.003947564427230746	9606	Homo sapiens	TNFAIP3;FADD;NFKBIB		R-HSA-933532;R-HSA-168934;R-HSA-937337;R-HSA-933526;R-HSA-933539;R-HSA-933523;R-HSA-168140
R-HSA-6798695	Neutrophil degranulation	30	480	0.03305329844374053	0.9961644755416561	0.9961644755416561	10	10	7.448234768359899E-4	9606	Homo sapiens	PDXK;PSMD13;GMFG;PSMD7;COMMD9;ANPEP;PSMD3;STOM;CCT8;LTA4H;HSPA8;CCT2;ANXA2;PTGES2;SURF4;PLAUR;PDAP1;ANO6;TNFRSF1B;MMP9;ATAD3A;AGT;APRT;FABP5;DLC1;ADAM8;PTPN6;CD68;CD44		R-HSA-6798743;R-HSA-6799350;R-HSA-6798739;R-HSA-6800434;R-HSA-6798751;R-HSA-6798749;R-HSA-6798748;R-HSA-6798747;R-HSA-6800426;R-HSA-6798745
R-HSA-5625740	RHO GTPases activate PKNs	2	80	0.005508883073956756	0.9962043463652891	0.9962043463652891	3	20	0.0014896469536719798	9606	Homo sapiens	RHOC;RHOB		R-HSA-5623622;R-HSA-5623632;R-HSA-5623667
R-HSA-166058	MyD88:MAL(TIRAP) cascade initiated on plasma membrane	4	118	0.008125602534086214	0.9964414826983303	0.9964414826983303	7	64	0.004766870251750335	9606	Homo sapiens	JUN;ECSIT;ATF3;NFKBIB		R-HSA-450292;R-HSA-450325;R-HSA-166869;R-HSA-9630923;R-HSA-168440;R-HSA-168136;R-HSA-168140
R-HSA-168188	Toll Like Receptor TLR6:TLR2 Cascade	4	118	0.008125602534086214	0.9964414826983303	0.9964414826983303	7	66	0.004915834947117533	9606	Homo sapiens	JUN;ECSIT;ATF3;NFKBIB		R-HSA-450292;R-HSA-450325;R-HSA-166869;R-HSA-9630923;R-HSA-168440;R-HSA-168136;R-HSA-168140
R-HSA-446652	Interleukin-1 family signaling	7	167	0.011499793416884726	0.9964435609227893	0.9964435609227893	4	80	0.005958587814687919	9606	Homo sapiens	PSMD7;PSMA4;PSMD13;PSMD3;PTPN6;NFKBIB		R-HSA-209061;R-HSA-9008894;R-HSA-9630923;R-HSA-168140
R-HSA-380270	Recruitment of mitotic centrosome proteins and complexes	2	81	0.0055777441123812145	0.9965171534196631	0.9965171534196631	3	3	2.2344704305079697E-4	9606	Homo sapiens	DLC1;TUBA4A		R-HSA-380311;R-HSA-380455;R-HSA-380283
R-HSA-5578749	Transcriptional regulation by small RNAs	2	81	0.0055777441123812145	0.9965171534196631	0.9965171534196631	2	5	3.7241173841799495E-4	9606	Homo sapiens	SEC13;POLR2E		R-HSA-5578742;R-HSA-5578744
R-HSA-197264	Nicotinamide salvaging	1	59	0.004062801267043107	0.9966795327459238	0.9966795327459238	1	12	8.937881722031879E-4	9606	Homo sapiens	PTGS2		R-HSA-2309773
R-HSA-202433	Generation of second messenger molecules	1	59	0.004062801267043107	0.9966795327459238	0.9966795327459238	1	17	0.0012661999106211828	9606	Homo sapiens	ENAH		R-HSA-430201
R-HSA-2514856	The phototransduction cascade	1	59	0.004062801267043107	0.9966795327459238	0.9966795327459238	1	27	0.0020110233874571725	9606	Homo sapiens	NMT2		R-HSA-2534087
R-HSA-1226099	Signaling by FGFR in disease	2	82	0.005646605150805674	0.996804585755885	0.996804585755885	39	106	0.007895128854461492	9606	Homo sapiens	FGF5;POLR2E		R-HSA-2023455;R-HSA-2023451;R-HSA-5655315;R-HSA-5655326;R-HSA-5655262;R-HSA-5655263;R-HSA-5654748;R-HSA-5655323;R-HSA-5655320;R-HSA-2033486;R-HSA-5655301;R-HSA-5655233;R-HSA-5655247;R-HSA-5655244;R-HSA-5655245;R-HSA-5655243;R-HSA-5655240;R-HSA-5655241;R-HSA-2033472;R-HSA-1839100;R-HSA-5655285;R-HSA-1839098;R-HSA-5655295;R-HSA-1839094;R-HSA-5655290;R-HSA-5655289;R-HSA-2077424;R-HSA-5655270;R-HSA-5…
R-HSA-163200	Respiratory electron transport, ATP synthesis by chemiosmotic coupling, and heat production by uncoupling proteins.	6	153	0.010535738878942295	0.9968438485300634	0.9968438485300634	11	31	0.0023089527781915684	9606	Homo sapiens	NDUFAF4;ECSIT;ATP5F1D;ATP5MC1		R-HSA-6799191;R-HSA-164834;R-HSA-164832;R-HSA-6799203;R-HSA-6799202;R-HSA-6799199;R-HSA-6799197;R-HSA-164840;R-HSA-6799196;R-HSA-6799179;R-HSA-6799178
R-HSA-5339562	Uptake and actions of bacterial toxins	1	60	0.0041316623054675665	0.9969863102784795	0.9969863102784795	4	66	0.004915834947117533	9606	Homo sapiens	HBEGF		R-HSA-5336417;R-HSA-5336420;R-HSA-5336422;R-HSA-5336413
R-HSA-380287	Centrosome maturation	2	83	0.005715466189230134	0.9970686602118807	0.9970686602118807	6	6	4.4689408610159393E-4	9606	Homo sapiens	DLC1;TUBA4A		R-HSA-380311;R-HSA-380455;R-HSA-380294;R-HSA-380272;R-HSA-380303;R-HSA-380283
R-HSA-5684996	MAPK1/MAPK3 signaling	18	329	0.022655281641647155	0.9971366963992393	0.9971366963992393	16	82	0.006107552510055117	9606	Homo sapiens	DUSP5;DUSP2;ANGPT1;DUSP1;PSMD13;PDGFA;PHB;SPTA1;FGF5;CNKSR1;PSMD7;PSMA4;ABHD17A;PEA15;PSMD3;MET;HBEGF		R-HSA-5672950;R-HSA-5672980;R-HSA-9647991;R-HSA-5672978;R-HSA-5674387;R-HSA-5658430;R-HSA-9647994;R-HSA-9657599;R-HSA-5675206;R-HSA-9657603;R-HSA-5672965;R-HSA-9657606;R-HSA-5672972;R-HSA-5675373;R-HSA-5672973;R-HSA-9657608
R-HSA-168179	Toll Like Receptor TLR1:TLR2 Cascade	4	121	0.008332185649359593	0.9971528873771835	0.9971528873771835	7	66	0.004915834947117533	9606	Homo sapiens	JUN;ECSIT;ATF3;NFKBIB		R-HSA-450292;R-HSA-450325;R-HSA-166869;R-HSA-9630923;R-HSA-168440;R-HSA-168136;R-HSA-168140
R-HSA-181438	Toll Like Receptor 2 (TLR2) Cascade	4	121	0.008332185649359593	0.9971528873771835	0.9971528873771835	7	68	0.005064799642484731	9606	Homo sapiens	JUN;ECSIT;ATF3;NFKBIB		R-HSA-450292;R-HSA-450325;R-HSA-166869;R-HSA-9630923;R-HSA-168440;R-HSA-168136;R-HSA-168140
R-HSA-5654736	Signaling by FGFR1	1	62	0.004269384382316485	0.9975175044804638	0.9975175044804638	29	48	0.0035751526888127515	9606	Homo sapiens	FGF5		R-HSA-5654167;R-HSA-5654165;R-HSA-5654672;R-HSA-5654673;R-HSA-5654596;R-HSA-5654149;R-HSA-5654597;R-HSA-5654594;R-HSA-5656064;R-HSA-5654592;R-HSA-5654600;R-HSA-190429;R-HSA-5654582;R-HSA-5654578;R-HSA-5654591;R-HSA-5654586;R-HSA-5654587;R-HSA-5654584;R-HSA-5654392;R-HSA-190256;R-HSA-5654692;R-HSA-5654690;R-HSA-5654560;R-HSA-5654511;R-HSA-5654575;R-HSA-5654573;R-HSA-5654571;R-HSA-8941623;R-HSA-565…
R-HSA-1221632	Meiotic synapsis	1	62	0.004269384382316485	0.9975175044804638	0.9975175044804638	1	6	4.4689408610159393E-4	9606	Homo sapiens	LMNA		R-HSA-912408
R-HSA-418597	G alpha (z) signalling events	1	62	0.004269384382316485	0.9975175044804638	0.9975175044804638	2	13	9.682705198867869E-4	9606	Homo sapiens	ADCY7		R-HSA-392129;R-HSA-392064
R-HSA-6781827	Transcription-Coupled Nucleotide Excision Repair (TC-NER)	2	85	0.0058531882660790525	0.9975340346017294	0.9975340346017294	17	17	0.0012661999106211828	9606	Homo sapiens	POLR2E;PRPF19		R-HSA-6782211;R-HSA-9684118;R-HSA-6781824;R-HSA-6782208;R-HSA-6781867;R-HSA-6781833;R-HSA-6782069;R-HSA-6782004;R-HSA-6782131;R-HSA-6782227;R-HSA-6781840;R-HSA-6782224;R-HSA-6782141;R-HSA-6782204;R-HSA-6781818;R-HSA-6782138;R-HSA-6782234
R-HSA-77289	Mitochondrial Fatty Acid Beta-Oxidation	3	105	0.007230409034568242	0.9975846271270673	0.9975846271270673	2	47	0.0035006703411291523	9606	Homo sapiens	ACOT7;PCTP;MCAT		R-HSA-8933547;R-HSA-5690043
R-HSA-1236974	ER-Phagosome pathway	7	173	0.011912959647431482	0.9975873920303141	0.9975873920303141	2	10	7.448234768359899E-4	9606	Homo sapiens	SEC61A1;PSMD7;PSMA4;PSMD13;SEC61G;PSMD3;SEC61B		R-HSA-1236947;R-HSA-1236935
R-HSA-202424	Downstream TCR signaling	4	124	0.00853876876463297	0.9977256285161477	0.9977256285161477	1	24	0.0017875763444063757	9606	Homo sapiens	PSMD7;PSMA4;PSMD13;PSMD3		R-HSA-5607724
R-HSA-383280	Nuclear Receptor transcription pathway	2	86	0.005922049304503512	0.9977386339642751	0.9977386339642751	2	2	1.4896469536719798E-4	9606	Homo sapiens	ESRRG;NR1D1		R-HSA-382096;R-HSA-376419
R-HSA-112382	Formation of RNA Pol II elongation complex	1	63	0.004338245420740945	0.9977469072312299	0.9977469072312299	2	2	1.4896469536719798E-4	9606	Homo sapiens	POLR2E		R-HSA-112379;R-HSA-112381
R-HSA-3214815	HDACs deacetylate histones	1	63	0.004338245420740945	0.9977469072312299	0.9977469072312299	1	5	3.7241173841799495E-4	9606	Homo sapiens	HDAC3		R-HSA-3777129
R-HSA-9659379	Sensory processing of sound	2	87	0.005990910342927971	0.9979264951175386	0.9979264951175386	4	13	9.682705198867869E-4	9606	Homo sapiens	KCNMA1;CHRNA9		R-HSA-9667809;R-HSA-9667761;R-HSA-9663785;R-HSA-9663736
R-HSA-6811434	COPI-dependent Golgi-to-ER retrograde traffic	3	107	0.00736813111141716	0.9979420109379603	0.9979420109379603	5	11	8.193058245195889E-4	9606	Homo sapiens	SURF4;KIF21A;TUBA4A		R-HSA-6811427;R-HSA-6811426;R-HSA-6811423;R-HSA-6811418;R-HSA-6811417
R-HSA-5654738	Signaling by FGFR2	2	88	0.006059771381352431	0.9980989631926086	0.9980989631926086	31	46	0.0034261879934455535	9606	Homo sapiens	FGF5;POLR2E		R-HSA-5654614;R-HSA-5654615;R-HSA-5654612;R-HSA-5654677;R-HSA-5654608;R-HSA-5654622;R-HSA-5654620;R-HSA-5654618;R-HSA-190413;R-HSA-5654406;R-HSA-5654407;R-HSA-5654404;R-HSA-5654402;R-HSA-5654147;R-HSA-5654159;R-HSA-5654607;R-HSA-6803838;R-HSA-5654157;R-HSA-5654605;R-HSA-6803836;R-HSA-5654603;R-HSA-5654729;R-HSA-6803527;R-HSA-6803523;R-HSA-5654399;R-HSA-5654397;R-HSA-190258;R-HSA-5654562;R-HSA-894…
R-HSA-8935690	Digestion	1	65	0.004475967497589863	0.9981441129696017	0.9981441129696017	1	24	0.0017875763444063757	9606	Homo sapiens	PIR		R-HSA-8953398
R-HSA-15869	Metabolism of nucleotides	12	253	0.017421842721388237	0.9981531701846557	0.9981531701846557	22	135	0.010055116937285863	9606	Homo sapiens	ADSL;UCK2;ATIC;ENTPD6;GLRX;AMPD2;CTPS1;TXN;NUDT5;GART;ITPA;APRT		R-HSA-2509831;R-HSA-8866405;R-HSA-111746;R-HSA-8851396;R-HSA-73797;R-HSA-74213;R-HSA-73828;R-HSA-2509827;R-HSA-111751;R-HSA-73798;R-HSA-2509838;R-HSA-73800;R-HSA-109903;R-HSA-73647;R-HSA-76590;R-HSA-73646;R-HSA-73810;R-HSA-73813;R-HSA-73814;R-HSA-2393939;R-HSA-111804;R-HSA-111742
R-HSA-9018677	Biosynthesis of DHA-derived SPMs	2	89	0.0061286324197768905	0.9982572777284097	0.9982572777284097	7	58	0.004319976165648741	9606	Homo sapiens	LTA4H;PTGS2		R-HSA-9024890;R-HSA-9020253;R-HSA-9020252;R-HSA-9020270;R-HSA-9020257;R-HSA-9020258;R-HSA-9020261
R-HSA-109582	Hemostasis	54	801	0.05515769177799201	0.9982809834239144	0.9982809834239144	80	334	0.02487710412632206	9606	Homo sapiens	DGKG;WDR1;SERPINE1;SLC7A11;SLC8A1;C1QBP;TMSB4X;CFL1;KIF21A;TIMP1;PELO;SLC16A3;ANXA2;ACTN1;SERPINF2;ANXA5;PLAUR;TUBA4A;RHOB;SLC7A5;KCNMA1;TAGLN2;ITGA5;ZFPM2;PFN1;ZFPM1;CD44;SDC4;SERPINC1;SDC2;PDGFA;SLC3A2;GATA2;LRP8;THBS1;THPO;TGFB2;SLC16A1;TGFB1;ANGPT1;HSPA5;CAV1;PCDH7;PDE2A;AGT;SOD1;COL1A1;COL1A2;TG;ITGA10;CALU;SDC1;PTPN6;FERMT3		R-HSA-114563;R-HSA-158982;R-HSA-140806;R-HSA-204549;R-HSA-426240;R-HSA-432129;R-HSA-158218;R-HSA-443402;R-HSA-204813;R-HSA-443926;R-HSA-158354;R-HSA-114577;R-HSA-481044;R-HSA-430096;R-HSA-5684801;R-HSA-140696;R-HSA-159001;R-HSA-996755;R-HSA-443418;R-HSA-158750;R-HSA-350745;R-HSA-210974;R-HSA-418456;R-HSA-159005;R-HSA-5684169;R-HSA-210977;R-HSA-158251;R-HSA-114600;R-HSA-140840;R-HSA-140847;R-HSA-1…
R-HSA-75955	RNA Polymerase II Transcription Elongation	1	66	0.004544828536014323	0.9983156458976551	0.9983156458976551	8	8	5.958587814687919E-4	9606	Homo sapiens	POLR2E		R-HSA-112385;R-HSA-113412;R-HSA-112379;R-HSA-113402;R-HSA-112381;R-HSA-112396;R-HSA-113407;R-HSA-112383
R-HSA-9029569	NR1H3 & NR1H2 regulate gene expression linked to cholesterol transport and efflux	1	66	0.004544828536014323	0.9983156458976551	0.9983156458976551	2	40	0.0029792939073439596	9606	Homo sapiens	HDAC3		R-HSA-9024334;R-HSA-9024326
R-HSA-70171	Glycolysis	3	110	0.0075747142266905385	0.9983832238379933	0.9983832238379933	2	24	0.0017875763444063757	9606	Homo sapiens	SEC13;GAPDH		R-HSA-70449;R-HSA-170796
R-HSA-156590	Glutathione conjugation	1	67	0.004613689574438783	0.99847133491307	0.99847133491307	1	14	0.0010427528675703858	9606	Homo sapiens	CHAC1		R-HSA-6785928
R-HSA-421270	Cell-cell junction organization	1	67	0.004613689574438783	0.99847133491307	0.99847133491307	1	21	0.0015641293013555788	9606	Homo sapiens	CLDN6		R-HSA-420019
R-HSA-202403	TCR signaling	5	147	0.010122572648395538	0.9984924990091169	0.9984924990091169	2	52	0.0038730820795471474	9606	Homo sapiens	ENAH;PSMD7;PSMA4;PSMD13;PSMD3		R-HSA-5607724;R-HSA-430201
R-HSA-157579	Telomere Maintenance	3	111	0.007643575265114998	0.998508599021823	0.998508599021823	9	34	0.0025323998212423656	9606	Homo sapiens	DKC1;GAR1;POLR2E		R-HSA-163090;R-HSA-163120;R-HSA-9670149;R-HSA-163099;R-HSA-163096;R-HSA-164616;R-HSA-9671145;R-HSA-164617;R-HSA-164620
R-HSA-2132295	MHC class II antigen presentation	5	148	0.010191433686819996	0.9985976203483021	0.9985976203483021	7	26	0.0019365410397735737	9606	Homo sapiens	SEC13;DLC1;AP1S1;TUBA4A		R-HSA-2213248;R-HSA-2130641;R-HSA-8951498;R-HSA-2213236;R-HSA-2213243;R-HSA-2130619;R-HSA-2130731
R-HSA-2565942	Regulation of PLK1 Activity at G2/M Transition	2	92	0.006335215535050269	0.9986582760981243	0.9986582760981243	4	12	8.937881722031879E-4	9606	Homo sapiens	DLC1;TUBA4A		R-HSA-3000319;R-HSA-2574845;R-HSA-3000310;R-HSA-2574840
R-HSA-9678108	SARS-CoV-1 Infection	2	92	0.006335215535050269	0.9986582760981243	0.9986582760981243	3	112	0.008342022940563087	9606	Homo sapiens	PRKCSH;ST3GAL1		R-HSA-9686790;R-HSA-9683769;R-HSA-9683663
R-HSA-5663202	Diseases of signal transduction by growth factor receptors and second messengers	26	453	0.031194050406280125	0.9986798896325417	0.9986798896325417	107	448	0.03336809176225235	9606	Homo sapiens	KANK1;JAG1;TGFB1;HDAC3;PSMD13;PDGFA;PHB;DKK1;FGF5;CNKSR1;PSMD7;PSMA4;HEY1;MYC;HEY2;LMNA;PSMD3;POLR2E;HES1;MET;HBEGF		R-HSA-9656211;R-HSA-2023455;R-HSA-9656209;R-HSA-9656215;R-HSA-2023451;R-HSA-9656214;R-HSA-9664950;R-HSA-2730752;R-HSA-4396393;R-HSA-2900743;R-HSA-4396392;R-HSA-2400009;R-HSA-9665699;R-HSA-2900765;R-HSA-4396402;R-HSA-9665697;R-HSA-9665701;R-HSA-9665700;R-HSA-9665705;R-HSA-9665709;R-HSA-9664976;R-HSA-9664983;R-HSA-2769007;R-HSA-5655315;R-HSA-6803234;R-HSA-6803233;R-HSA-5655326;R-HSA-9664991;R-HSA-2…
R-HSA-1912422	Pre-NOTCH Expression and Processing	3	113	0.007781297341963917	0.9987314647813726	0.9987314647813726	5	38	0.0028303292119767616	9606	Homo sapiens	JUN;CCND1;RUNX1		R-HSA-4395227;R-HSA-1912401;R-HSA-1912416;R-HSA-9604703;R-HSA-9604719
R-HSA-71387	Metabolism of carbohydrates	26	456	0.031400633521553506	0.9988476491197995	0.9988476491197995	53	243	0.018099210487114555	9606	Homo sapiens	SDC4;SDC2;STAB2;CHST11;HYAL2;B3GALT1;DSE;GPC6;ST3GAL1;CSGALNACT1;SEC13;SLC37A2;G6PD;GOT1;MDH2;GLYCTK;GOT2;PGD;HSPG2;EXT1;GALE;SDC1;CSPG4;GAPDH;CD44		R-HSA-1971487;R-HSA-71299;R-HSA-1793176;R-HSA-1971482;R-HSA-1971483;R-HSA-9603989;R-HSA-2024084;R-HSA-3257122;R-HSA-2022919;R-HSA-2076419;R-HSA-1889981;R-HSA-9638064;R-HSA-1667005;R-HSA-1889978;R-HSA-170796;R-HSA-2022065;R-HSA-9632034;R-HSA-70449;R-HSA-2022063;R-HSA-2024108;R-HSA-2022061;R-HSA-9632033;R-HSA-2160915;R-HSA-2022056;R-HSA-2024100;R-HSA-2022052;R-HSA-1971491;R-HSA-1889955;R-HSA-207638…
R-HSA-69239	Synthesis of DNA	4	133	0.009158518110453106	0.998850717349351	0.998850717349351	2	26	0.0019365410397735737	9606	Homo sapiens	PSMD7;PSMA4;PSMD13;PSMD3		R-HSA-68948;R-HSA-69016
R-HSA-141424	Amplification of signal from the kinetochores	2	94	0.006472937611899187	0.9988735034063054	0.9988735034063054	4	4	2.9792939073439596E-4	9606	Homo sapiens	SEC13;DLC1		R-HSA-141409;R-HSA-141431;R-HSA-141422;R-HSA-141439
R-HSA-141444	Amplification of signal from unattached kinetochores via a MAD2 inhibitory signal	2	94	0.006472937611899187	0.9988735034063054	0.9988735034063054	4	4	2.9792939073439596E-4	9606	Homo sapiens	SEC13;DLC1		R-HSA-141409;R-HSA-141431;R-HSA-141422;R-HSA-141439
R-HSA-6807505	RNA polymerase II transcribes snRNA genes	2	94	0.006472937611899187	0.9988735034063054	0.9988735034063054	8	11	8.193058245195889E-4	9606	Homo sapiens	POLR2E;NABP1		R-HSA-6814885;R-HSA-6814549;R-HSA-6814559;R-HSA-6810238;R-HSA-6814555;R-HSA-6810235;R-HSA-6814554;R-HSA-6810233
R-HSA-5617472	Activation of anterior HOX genes in hindbrain development during early embryogenesis	3	116	0.007987880457237296	0.9990059098342183	0.9990059098342183	27	43	0.0032027409503947563	9606	Homo sapiens	JUN;HDAC3;POLR2E		R-HSA-5617877;R-HSA-5617492;R-HSA-5617431;R-HSA-5621010;R-HSA-5617874;R-HSA-5617887;R-HSA-5617862;R-HSA-5617859;R-HSA-5617484;R-HSA-5617676;R-HSA-5693644;R-HSA-5617486;R-HSA-5617672;R-HSA-5617483;R-HSA-5617867;R-HSA-5621002;R-HSA-5617866;R-HSA-5617462;R-HSA-5617650;R-HSA-5617661;R-HSA-5617471;R-HSA-5617445;R-HSA-5617452;R-HSA-5617454;R-HSA-5617641;R-HSA-5617896;R-HSA-5617642
R-HSA-5619507	Activation of HOX genes during differentiation	3	116	0.007987880457237296	0.9990059098342183	0.9990059098342183	27	43	0.0032027409503947563	9606	Homo sapiens	JUN;HDAC3;POLR2E		R-HSA-5617877;R-HSA-5617492;R-HSA-5617431;R-HSA-5621010;R-HSA-5617874;R-HSA-5617887;R-HSA-5617862;R-HSA-5617859;R-HSA-5617484;R-HSA-5617676;R-HSA-5693644;R-HSA-5617486;R-HSA-5617672;R-HSA-5617483;R-HSA-5617867;R-HSA-5621002;R-HSA-5617866;R-HSA-5617462;R-HSA-5617650;R-HSA-5617661;R-HSA-5617471;R-HSA-5617445;R-HSA-5617452;R-HSA-5617454;R-HSA-5617641;R-HSA-5617896;R-HSA-5617642
R-HSA-5690714	CD22 mediated BCR regulation	1	72	0.00495799476656108	0.9990588401988736	0.9990588401988736	1	4	2.9792939073439596E-4	9606	Homo sapiens	PTPN6		R-HSA-5690701
R-HSA-389661	Glyoxylate metabolism and glycine degradation	1	72	0.00495799476656108	0.9990588401988736	0.9990588401988736	1	23	0.0017130939967227767	9606	Homo sapiens	GOT2		R-HSA-6784393
R-HSA-1428517	The citric acid (TCA) cycle and respiratory electron transport	10	235	0.01618234402974797	0.9990854651281452	0.9990854651281452	16	67	0.0049903172948011325	9606	Homo sapiens	SLC16A1;FAHD1;MDH2;NDUFAF4;ECSIT;SLC16A3;ATP5F1D;ATP5MC1		R-HSA-164834;R-HSA-164832;R-HSA-70979;R-HSA-6799203;R-HSA-6799202;R-HSA-71783;R-HSA-164840;R-HSA-6799179;R-HSA-6799178;R-HSA-373867;R-HSA-6799191;R-HSA-373875;R-HSA-6799199;R-HSA-9012016;R-HSA-6799197;R-HSA-6799196
R-HSA-5668914	Diseases of metabolism	22	408	0.028095303677179453	0.9991281499797118	0.9991281499797118	27	191	0.014226128407567406	9606	Homo sapiens	DPAGT1;SBSPON;SPON2;SDC4;ACY1;SDC2;DOLK;THBS2;HSPG2;THBS1;ADAMTSL1;EXT1;DPM2;GALE;BTD;FDX1;SDC1;CSPG4;GPC6;ADAMTS6;CD320		R-HSA-3636919;R-HSA-4719375;R-HSA-9036289;R-HSA-3656254;R-HSA-9036290;R-HSA-4420365;R-HSA-3595175;R-HSA-3560804;R-HSA-4549334;R-HSA-3560802;R-HSA-3325540;R-HSA-4755600;R-HSA-3325546;R-HSA-4717406;R-HSA-3595178;R-HSA-5579081;R-HSA-3595176;R-HSA-5610036;R-HSA-9036283;R-HSA-3656261;R-HSA-4719354;R-HSA-9036285;R-HSA-3656257;R-HSA-5580269;R-HSA-6785565;R-HSA-3656267;R-HSA-4225086
R-HSA-380320	Recruitment of NuMA to mitotic centrosomes	2	97	0.006679520727172566	0.9991340140951148	0.9991340140951148	2	2	1.4896469536719798E-4	9606	Homo sapiens	DLC1;TUBA4A		R-HSA-380316;R-HSA-380508
R-HSA-388841	Costimulation by the CD28 family	2	97	0.006679520727172566	0.9991340140951148	0.9991340140951148	4	35	0.0026068821689259644	9606	Homo sapiens	TRIB3;PTPN6		R-HSA-389941;R-HSA-198640;R-HSA-389759;R-HSA-389758
R-HSA-74752	Signaling by Insulin receptor	2	97	0.006679520727172566	0.9991340140951148	0.9991340140951148	2	34	0.0025323998212423656	9606	Homo sapiens	FGF5;TRIB3		R-HSA-109699;R-HSA-109700
R-HSA-8963743	Digestion and absorption	1	73	0.005026855804985539	0.9991458683260487	0.9991458683260487	1	30	0.0022344704305079697	9606	Homo sapiens	PIR		R-HSA-8953398
R-HSA-5696398	Nucleotide Excision Repair	3	119	0.008194463572510673	0.9992218868373326	0.9992218868373326	28	37	0.0027558468642931624	9606	Homo sapiens	POLR2E;RAD23A;PRPF19		R-HSA-9684118;R-HSA-5696670;R-HSA-6781867;R-HSA-5696664;R-HSA-6790454;R-HSA-6782069;R-HSA-6782004;R-HSA-5689861;R-HSA-6782131;R-HSA-5696655;R-HSA-6782141;R-HSA-6782204;R-HSA-6781818;R-HSA-6782138;R-HSA-5690996;R-HSA-6782211;R-HSA-6781824;R-HSA-6782208;R-HSA-5691006;R-HSA-5691004;R-HSA-6781833;R-HSA-5691000;R-HSA-6790487;R-HSA-6782227;R-HSA-6781840;R-HSA-6782224;R-HSA-6782943;R-HSA-6782234
R-HSA-189445	Metabolism of porphyrins	1	74	0.005095716843409998	0.9992248542527795	0.9992248542527795	1	42	0.0031282586027111575	9606	Homo sapiens	HMOX1		R-HSA-189398
R-HSA-5620912	Anchoring of the basal body to the plasma membrane	2	99	0.006817242804021485	0.9992736255487547	0.9992736255487547	8	9	6.703411291523909E-4	9606	Homo sapiens	DLC1;TUBA4A		R-HSA-5626228;R-HSA-5626227;R-HSA-5626220;R-HSA-5626223;R-HSA-5626681;R-HSA-5617816;R-HSA-5626699;R-HSA-5638009
R-HSA-112310	Neurotransmitter release cycle	2	99	0.006817242804021485	0.9992736255487547	0.9992736255487547	4	37	0.0027558468642931624	9606	Homo sapiens	HSPA8;LIN7B		R-HSA-888589;R-HSA-5336443;R-HSA-380574;R-HSA-917744
R-HSA-211000	Gene Silencing by RNA	3	120	0.008263324610935133	0.9992830761573643	0.9992830761573643	10	40	0.0029792939073439596	9606	Homo sapiens	SEC13;POLR2E;TARBP2		R-HSA-2106625;R-HSA-5601926;R-HSA-5578742;R-HSA-203862;R-HSA-426464;R-HSA-210805;R-HSA-2106614;R-HSA-2106615;R-HSA-5578744;R-HSA-203901
R-HSA-9648025	EML4 and NUDC in mitotic spindle formation	3	121	0.008332185649359593	0.9993395343953891	0.9993395343953891	2	5	3.7241173841799495E-4	9606	Homo sapiens	SEC13;DLC1;TUBA4A		R-HSA-9648114;R-HSA-9648017
R-HSA-9662360	Sensory processing of sound by inner hair cells of the cochlea	1	76	0.005233438920258918	0.9993616017313321	0.9993616017313321	1	7	5.213764337851929E-4	9606	Homo sapiens	KCNMA1		R-HSA-9667761
R-HSA-69306	DNA Replication	4	142	0.00977826745627324	0.99942617008034	0.99942617008034	3	47	0.0035006703411291523	9606	Homo sapiens	PSMD7;PSMA4;PSMD13;PSMD3		R-HSA-68948;R-HSA-68825;R-HSA-69016
R-HSA-983170	Antigen Presentation: Folding, assembly and peptide loading of class I MHC	2	102	0.007023825919294863	0.999442374679463	0.999442374679463	6	16	0.0011917175629375838	9606	Homo sapiens	SEC13;HSPA5		R-HSA-983422;R-HSA-983148;R-HSA-983146;R-HSA-983145;R-HSA-983425;R-HSA-983424
R-HSA-2467813	Separation of Sister Chromatids	7	195	0.013427902492769591	0.999447464194958	0.999447464194958	3	8	5.958587814687919E-4	9606	Homo sapiens	SEC13;PSMD7;PSMA4;PSMD13;DLC1;PSMD3;TUBA4A		R-HSA-2467809;R-HSA-2467811;R-HSA-174202
R-HSA-1236975	Antigen processing-Cross presentation	7	195	0.013427902492769591	0.999447464194958	0.999447464194958	3	23	0.0017130939967227767	9606	Homo sapiens	SEC61A1;PSMD7;PSMA4;PSMD13;SEC61G;PSMD3;SEC61B		R-HSA-1236947;R-HSA-1236935;R-HSA-1236970
R-HSA-1257604	PIP3 activates AKT signaling	15	319	0.02196667125740256	0.99947173266578	0.99947173266578	9	86	0.006405481900789513	9606	Homo sapiens	JUN;HDAC3;PSMD13;PDGFA;WWP2;FGF5;PSMD7;PSMA4;PSMD3;SNAI1;SNAI2;TRIB3;MET;HBEGF		R-HSA-199443;R-HSA-8944104;R-HSA-2316434;R-HSA-8944026;R-HSA-6807077;R-HSA-198640;R-HSA-8944047;R-HSA-8850992;R-HSA-6807134
R-HSA-1445148	Translocation of SLC2A4 (GLUT4) to the plasma membrane	1	79	0.005440022035532296	0.9995228748441779	0.9995228748441779	1	15	0.0011172352152539848	9606	Homo sapiens	TUBA4A		R-HSA-2316347
R-HSA-9694516	SARS-CoV-2 Infection	2	105	0.007230409034568242	0.999572251599423	0.999572251599423	4	115	0.008565469983613884	9606	Homo sapiens	PRKCSH;ST3GAL1		R-HSA-9686790;R-HSA-9697018;R-HSA-9694718;R-HSA-9694364
R-HSA-2142753	Arachidonic acid metabolism	5	165	0.011362071340035808	0.9995989251279688	0.9995989251279688	11	77	0.005735140771637122	9606	Homo sapiens	GPX1;PTGES2;LTA4H;PTGS2		R-HSA-2309779;R-HSA-2161959;R-HSA-2309787;R-HSA-2161946;R-HSA-265295;R-HSA-266072;R-HSA-2314686;R-HSA-2309773;R-HSA-2161951;R-HSA-2161791;R-HSA-2161999
R-HSA-162906	HIV Infection	11	264	0.018179314144057292	0.9996048283710752	0.9996048283710752	62	160	0.011917175629375838	9606	Homo sapiens	RANBP1;SEC13;PSMD7;PSMA4;PSMD13;PSMD3;POLR2E;NMT2;AP1S1;LIG4		R-HSA-180739;R-HSA-182279;R-HSA-182286;R-HSA-180622;R-HSA-167181;R-HSA-167191;R-HSA-175258;R-HSA-167192;R-HSA-167196;R-HSA-167197;R-HSA-9613490;R-HSA-167459;R-HSA-167072;R-HSA-167076;R-HSA-165028;R-HSA-167077;R-HSA-9613498;R-HSA-167083;R-HSA-167087;R-HSA-167084;R-HSA-167468;R-HSA-167085;R-HSA-167090;R-HSA-167474;R-HSA-165043;R-HSA-167089;R-HSA-167478;R-HSA-165047;R-HSA-167477;R-HSA-167098;R-HSA-1…
R-HSA-167172	Transcription of the HIV genome	1	81	0.0055777441123812145	0.9996070733696342	0.9996070733696342	46	47	0.0035006703411291523	9606	Homo sapiens	POLR2E		R-HSA-167111;R-HSA-167115;R-HSA-167113;R-HSA-167118;R-HSA-167181;R-HSA-167117;R-HSA-170706;R-HSA-170704;R-HSA-167121;R-HSA-167191;R-HSA-167130;R-HSA-167192;R-HSA-167128;R-HSA-167134;R-HSA-167196;R-HSA-167197;R-HSA-167133;R-HSA-9613490;R-HSA-167459;R-HSA-167072;R-HSA-167136;R-HSA-167076;R-HSA-167077;R-HSA-9613498;R-HSA-167147;R-HSA-167083;R-HSA-167150;R-HSA-167087;R-HSA-167148;R-HSA-167084;R-HSA-1…
R-HSA-3108214	SUMOylation of DNA damage response and repair proteins	1	81	0.0055777441123812145	0.9996070733696342	0.9996070733696342	4	24	0.0017875763444063757	9606	Homo sapiens	SEC13		R-HSA-3000348;R-HSA-3000399;R-HSA-5228508;R-HSA-3000411
R-HSA-5619102	SLC transporter disorders	6	183	0.012601570031676078	0.999609710073996	0.999609710073996	6	65	0.004841352599433934	9606	Homo sapiens	SEC13;SLC16A1;SLC35C1;SLC3A2;SLC5A2;SLC27A4		R-HSA-5661474;R-HSA-5658163;R-HSA-5627891;R-HSA-5624211;R-HSA-5660910;R-HSA-5653596
R-HSA-8856688	Golgi-to-ER retrograde transport	4	148	0.010191433686819996	0.999641020060138	0.999641020060138	7	18	0.0013406822583047818	9606	Homo sapiens	DLC1;SURF4;KIF21A;TUBA4A		R-HSA-8849350;R-HSA-6811427;R-HSA-6811426;R-HSA-6811423;R-HSA-6811418;R-HSA-8849353;R-HSA-6811417
R-HSA-190236	Signaling by FGFR	2	107	0.00736813111141716	0.9996417054338818	0.9996417054338818	87	142	0.010576493371071057	9606	Homo sapiens	FGF5;POLR2E		R-HSA-5654614;R-HSA-5654615;R-HSA-5654612;R-HSA-5654224;R-HSA-5654608;R-HSA-5654622;R-HSA-5654623;R-HSA-5654620;R-HSA-5654618;R-HSA-5654596;R-HSA-5654597;R-HSA-5654594;R-HSA-5654592;R-HSA-5654222;R-HSA-5654607;R-HSA-6803838;R-HSA-5654605;R-HSA-6803836;R-HSA-5654730;R-HSA-5654603;R-HSA-5654600;R-HSA-5654729;R-HSA-5654646;R-HSA-6803527;R-HSA-5654647;R-HSA-6803523;R-HSA-5654643;R-HSA-5654640;R-HSA-5…
R-HSA-1236394	Signaling by ERBB4	1	82	0.005646605150805674	0.9996434284745058	0.9996434284745058	12	52	0.0038730820795471474	9606	Homo sapiens	HBEGF		R-HSA-1250370;R-HSA-1250353;R-HSA-1250357;R-HSA-1250315;R-HSA-1977958;R-HSA-1977959;R-HSA-1251992;R-HSA-1250383;R-HSA-1236398;R-HSA-1250380;R-HSA-1250348;R-HSA-1250220
R-HSA-2173782	Binding and Uptake of Ligands by Scavenger Receptors	5	167	0.011499793416884726	0.9996547641780859	0.9996547641780859	5	33	0.0024579174735587664	9606	Homo sapiens	COL1A1;COL3A1;HSPH1;COL1A2;STAB2		R-HSA-3221843;R-HSA-2247511;R-HSA-2203479;R-HSA-2247514;R-HSA-2197645
R-HSA-948021	Transport to the Golgi and subsequent modification	8	219	0.015080567414956617	0.9996679555398884	0.9996679555398884	26	60	0.004468940861015939	9606	Homo sapiens	SPTA1;GRIA1;SEC13;DLC1;ST8SIA2;PREB;YKT6;TUBA4A		R-HSA-5694423;R-HSA-5694418;R-HSA-203973;R-HSA-5694417;R-HSA-6809006;R-HSA-203977;R-HSA-6809003;R-HSA-5694425;R-HSA-6809015;R-HSA-6809014;R-HSA-6809011;R-HSA-6809010;R-HSA-5694409;R-HSA-6807877;R-HSA-6807875;R-HSA-5694527;R-HSA-204008;R-HSA-5694522;R-HSA-5694439;R-HSA-5694436;R-HSA-5694435;R-HSA-5694433;R-HSA-5694446;R-HSA-1022133;R-HSA-5694442;R-HSA-5694441
R-HSA-9679506	SARS-CoV Infections	7	203	0.013978790800165267	0.9996824254074403	0.9996824254074403	11	254	0.018918516311634142	9606	Homo sapiens	CYSLTR1;PRKCSH;SIGMAR1;ATP1A1;FXYD5;FKBP4;ST3GAL1		R-HSA-9684627;R-HSA-9686790;R-HSA-9679780;R-HSA-9684068;R-HSA-9697018;R-HSA-9683769;R-HSA-9679816;R-HSA-9683663;R-HSA-9694718;R-HSA-9678925;R-HSA-9694364
R-HSA-8852135	Protein ubiquitination	1	84	0.005784327227654593	0.9997063646833093	0.9997063646833093	2	32	0.0023834351258751676	9606	Homo sapiens	UCHL3		R-HSA-8853503;R-HSA-8853514
R-HSA-196807	Nicotinate metabolism	1	84	0.005784327227654593	0.9997063646833093	0.9997063646833093	1	29	0.0021599880828243705	9606	Homo sapiens	PTGS2		R-HSA-2309773
R-HSA-9024446	NR1H2 and NR1H3-mediated signaling	1	85	0.0058531882660790525	0.999733538344137	0.999733538344137	2	60	0.004468940861015939	9606	Homo sapiens	HDAC3		R-HSA-9024334;R-HSA-9024326
R-HSA-983705	Signaling by the B Cell Receptor (BCR)	6	189	0.013014736262222834	0.9997470897664833	0.9997470897664833	7	44	0.0032772232980783555	9606	Homo sapiens	PSMD7;PSMA4;PSMD13;PSMD3;PTPN6;NFKBIB		R-HSA-1168640;R-HSA-983709;R-HSA-1168643;R-HSA-1168642;R-HSA-983707;R-HSA-5690701;R-HSA-1168638
R-HSA-69618	Mitotic Spindle Checkpoint	2	111	0.007643575265114998	0.9997488492206793	0.9997488492206793	4	7	5.213764337851929E-4	9606	Homo sapiens	SEC13;DLC1		R-HSA-141409;R-HSA-141431;R-HSA-141422;R-HSA-141439
R-HSA-1660662	Glycosphingolipid metabolism	1	86	0.005922049304503512	0.9997581989208658	0.9997581989208658	1	32	0.0023834351258751676	9606	Homo sapiens	ARSI		R-HSA-1614362
R-HSA-111885	Opioid Signalling	2	112	0.007712436303539457	0.9997702392583772	0.9997702392583772	13	59	0.004394458513332341	9606	Homo sapiens	ADCY7;CAMKK1		R-HSA-9619125;R-HSA-170666;R-HSA-392206;R-HSA-170671;R-HSA-170674;R-HSA-170672;R-HSA-170676;R-HSA-170677;R-HSA-442749;R-HSA-111930;R-HSA-170686;R-HSA-9618863;R-HSA-170685
R-HSA-2500257	Resolution of Sister Chromatid Cohesion	3	134	0.009227379148877566	0.9997749693823552	0.9997749693823552	4	8	5.958587814687919E-4	9606	Homo sapiens	SEC13;DLC1;TUBA4A		R-HSA-2484822;R-HSA-1638803;R-HSA-2468287;R-HSA-1638821
R-HSA-69481	G2/M Checkpoints	4	154	0.010604599917366755	0.9997764209552557	0.9997764209552557	1	24	0.0017875763444063757	9606	Homo sapiens	PSMD7;PSMA4;PSMD13;PSMD3		R-HSA-8852354
R-HSA-68875	Mitotic Prophase	3	135	0.009296240187302025	0.9997930110673706	0.9997930110673706	5	34	0.0025323998212423656	9606	Homo sapiens	SEC13;LMNA		R-HSA-5229194;R-HSA-2993898;R-HSA-5244669;R-HSA-2990880;R-HSA-2990882
R-HSA-674695	RNA Polymerase II Pre-transcription Events	1	88	0.006059771381352431	0.9998008884313336	0.9998008884313336	11	17	0.0012661999106211828	9606	Homo sapiens	POLR2E		R-HSA-113409;R-HSA-75856;R-HSA-75891;R-HSA-113411;R-HSA-113429;R-HSA-113413;R-HSA-75862;R-HSA-113414;R-HSA-112392;R-HSA-112395;R-HSA-73946
R-HSA-9006925	Intracellular signaling by second messengers	17	366	0.025203140063352156	0.9998050790051339	0.9998050790051339	13	114	0.008490987635930284	9606	Homo sapiens	JUN;HDAC3;PSMD13;PDGFA;WWP2;ADCY7;CAMKK1;FGF5;PSMD7;PSMA4;PSMD3;SNAI1;SNAI2;TRIB3;MET;HBEGF		R-HSA-8944104;R-HSA-6807077;R-HSA-9619125;R-HSA-8944047;R-HSA-199443;R-HSA-2316434;R-HSA-8944026;R-HSA-198640;R-HSA-8850992;R-HSA-6807134;R-HSA-442749;R-HSA-111930;R-HSA-9618863
R-HSA-8956319	Nucleobase catabolism	3	136	0.009365101225726483	0.9998096253064015	0.9998096253064015	5	57	0.004245493817965142	9606	Homo sapiens	ENTPD6;NUDT5;ITPA		R-HSA-2509831;R-HSA-8851396;R-HSA-2509827;R-HSA-2393939;R-HSA-2509838
R-HSA-428157	Sphingolipid metabolism	4	158	0.010880044071064592	0.9998373209667996	0.9998373209667996	6	64	0.004766870251750335	9606	Homo sapiens	SPHK1;SPP1;ARSI;PLPP3		R-HSA-428214;R-HSA-1614362;R-HSA-428273;R-HSA-428701;R-HSA-428664;R-HSA-428696
R-HSA-73886	Chromosome Maintenance	3	138	0.009502823302575403	0.9998390076276686	0.9998390076276686	9	38	0.0028303292119767616	9606	Homo sapiens	DKC1;GAR1;POLR2E		R-HSA-163090;R-HSA-163120;R-HSA-9670149;R-HSA-163099;R-HSA-163096;R-HSA-164616;R-HSA-9671145;R-HSA-164617;R-HSA-164620
R-HSA-425407	SLC-mediated transmembrane transport	20	415	0.028577330946150666	0.9998561762549354	0.9998561762549354	30	191	0.014226128407567406	9606	Homo sapiens	SLC38A1;SLC16A1;SLC45A3;SLC43A2;SLC35C1;SLC1A4;SLC3A2;SLC7A11;SLC5A2;SLC7A1;SLC8A1;RUNX1;SLC7A5;ARL2BP;SLCO4A1;SLC39A6;SLC26A7;SLC16A3;SLC12A7;SLC27A4		R-HSA-742345;R-HSA-442317;R-HSA-376200;R-HSA-5672027;R-HSA-379415;R-HSA-378513;R-HSA-879575;R-HSA-189208;R-HSA-352347;R-HSA-433698;R-HSA-375776;R-HSA-379426;R-HSA-352354;R-HSA-352364;R-HSA-429613;R-HSA-879585;R-HSA-352232;R-HSA-426155;R-HSA-352107;R-HSA-549241;R-HSA-5250209;R-HSA-352119;R-HSA-5250210;R-HSA-427570;R-HSA-352371;R-HSA-9645220;R-HSA-8875902;R-HSA-5250217;R-HSA-352191;R-HSA-425661
R-HSA-162587	HIV Life Cycle	5	179	0.01232612587797824	0.9998610406194521	0.9998610406194521	54	117	0.008714434678981081	9606	Homo sapiens	RANBP1;SEC13;POLR2E;NMT2;LIG4		R-HSA-180739;R-HSA-167181;R-HSA-167191;R-HSA-175258;R-HSA-167192;R-HSA-167196;R-HSA-167197;R-HSA-9613490;R-HSA-167459;R-HSA-167072;R-HSA-167076;R-HSA-165028;R-HSA-167077;R-HSA-9613498;R-HSA-167083;R-HSA-167087;R-HSA-167084;R-HSA-167468;R-HSA-167085;R-HSA-167090;R-HSA-167474;R-HSA-165043;R-HSA-167089;R-HSA-167478;R-HSA-165047;R-HSA-167477;R-HSA-167098;R-HSA-167097;R-HSA-167481;R-HSA-165055;R-HSA-1…
R-HSA-5696399	Global Genome Nucleotide Excision Repair (GG-NER)	1	92	0.006335215535050269	0.9998649987037244	0.9998649987037244	11	20	0.0014896469536719798	9606	Homo sapiens	RAD23A		R-HSA-6790487;R-HSA-6790454;R-HSA-5690996;R-HSA-5689861;R-HSA-6782943;R-HSA-5691006;R-HSA-5696670;R-HSA-5696655;R-HSA-5691004;R-HSA-5696664;R-HSA-5691000
R-HSA-1500620	Meiosis	1	92	0.006335215535050269	0.9998649987037244	0.9998649987037244	1	15	0.0011172352152539848	9606	Homo sapiens	LMNA		R-HSA-912408
R-HSA-611105	Respiratory electron transport	2	118	0.008125602534086214	0.9998655165223772	0.9998655165223772	8	19	0.0014151646059883808	9606	Homo sapiens	NDUFAF4;ECSIT		R-HSA-6799191;R-HSA-6799203;R-HSA-6799202;R-HSA-6799199;R-HSA-6799197;R-HSA-6799196;R-HSA-6799179;R-HSA-6799178
R-HSA-68882	Mitotic Anaphase	9	249	0.017146398567690402	0.9998667720268618	0.9998667720268618	11	32	0.0023834351258751676	9606	Homo sapiens	SEC13;PSMD7;PSMA4;PSMD13;DLC1;PSMD3;LMNA;TUBA4A		R-HSA-9668419;R-HSA-9615937;R-HSA-2467809;R-HSA-2467811;R-HSA-174202;R-HSA-9634219;R-HSA-9618378;R-HSA-9634169;R-HSA-9615945;R-HSA-2995376;R-HSA-9615901
R-HSA-2555396	Mitotic Metaphase and Anaphase	9	250	0.01721525960611486	0.9998754454543971	0.9998754454543971	11	33	0.0024579174735587664	9606	Homo sapiens	SEC13;PSMD7;PSMA4;PSMD13;DLC1;PSMD3;LMNA;TUBA4A		R-HSA-9668419;R-HSA-9615937;R-HSA-2467809;R-HSA-2467811;R-HSA-174202;R-HSA-9634219;R-HSA-9618378;R-HSA-9634169;R-HSA-9615945;R-HSA-2995376;R-HSA-9615901
R-HSA-416476	G alpha (q) signalling events	11	283	0.019487673874122022	0.9998806709728816	0.9998806709728816	13	35	0.0026068821689259644	9606	Homo sapiens	DGKG;CYSLTR1;EDN1;RGS3;TRIO;PTGER1;BDKRB1;AGT;HBEGF		R-HSA-8982025;R-HSA-749448;R-HSA-8982026;R-HSA-426240;R-HSA-749452;R-HSA-8982017;R-HSA-2179402;R-HSA-400586;R-HSA-379048;R-HSA-2179407;R-HSA-418582;R-HSA-2179415;R-HSA-2179387
R-HSA-425366	Transport of bile salts and organic acids, metal ions and amine compounds	4	162	0.011155488224762429	0.9998818409084217	0.9998818409084217	4	67	0.0049903172948011325	9606	Homo sapiens	SLC16A1;SLC39A6;SLC16A3;RUNX1		R-HSA-549241;R-HSA-433698;R-HSA-9645220;R-HSA-442317
R-HSA-196854	Metabolism of vitamins and cofactors	17	377	0.02596061148602121	0.9998955866905551	0.9998955866905551	21	207	0.01541784597050499	9606	Homo sapiens	PDXK;SDC4;SHMT2;SDC2;MOCOS;APOC3;PTGS2;LRP8;HSPG2;FBL;BTD;DDAH1;SDC1;GPC6;LRP12;CD320;SLC19A2		R-HSA-199203;R-HSA-3000109;R-HSA-964970;R-HSA-947499;R-HSA-2187332;R-HSA-2404131;R-HSA-3076905;R-HSA-2404140;R-HSA-199626;R-HSA-4167509;R-HSA-2395784;R-HSA-964962;R-HSA-2423785;R-HSA-2429643;R-HSA-2309773;R-HSA-5694137;R-HSA-964958;R-HSA-2395764;R-HSA-3000122;R-HSA-2424254;R-HSA-2395768
R-HSA-6804756	Regulation of TP53 Activity through Phosphorylation	1	95	0.006541798650323647	0.9998991355046565	0.9998991355046565	3	26	0.0019365410397735737	9606	Homo sapiens	NOC2L		R-HSA-3222128;R-HSA-6805126;R-HSA-6805122
R-HSA-162599	Late Phase of HIV Life Cycle	4	164	0.011293210301611348	0.9998993628805026	0.9998993628805026	52	78	0.005809623119320721	9606	Homo sapiens	RANBP1;SEC13;POLR2E;NMT2		R-HSA-180739;R-HSA-167181;R-HSA-167191;R-HSA-167192;R-HSA-167196;R-HSA-167197;R-HSA-9613490;R-HSA-167459;R-HSA-167072;R-HSA-167076;R-HSA-165028;R-HSA-167077;R-HSA-9613498;R-HSA-167083;R-HSA-167087;R-HSA-167084;R-HSA-167468;R-HSA-167085;R-HSA-167090;R-HSA-167474;R-HSA-165043;R-HSA-167089;R-HSA-167478;R-HSA-165047;R-HSA-167477;R-HSA-167098;R-HSA-167097;R-HSA-167481;R-HSA-165055;R-HSA-167484;R-HSA-1…
R-HSA-375276	Peptide ligand-binding receptors	6	203	0.013978790800165267	0.9999096916423423	0.9999096916423423	8	76	0.005660658423953523	9606	Homo sapiens	EDN1;CCL22;BDKRB1;ACKR3;ECE2;AGT		R-HSA-8877620;R-HSA-374214;R-HSA-8876868;R-HSA-443986;R-HSA-388560;R-HSA-9615348;R-HSA-374173;R-HSA-374331
R-HSA-5621481	C-type lectin receptors (CLRs)	6	203	0.013978790800165267	0.9999096916423423	0.9999096916423423	3	68	0.005064799642484731	9606	Homo sapiens	CCL22;PSMD7;PSMA4;PSMD13;PSMD3		R-HSA-5660965;R-HSA-5607731;R-HSA-5607724
R-HSA-163685	Integration of energy metabolism	3	145	0.009984850571546619	0.999910731093018	0.999910731093018	5	62	0.004617905556383137	9606	Homo sapiens	CYSLTR1;ADCY7;CACNA1E		R-HSA-163617;R-HSA-825631;R-HSA-265645;R-HSA-164377;R-HSA-163625
R-HSA-1474165	Reproduction	2	123	0.00846990772620851	0.9999140947016764	0.9999140947016764	2	24	0.0017875763444063757	9606	Homo sapiens	IZUMO1;LMNA		R-HSA-912408;R-HSA-1297275
R-HSA-1483206	Glycerophospholipid biosynthesis	7	222	0.015287150530229996	0.9999175370143434	0.9999175370143434	17	133	0.009906152241918665	9606	Homo sapiens	ACHE;PLA2G10;PCTP;NES;PISD;AGPAT4;MFSD2A		R-HSA-1482646;R-HSA-372519;R-HSA-8865637;R-HSA-8873794;R-HSA-1482547;R-HSA-1602398;R-HSA-1602417;R-HSA-75885;R-HSA-1602377;R-HSA-1482533;R-HSA-1482691;R-HSA-1602446;R-HSA-1602368;R-HSA-1482636;R-HSA-1483212;R-HSA-1482667;R-HSA-1602374
R-HSA-2871796	FCERI mediated MAPK activation	2	124	0.00853876876463297	0.9999214752448828	0.9999214752448828	3	20	0.0014896469536719798	9606	Homo sapiens	JUN;ATF3		R-HSA-450292;R-HSA-450325;R-HSA-168136
R-HSA-8951664	Neddylation	8	241	0.016595510260294724	0.9999270163646725	0.9999270163646725	19	31	0.0023089527781915684	9606	Homo sapiens	PSMD7;PSMA4;COMMD9;PSMD13;PSMD3;TRIM16;UCHL3;COMMD5		R-HSA-8956040;R-HSA-8956200;R-HSA-8955241;R-HSA-8952618;R-HSA-8956106;R-HSA-8952620;R-HSA-8952044;R-HSA-8956140;R-HSA-8956045;R-HSA-8956099;R-HSA-5690808;R-HSA-8956103;R-HSA-8952039;R-HSA-8956184;R-HSA-8955289;R-HSA-8951644;R-HSA-8952638;R-HSA-8952639;R-HSA-8955285
R-HSA-194315	Signaling by Rho GTPases	40	704	0.048478171050819446	0.9999300855630684	0.9999300855630684	86	201	0.014970951884403396	9606	Homo sapiens	FHOD3;TRIO;TFRC;SHMT2;ARHGDIG;TNFAIP1;LIN7B;STIP1;GJA1;ARHGDIA;C1QBP;CFL1;STOM;SRGAP1;YKT6;PLEKHG4;CCT2;SEC13;JAG1;CAV1;PCDH7;ACTN1;RRAS2;WWP2;RHOC;TUBA4A;ARHGAP24;RHOB;CTTN;HGS;DLC1;RHOJ;CDC42EP2;CDC42EP1;RHOU;VIM;PFN1;EPHA2		R-HSA-5665751;R-HSA-5665748;R-HSA-5623632;R-HSA-9013004;R-HSA-9018766;R-HSA-5666001;R-HSA-5666129;R-HSA-419087;R-HSA-5667037;R-HSA-9018754;R-HSA-8981637;R-HSA-419083;R-HSA-9018758;R-HSA-9013145;R-HSA-9013144;R-HSA-9014296;R-HSA-9013147;R-HSA-9018778;R-HSA-5623622;R-HSA-9013021;R-HSA-9013023;R-HSA-9013022;R-HSA-9714691;R-HSA-9013009;R-HSA-9018768;R-HSA-9017488;R-HSA-9696266;R-HSA-9017491;R-HSA-969…
R-HSA-73884	Base Excision Repair	1	99	0.006817242804021485	0.99993162491623	0.99993162491623	21	105	0.007820646506777894	9606	Homo sapiens	RRP1		R-HSA-110368;R-HSA-110371;R-HSA-110375;R-HSA-5649873;R-HSA-5649854;R-HSA-5651805;R-HSA-110349;R-HSA-110351;R-HSA-110350;R-HSA-110353;R-HSA-110352;R-HSA-110355;R-HSA-110354;R-HSA-111253;R-HSA-110356;R-HSA-5649856;R-HSA-110359;R-HSA-5651809;R-HSA-110360;R-HSA-110363;R-HSA-110364
R-HSA-5617833	Cilium Assembly	6	208	0.014323095992287564	0.9999378262788193	0.9999378262788193	17	50	0.0037241173841799495	9606	Homo sapiens	CCT2;DLC1;TCP1;CCT8;TUBA4A;CCT5		R-HSA-5624949;R-HSA-5626228;R-HSA-5625424;R-HSA-5626227;R-HSA-5625426;R-HSA-5624125;R-HSA-5626681;R-HSA-5617816;R-HSA-5618328;R-HSA-5624952;R-HSA-5618331;R-HSA-5638009;R-HSA-5625421;R-HSA-5626220;R-HSA-5626223;R-HSA-5625416;R-HSA-5626699
R-HSA-5619115	Disorders of transmembrane transporters	10	277	0.019074507643575263	0.9999386538902258	0.9999386538902258	7	87	0.006479964248473112	9606	Homo sapiens	SEC13;SLC16A1;PSMD7;PSMA4;PSMD13;SLC35C1;PSMD3;SLC3A2;SLC5A2;SLC27A4		R-HSA-5661474;R-HSA-5658163;R-HSA-5627891;R-HSA-5624211;R-HSA-5660910;R-HSA-5653596;R-HSA-8866858
R-HSA-983695	Antigen activates B Cell Receptor (BCR) leading to generation of second messengers	1	103	0.007092686957719322	0.9999536541778136	0.9999536541778136	2	25	0.0018620586920899747	9606	Homo sapiens	PTPN6		R-HSA-983709;R-HSA-983707
R-HSA-69275	G2/M Transition	6	212	0.014598540145985401	0.9999539679172379	0.9999539679172379	18	78	0.005809623119320721	9606	Homo sapiens	PSMD7;PSMA4;PSMD13;DLC1;PSMD3;TUBA4A		R-HSA-380455;R-HSA-380294;R-HSA-8852354;R-HSA-380303;R-HSA-8853419;R-HSA-8852298;R-HSA-8854071;R-HSA-3000319;R-HSA-380311;R-HSA-380272;R-HSA-8852306;R-HSA-2574845;R-HSA-8853405;R-HSA-3000310;R-HSA-8854044;R-HSA-380283;R-HSA-2574840;R-HSA-8852280
R-HSA-983231	Factors involved in megakaryocyte development and platelet production	5	194	0.013359041454345131	0.9999564670888101	0.9999564670888101	3	43	0.0032027409503947563	9606	Homo sapiens	KIF21A;GATA2;ZFPM2;ZFPM1;TUBA4A		R-HSA-983259;R-HSA-996755;R-HSA-983266
R-HSA-112314	Neurotransmitter receptors and postsynaptic signal transmission	7	231	0.01590689987605013	0.9999570986040891	0.9999570986040891	30	109	0.00811857589751229	9606	Homo sapiens	GRIA1;KCNJ15;CHRNA9;ADCY7;LIN7B;TUBA4A;CAMKK1		R-HSA-9619542;R-HSA-416320;R-HSA-421007;R-HSA-9619355;R-HSA-392206;R-HSA-9610627;R-HSA-629595;R-HSA-438037;R-HSA-1013020;R-HSA-629596;R-HSA-399711;R-HSA-1013012;R-HSA-9619214;R-HSA-416985;R-HSA-432162;R-HSA-399712;R-HSA-9619125;R-HSA-170666;R-HSA-420975;R-HSA-9618750;R-HSA-170671;R-HSA-170674;R-HSA-420980;R-HSA-9619367;R-HSA-420977;R-HSA-416639;R-HSA-9610408;R-HSA-442749;R-HSA-170686;R-HSA-9618863
R-HSA-2871837	FCERI mediated NF-kB activation	4	175	0.012050681724280402	0.9999586715425341	0.9999586715425341	1	19	0.0014151646059883808	9606	Homo sapiens	PSMD7;PSMA4;PSMD13;PSMD3		R-HSA-5607724
R-HSA-453274	Mitotic G2-G2/M phases	6	214	0.01473626222283432	0.9999604166258059	0.9999604166258059	18	80	0.005958587814687919	9606	Homo sapiens	PSMD7;PSMA4;PSMD13;DLC1;PSMD3;TUBA4A		R-HSA-380455;R-HSA-380294;R-HSA-8852354;R-HSA-380303;R-HSA-8853419;R-HSA-8852298;R-HSA-8854071;R-HSA-3000319;R-HSA-380311;R-HSA-380272;R-HSA-8852306;R-HSA-2574845;R-HSA-8853405;R-HSA-3000310;R-HSA-8854044;R-HSA-380283;R-HSA-2574840;R-HSA-8852280
R-HSA-422356	Regulation of insulin secretion	1	106	0.0072992700729927005	0.9999653810109194	0.9999653810109194	1	34	0.0025323998212423656	9606	Homo sapiens	CACNA1E		R-HSA-265645
R-HSA-9716542	Signaling by Rho GTPases, Miro GTPases and RHOBTB3	40	720	0.049579947665610795	0.9999662649459988	0.9999662649459988	87	210	0.01564129301355579	9606	Homo sapiens	FHOD3;TRIO;TFRC;SHMT2;ARHGDIG;TNFAIP1;LIN7B;STIP1;GJA1;ARHGDIA;C1QBP;CFL1;STOM;SRGAP1;YKT6;PLEKHG4;CCT2;SEC13;JAG1;CAV1;PCDH7;ACTN1;RRAS2;WWP2;RHOC;TUBA4A;ARHGAP24;RHOB;CTTN;HGS;DLC1;RHOJ;CDC42EP2;CDC42EP1;RHOU;VIM;PFN1;EPHA2		R-HSA-5665751;R-HSA-5665748;R-HSA-9706390;R-HSA-5623632;R-HSA-9013004;R-HSA-9018766;R-HSA-5666001;R-HSA-5666129;R-HSA-419087;R-HSA-5667037;R-HSA-9018754;R-HSA-8981637;R-HSA-419083;R-HSA-9018758;R-HSA-9013145;R-HSA-9013144;R-HSA-9014296;R-HSA-9013147;R-HSA-9018778;R-HSA-5623622;R-HSA-9013021;R-HSA-9013023;R-HSA-9013022;R-HSA-9714691;R-HSA-9013009;R-HSA-9018768;R-HSA-9017488;R-HSA-9696266;R-HSA-901…
R-HSA-196849	Metabolism of water-soluble vitamins and cofactors	8	254	0.0174907037598127	0.99997096195805	0.99997096195805	12	145	0.010799940414121852	9606	Homo sapiens	FBL;PDXK;BTD;SHMT2;MOCOS;PTGS2;CD320;SLC19A2		R-HSA-199203;R-HSA-964958;R-HSA-3000109;R-HSA-964970;R-HSA-947499;R-HSA-3076905;R-HSA-3000122;R-HSA-199626;R-HSA-4167509;R-HSA-964962;R-HSA-2309773;R-HSA-5694137
R-HSA-4839726	Chromatin organization	8	256	0.017628425836661618	0.9999748407480954	0.9999748407480954	24	85	0.006330999553105914	9606	Homo sapiens	PRMT6;HDAC3;CCND1;RIOX2;PADI4;RPS2;JMJD6;WDR77		R-HSA-3247569;R-HSA-5216234;R-HSA-5218952;R-HSA-5205799;R-HSA-3215385;R-HSA-4754176;R-HSA-3215448;R-HSA-5205798;R-HSA-1183128;R-HSA-5205861;R-HSA-5661117;R-HSA-5205824;R-HSA-5661126;R-HSA-3777129;R-HSA-5661124;R-HSA-3215426;R-HSA-5661125;R-HSA-5205820;R-HSA-5661122;R-HSA-8879123;R-HSA-5661120;R-HSA-5229203;R-HSA-4724279;R-HSA-3215406
R-HSA-3247509	Chromatin modifying enzymes	8	256	0.017628425836661618	0.9999748407480954	0.9999748407480954	24	85	0.006330999553105914	9606	Homo sapiens	PRMT6;HDAC3;CCND1;RIOX2;PADI4;RPS2;JMJD6;WDR77		R-HSA-3247569;R-HSA-5216234;R-HSA-5218952;R-HSA-5205799;R-HSA-3215385;R-HSA-4754176;R-HSA-3215448;R-HSA-5205798;R-HSA-1183128;R-HSA-5205861;R-HSA-5661117;R-HSA-5205824;R-HSA-5661126;R-HSA-3777129;R-HSA-5661124;R-HSA-3215426;R-HSA-5661125;R-HSA-5205820;R-HSA-5661122;R-HSA-8879123;R-HSA-5661120;R-HSA-5229203;R-HSA-4724279;R-HSA-3215406
R-HSA-1280215	Cytokine Signaling in Immune system	68	1092	0.07519625395950971	0.9999772705408972	0.9999772705408972	74	708	0.05273350215998808	9606	Homo sapiens	CSF1R;EIF4A1;CSF1;PSMD13;PTGS2;PSMD7;CCND1;MYC;CFL1;PSMD3;HMOX1;TIMP1;JUNB;HSPA9;HSPA8;SEC13;JUN;CCL22;TGFB1;TNFRSF12A;ANXA2;TNFRSF1B;MMP9;SOD1;COL1A2;TG;PSMA4;BCL6;TCP1;SDC1;PTPN6;SNRPA1;RHOU;VIM;P4HB;ABCE1;CRLF1;CD44;ATF3;BIRC2;EIF4G1;NFKBIB		R-HSA-6785895;R-HSA-6789615;R-HSA-6787820;R-HSA-450325;R-HSA-909726;R-HSA-5668417;R-HSA-9009554;R-HSA-913424;R-HSA-9009558;R-HSA-6783556;R-HSA-5668467;R-HSA-209061;R-HSA-909738;R-HSA-8985123;R-HSA-1031716;R-HSA-1031713;R-HSA-8950183;R-HSA-5668454;R-HSA-8937656;R-HSA-8950456;R-HSA-6797269;R-HSA-6797268;R-HSA-873918;R-HSA-1169188;R-HSA-8950718;R-HSA-5696490;R-HSA-8950581;R-HSA-8937654;R-HSA-5669097…
R-HSA-446203	Asparagine N-linked glycosylation	18	421	0.028990497176697425	0.9999808143490826	0.9999808143490826	37	144	0.010725458066438254	9606	Homo sapiens	GRIA1;DPAGT1;SEC13;PRKCSH;GFPT2;ST8SIA2;SLC35C1;DOLK;UAP1;TUBA4A;SPTA1;DPM2;DLC1;PGM3;ST8SIA5;PREB;ST3GAL1;YKT6		R-HSA-5694423;R-HSA-742345;R-HSA-5694418;R-HSA-203973;R-HSA-4084984;R-HSA-5694417;R-HSA-6809006;R-HSA-203977;R-HSA-6809003;R-HSA-4084978;R-HSA-5694425;R-HSA-6809015;R-HSA-6809014;R-HSA-548890;R-HSA-6809011;R-HSA-6809010;R-HSA-5694409;R-HSA-6807877;R-HSA-162721;R-HSA-6807875;R-HSA-5694527;R-HSA-446191;R-HSA-204008;R-HSA-5694522;R-HSA-446185;R-HSA-5694439;R-HSA-5694436;R-HSA-532667;R-HSA-5694435;R-…
R-HSA-6805567	Keratinization	6	226	0.015562594683927834	0.9999841306327293	0.9999841306327293	16	34	0.0025323998212423656	9606	Homo sapiens	KRT19;KRT80;CAPNS1;KRT4;KRT7		R-HSA-6806629;R-HSA-6805573;R-HSA-6814734;R-HSA-6814764;R-HSA-8934819;R-HSA-6805546;R-HSA-6806613;R-HSA-6810357;R-HSA-6811539;R-HSA-6814387;R-HSA-6806610;R-HSA-6809393;R-HSA-6809663;R-HSA-8942224;R-HSA-6814298;R-HSA-6810937
R-HSA-2990846	SUMOylation	4	192	0.013221319377496212	0.9999897781401847	0.9999897781401847	15	140	0.010427528675703858	9606	Homo sapiens	SEC13;NOP58;RWDD3;SATB2		R-HSA-5228525;R-HSA-3000399;R-HSA-5228523;R-HSA-4551649;R-HSA-4570467;R-HSA-4615872;R-HSA-3000348;R-HSA-5228508;R-HSA-4615987;R-HSA-3000411;R-HSA-4570493;R-HSA-2993780;R-HSA-4615900;R-HSA-4551679;R-HSA-4570489
R-HSA-2454202	Fc epsilon receptor (FCERI) signaling	6	235	0.01618234402974797	0.9999920757662851	0.9999920757662851	4	63	0.0046923879040667365	9606	Homo sapiens	JUN;PSMD7;PSMA4;PSMD13;PSMD3;ATF3		R-HSA-450292;R-HSA-450325;R-HSA-5607724;R-HSA-168136
R-HSA-6811442	Intra-Golgi and retrograde Golgi-to-ER traffic	5	218	0.015011706376532158	0.9999935074990012	0.9999935074990012	11	48	0.0035751526888127515	9606	Homo sapiens	DLC1;SURF4;KIF21A;YKT6;TUBA4A		R-HSA-8849350;R-HSA-8847638;R-HSA-8847637;R-HSA-6811427;R-HSA-8847635;R-HSA-6811426;R-HSA-6811423;R-HSA-6811418;R-HSA-8849353;R-HSA-6811417;R-HSA-8847544
R-HSA-5633007	Regulation of TP53 Activity	3	178	0.012257264839553781	0.9999947497184762	0.9999947497184762	7	98	0.0072992700729927005	9606	Homo sapiens	PRDM1;NOC2L		R-HSA-3222128;R-HSA-6805126;R-HSA-6805122;R-HSA-6804194;R-HSA-6804193;R-HSA-6804191;R-HSA-6804188
R-HSA-9664433	Leishmania parasite growth and survival	9	297	0.020451728412064454	0.9999953421875085	0.9999953421875085	9	40	0.0029792939073439596	9606	Homo sapiens	PTGER4;CYSLTR1;ADORA2B;PLK2;ADM;DRD1;ADCY7;PTHLH		R-HSA-9660819;R-HSA-9664306;R-HSA-163617;R-HSA-9662823;R-HSA-392129;R-HSA-9660824;R-HSA-111930;R-HSA-9660829;R-HSA-9660828
R-HSA-9662851	Anti-inflammatory response favouring Leishmania parasite infection	9	297	0.020451728412064454	0.9999953421875085	0.9999953421875085	9	40	0.0029792939073439596	9606	Homo sapiens	PTGER4;CYSLTR1;ADORA2B;PLK2;ADM;DRD1;ADCY7;PTHLH		R-HSA-9660819;R-HSA-9664306;R-HSA-163617;R-HSA-9662823;R-HSA-392129;R-HSA-9660824;R-HSA-111930;R-HSA-9660829;R-HSA-9660828
R-HSA-3108232	SUMO E3 ligases SUMOylate target proteins	3	183	0.012601570031676078	0.9999966045738216	0.9999966045738216	14	131	0.009757187546551468	9606	Homo sapiens	SEC13;NOP58;SATB2		R-HSA-5228525;R-HSA-3000399;R-HSA-5228523;R-HSA-4551649;R-HSA-4570467;R-HSA-4615872;R-HSA-3000348;R-HSA-5228508;R-HSA-4615987;R-HSA-3000411;R-HSA-4570493;R-HSA-4615900;R-HSA-4551679;R-HSA-4570489
R-HSA-9018678	Biosynthesis of specialized proresolving mediators (SPMs)	2	159	0.010948905109489052	0.9999967290452572	0.9999967290452572	15	124	0.009235811112766274	9606	Homo sapiens	LTA4H;PTGS2		R-HSA-9026408;R-HSA-9027627;R-HSA-9027532;R-HSA-9020270;R-HSA-9018862;R-HSA-9020257;R-HSA-9018880;R-HSA-9020258;R-HSA-9020261;R-HSA-9024890;R-HSA-9018877;R-HSA-9020253;R-HSA-9020252;R-HSA-9028255;R-HSA-9027607
R-HSA-112315	Transmission across Chemical Synapses	11	341	0.023481614102740668	0.9999975838758113	0.9999975838758113	38	163	0.012140622672426635	9606	Homo sapiens	GRIA1;ACHE;HSPA8;SLC38A1;KCNJ15;CHRNA9;ADCY7;CACNA1E;LIN7B;TUBA4A;CAMKK1		R-HSA-888589;R-HSA-9634834;R-HSA-9619542;R-HSA-212614;R-HSA-416320;R-HSA-421007;R-HSA-9619355;R-HSA-392206;R-HSA-9610627;R-HSA-629595;R-HSA-438037;R-HSA-1013020;R-HSA-629596;R-HSA-399711;R-HSA-1013012;R-HSA-380574;R-HSA-9619214;R-HSA-416985;R-HSA-372519;R-HSA-432162;R-HSA-399712;R-HSA-9619125;R-HSA-170666;R-HSA-420975;R-HSA-5336443;R-HSA-9618750;R-HSA-170671;R-HSA-170674;R-HSA-420980;R-HSA-961936…
R-HSA-3700989	Transcriptional Regulation by TP53	20	487	0.03353532571271175	0.9999977274725672	0.9999977274725672	33	259	0.01929092805005214	9606	Homo sapiens	TIGAR;G6PD;JUN;GADD45A;PLK2;IGFBP3;DHDH;PRDM1;TXN;NOC2L;PRDX2;BCL6;POLR2E;ATF3		R-HSA-3700984;R-HSA-3222128;R-HSA-6797606;R-HSA-3215152;R-HSA-6801637;R-HSA-6800035;R-HSA-6804194;R-HSA-6804193;R-HSA-6800044;R-HSA-6800042;R-HSA-6801641;R-HSA-6803892;R-HSA-6797616;R-HSA-3215144;R-HSA-6800253;R-HSA-6806394;R-HSA-6800250;R-HSA-6805126;R-HSA-6791109;R-HSA-6791235;R-HSA-6801666;R-HSA-6805122;R-HSA-70377;R-HSA-6806412;R-HSA-6801675;R-HSA-3341343;R-HSA-73646;R-HSA-5628901;R-HSA-56288…
R-HSA-9635486	Infection with Mycobacterium tuberculosis	1	134	0.009227379148877566	0.9999977325202937	0.9999977325202937	1	73	0.005437211380902726	9606	Homo sapiens	HGS		R-HSA-9635667
R-HSA-195258	RHO GTPase Effectors	10	326	0.022448698526373777	0.9999979504483588	0.9999979504483588	32	113	0.008416505288246685	9606	Homo sapiens	FHOD3;SEC13;CTTN;DLC1;CFL1;RHOC;PFN1;LIN7B;TUBA4A;RHOB		R-HSA-5666070;R-HSA-5665751;R-HSA-5665748;R-HSA-5666197;R-HSA-5623632;R-HSA-5665809;R-HSA-5666001;R-HSA-5666129;R-HSA-419087;R-HSA-8981443;R-HSA-5667037;R-HSA-419083;R-HSA-5623622;R-HSA-5666178;R-HSA-442832;R-HSA-3928608;R-HSA-5665802;R-HSA-5672329;R-HSA-5623667;R-HSA-5666160;R-HSA-5665982;R-HSA-5665659;R-HSA-5666169;R-HSA-419049;R-HSA-5671993;R-HSA-5665767;R-HSA-5671970;R-HSA-5665761;R-HSA-56259…
R-HSA-9609690	HCMV Early Events	4	215	0.01480512326125878	0.9999985101876839	0.9999985101876839	4	12	8.937881722031879E-4	9606	Homo sapiens	SEC13;HDAC3;DLC1;TUBA4A		R-HSA-9614816;R-HSA-9614369;R-HSA-9614343;R-HSA-9614367
R-HSA-983168	Antigen processing: Ubiquitination & Proteasome degradation	9	315	0.021691227103704722	0.9999987481466016	0.9999987481466016	5	9	6.703411291523909E-4	9606	Homo sapiens	ZNRF1;PSMD7;PSMA4;UBE3D;PSMD13;PSMD3;RNF217;TRIM16;NLE1		R-HSA-983150;R-HSA-983147;R-HSA-983157;R-HSA-983156;R-HSA-983140
R-HSA-9664323	FCGR3A-mediated IL10 synthesis	1	141	0.009709406417848782	0.9999988538519682	0.9999988538519682	1	20	0.0014896469536719798	9606	Homo sapiens	ADCY7		R-HSA-111930
R-HSA-211897	Cytochrome P450 - arranged by substrate type	2	184	0.012670431070100538	0.9999996730404686	0.9999996730404686	1	61	0.004543423208699538	9606	Homo sapiens	FDX1		R-HSA-193101
R-HSA-68877	Mitotic Prometaphase	3	211	0.014529679107560941	0.9999997118460602	0.9999997118460602	9	20	0.0014896469536719798	9606	Homo sapiens	SEC13;DLC1;TUBA4A		R-HSA-9648114;R-HSA-9648017;R-HSA-2484822;R-HSA-375302;R-HSA-380316;R-HSA-380508;R-HSA-1638803;R-HSA-2468287;R-HSA-1638821
R-HSA-212436	Generic Transcription Pathway	96	1555	0.10707891475003443	0.9999997246840886	0.9999997246840886	246	824	0.06137345449128557	9606	Homo sapiens	SERPINE1;PRDM1;NOC2L;CTGF;CCND3;PSMD7;CCND2;HEY1;CCND1;MYC;HEY2;PSMD3;SOX9;ZNF324;JUNB;PRMT6;G6PD;IGFBP3;DHDH;ATP1B4;RUNX1;PSMA4;ITGA5;ZFPM1;MET;ZNF114;ATF3;CSF1R;CEBPB;HDAC3;DLX5;PSMD13;DLX6;SATB2;NOP2;TCF7;TXN;GATA2;THBS1;HSPD1;PRDX2;MOBP;SPP1;POLR2E;HES1;E2F5;PLXNA4;TIGAR;CDKN2B;JUN;JAG1;TGFB1;BDNF;GADD45A;CAV1;PLK2;ESRRG;NR1D1;KLF4;SMAD6;SMAD7;COL1A1;CDK6;BCL6		R-HSA-2186785;R-HSA-8936584;R-HSA-8937097;R-HSA-8878212;R-HSA-8931981;R-HSA-2187303;R-HSA-8951428;R-HSA-8877192;R-HSA-8956568;R-HSA-8937113;R-HSA-8937118;R-HSA-8951966;R-HSA-8951442;R-HSA-8878237;R-HSA-8951443;R-HSA-8939667;R-HSA-8939670;R-HSA-8936599;R-HSA-8936616;R-HSA-8869543;R-HSA-8869542;R-HSA-8956586;R-HSA-8878243;R-HSA-6791235;R-HSA-8936621;R-HSA-8938158;R-HSA-8937134;R-HSA-8936608;R-HSA-3…
R-HSA-382551	Transport of small molecules	50	958	0.06596887481063214	0.9999997561086171	0.9999997561086171	75	441	0.032846715328467155	9606	Homo sapiens	SLC45A3;SLC43A2;TTYH2;TFRC;PSMD13;SLC1A4;SLC3A2;ATP1A1;SLC7A11;PHB;SLC5A2;NALCN;ADCY7;SLC7A1;PHB2;SLC8A1;AQP1;PSMD7;SLN;LIPG;PSMD3;SLC39A6;STOM;HMOX1;ASIC2;SLC16A3;SLC12A7;SLC38A1;SLC16A1;TRPC4;SLC35C1;APOC3;ANO6;NIPA2;EIF2S2;ANO4;RUNX1;SLC7A5;NCEH1;PSMA4;ARL2BP;DDAH1;SLCO4A1;SLC26A7;P4HB;FXYD5;ANGPTL4;SLC27A4		R-HSA-427910;R-HSA-8863494;R-HSA-2730664;R-HSA-6784622;R-HSA-432010;R-HSA-8980228;R-HSA-376200;R-HSA-5672027;R-HSA-379415;R-HSA-6784628;R-HSA-8949659;R-HSA-378513;R-HSA-8949661;R-HSA-174741;R-HSA-8949649;R-HSA-189208;R-HSA-164377;R-HSA-2744242;R-HSA-8866329;R-HSA-1237042;R-HSA-917807;R-HSA-163617;R-HSA-433698;R-HSA-2671885;R-HSA-379426;R-HSA-174757;R-HSA-429613;R-HSA-426155;R-HSA-432054;R-HSA-124…
R-HSA-909733	Interferon alpha/beta signaling	2	188	0.012945875223798375	0.999999774278199	0.999999774278199	3	22	0.0016386116490391778	9606	Homo sapiens	PTPN6;ABCE1		R-HSA-909726;R-HSA-5223305;R-HSA-997314
R-HSA-69620	Cell Cycle Checkpoints	6	280	0.019281090758848644	0.9999997770716682	0.9999997770716682	7	56	0.004171011470281543	9606	Homo sapiens	SEC13;PSMD7;PSMA4;PSMD13;DLC1;PSMD3		R-HSA-69600;R-HSA-141409;R-HSA-141431;R-HSA-8852354;R-HSA-141422;R-HSA-141439;R-HSA-264458
R-HSA-2029482	Regulation of actin dynamics for phagocytic cup formation	1	158	0.010880044071064592	0.9999997817030971	0.9999997817030971	1	24	0.0017875763444063757	9606	Homo sapiens	CFL1		R-HSA-399950
R-HSA-373076	Class A/1 (Rhodopsin-like receptors)	13	412	0.02837074783087729	0.9999998152178843	0.9999998152178843	16	158	0.01176821093400864	9606	Homo sapiens	PTGER4;CYSLTR1;EDN1;CCL22;PTGER1;ADORA2B;BDKRB1;ACKR3;ECE2;DRD1;AGT;CMKLR1		R-HSA-9684627;R-HSA-391940;R-HSA-391943;R-HSA-374214;R-HSA-8876868;R-HSA-391936;R-HSA-9615348;R-HSA-8862700;R-HSA-418925;R-HSA-8877620;R-HSA-443986;R-HSA-9690439;R-HSA-388560;R-HSA-390835;R-HSA-374173;R-HSA-374331
R-HSA-8957322	Metabolism of steroids	8	324	0.022310976449524858	0.9999998446791876	0.9999998446791876	14	237	0.01765231640101296	9606	Homo sapiens	FDPS;FDX1;TSPO;DHCR24;DHCR7		R-HSA-8951850;R-HSA-196417;R-HSA-191303;R-HSA-2426147;R-HSA-6807055;R-HSA-1655824;R-HSA-1655827;R-HSA-193065;R-HSA-2426155;R-HSA-193101;R-HSA-196402;R-HSA-191322;R-HSA-193054;R-HSA-6807064
R-HSA-5693532	DNA Double-Strand Break Repair	1	168	0.011568654455309186	0.9999999177745452	0.9999999177745452	3	111	0.008267540592879487	9606	Homo sapiens	LIG4		R-HSA-5693574;R-HSA-5693604;R-HSA-5687360
R-HSA-9658195	Leishmania infection	12	406	0.027957581600330534	0.9999999183539716	0.9999999183539716	14	95	0.007075823029941904	9606	Homo sapiens	PTGER4;CYSLTR1;JUN;ADORA2B;PLK2;HMOX1;ADM;TXN;DRD1;ADCY7;PTHLH		R-HSA-9660819;R-HSA-9664306;R-HSA-163617;R-HSA-392129;R-HSA-9660824;R-HSA-1250264;R-HSA-9660829;R-HSA-9673789;R-HSA-9660828;R-HSA-1250272;R-HSA-9662823;R-HSA-111930;R-HSA-1250280;R-HSA-1250253
R-HSA-1483257	Phospholipid metabolism	7	315	0.021691227103704722	0.9999999323412544	0.9999999323412544	17	218	0.01623715179502458	9606	Homo sapiens	ACHE;PLA2G10;PCTP;NES;PISD;AGPAT4;MFSD2A		R-HSA-1482646;R-HSA-372519;R-HSA-8865637;R-HSA-8873794;R-HSA-1482547;R-HSA-1602398;R-HSA-1602417;R-HSA-75885;R-HSA-1602377;R-HSA-1482533;R-HSA-1482691;R-HSA-1602446;R-HSA-1602368;R-HSA-1482636;R-HSA-1483212;R-HSA-1482667;R-HSA-1602374
R-HSA-9610379	HCMV Late Events	1	175	0.012050681724280402	0.9999999585044456	0.9999999585044456	2	19	0.0014151646059883808	9606	Homo sapiens	SEC13		R-HSA-9636128;R-HSA-9629004
R-HSA-74160	Gene expression (Transcription)	116	1855	0.12773722627737227	0.9999999636353207	0.9999999636353207	341	1000	0.07448234768359899	9606	Homo sapiens	SERPINE1;PRDM1;NOC2L;RRP8;CTGF;CCND3;PSMD7;CCND2;HEY1;CCND1;MYC;HEY2;PSMD3;SOX9;ZNF324;JUNB;PRMT6;G6PD;SEC13;IGFBP3;DHDH;CD3EAP;ATP1B4;TFB2M;POLRMT;RUNX1;THOC6;PSMA4;POLR1A;POLR1B;POLR1C;ITGA5;MET;ZNF114;ZFPM1;ATF3;SNRPB;CSF1R;CEBPB;HDAC3;RBM8A;DLX5;PSMD13;SATB2;DLX6;NOP2;TCF7;TXN;GATA2;THBS1;HSPD1;PRDX2;MOBP;TWISTNB;SPP1;POLR2E;SYMPK;HES1;E2F5;PLXNA4;CDKN2B;JUN;TIGAR;TGFB1;JAG1;BDNF;GADD45A;ALYR…		R-HSA-2186785;R-HSA-8936584;R-HSA-8937097;R-HSA-427527;R-HSA-8878212;R-HSA-8931981;R-HSA-2187303;R-HSA-8951428;R-HSA-427528;R-HSA-8877192;R-HSA-8956568;R-HSA-8937113;R-HSA-112149;R-HSA-8937118;R-HSA-8951966;R-HSA-112150;R-HSA-112153;R-HSA-112152;R-HSA-6810238;R-HSA-112155;R-HSA-8951442;R-HSA-8878237;R-HSA-8951443;R-HSA-8939667;R-HSA-73757;R-HSA-6810235;R-HSA-112156;R-HSA-6810233;R-HSA-8939670;R-H…
R-HSA-73857	RNA Polymerase II Transcription	102	1694	0.1166505990910343	0.9999999803242489	0.9999999803242489	296	885	0.06591687769998511	9606	Homo sapiens	SERPINE1;PRDM1;NOC2L;CTGF;CCND3;PSMD7;CCND2;HEY1;CCND1;MYC;HEY2;PSMD3;SOX9;ZNF324;JUNB;PRMT6;G6PD;IGFBP3;DHDH;ATP1B4;RUNX1;THOC6;PSMA4;ITGA5;MET;ZNF114;ZFPM1;ATF3;SNRPB;CSF1R;CEBPB;HDAC3;RBM8A;DLX5;PSMD13;SATB2;DLX6;NOP2;TCF7;TXN;GATA2;THBS1;HSPD1;PRDX2;MOBP;SPP1;POLR2E;SYMPK;HES1;E2F5;PLXNA4;CDKN2B;JUN;TIGAR;TGFB1;JAG1;BDNF;GADD45A;ALYREF;CAV1;PLK2;ESRRG;NR1D1;KLF4;SMAD6;SMAD7;COL1A1;CDK6;BCL6;N…		R-HSA-2186785;R-HSA-8936584;R-HSA-8937097;R-HSA-8878212;R-HSA-8931981;R-HSA-2187303;R-HSA-8951428;R-HSA-8877192;R-HSA-8956568;R-HSA-8937113;R-HSA-8937118;R-HSA-8951966;R-HSA-6810238;R-HSA-8951442;R-HSA-8878237;R-HSA-8951443;R-HSA-8939667;R-HSA-6810235;R-HSA-6810233;R-HSA-8939670;R-HSA-8936599;R-HSA-8936616;R-HSA-8869543;R-HSA-8869542;R-HSA-8956586;R-HSA-9613494;R-HSA-8878243;R-HSA-6791235;R-HSA-8…
R-HSA-9609646	HCMV Infection	4	270	0.01859248037460405	0.9999999869252053	0.9999999869252053	6	31	0.0023089527781915684	9606	Homo sapiens	SEC13;HDAC3;DLC1;TUBA4A		R-HSA-9614816;R-HSA-9614369;R-HSA-9636128;R-HSA-9614343;R-HSA-9614367;R-HSA-9629004
R-HSA-199991	Membrane Trafficking	26	665	0.045792590552265526	0.9999999881755123	0.9999999881755123	92	219	0.016311634142708177	9606	Homo sapiens	GRIA1;TFRC;DENND5B;SPTA1;GJA1;DPH1;AP1S1;KIF21A;YKT6;TBC1D10A;TPD52;HSPA8;SEC13;SURF4;TUBA4A;RAB32;CTTN;HGS;GJB3;DLC1;PREB;RIN1;MON1A;HBEGF;ARF6		R-HSA-8868230;R-HSA-5694423;R-HSA-5694418;R-HSA-5694417;R-HSA-8868236;R-HSA-8877451;R-HSA-5694425;R-HSA-8847638;R-HSA-8854293;R-HSA-8847637;R-HSA-8847635;R-HSA-191636;R-HSA-2316347;R-HSA-8854173;R-HSA-8871194;R-HSA-8871193;R-HSA-190877;R-HSA-5694409;R-HSA-6807877;R-HSA-191654;R-HSA-6807875;R-HSA-191656;R-HSA-8867756;R-HSA-8868651;R-HSA-8867754;R-HSA-8868648;R-HSA-5694439;R-HSA-8868661;R-HSA-56944…
R-HSA-112316	Neuronal System	15	487	0.03353532571271175	0.9999999894035021	0.9999999894035021	44	216	0.01608818709965738	9606	Homo sapiens	GRIA1;ACHE;HSPA8;SLC38A1;KCNK7;KCNK10;KCNJ15;CHRNA9;ADCY7;CACNA1E;LIN7B;TUBA4A;CAMKK1;LRRTM2;KCNMA1		R-HSA-888589;R-HSA-9634834;R-HSA-9619542;R-HSA-212614;R-HSA-416320;R-HSA-421007;R-HSA-9619355;R-HSA-392206;R-HSA-1296348;R-HSA-9610627;R-HSA-629595;R-HSA-438037;R-HSA-1013020;R-HSA-629596;R-HSA-6794352;R-HSA-399711;R-HSA-1013012;R-HSA-380574;R-HSA-9619214;R-HSA-8849881;R-HSA-416985;R-HSA-372519;R-HSA-432162;R-HSA-399712;R-HSA-9619125;R-HSA-170666;R-HSA-420975;R-HSA-5336443;R-HSA-9618750;R-HSA-170…
R-HSA-877300	Interferon gamma signaling	3	250	0.01721525960611486	0.9999999912681705	0.9999999912681705	4	16	0.0011917175629375838	9606	Homo sapiens	PTPN6;CD44		R-HSA-877308;R-HSA-873918;R-HSA-1031716;R-HSA-1031713
R-HSA-983169	Class I MHC mediated antigen processing & presentation	14	473	0.032571271174769316	0.9999999917289194	0.9999999917289194	14	48	0.0035751526888127515	9606	Homo sapiens	SEC13;HSPA5;UBE3D;PSMD13;NLE1;ZNRF1;SEC61A1;PSMD7;PSMA4;SEC61G;RNF217;PSMD3;SEC61B;TRIM16		R-HSA-1236947;R-HSA-983150;R-HSA-983148;R-HSA-983147;R-HSA-983146;R-HSA-983145;R-HSA-983140;R-HSA-983425;R-HSA-983424;R-HSA-983422;R-HSA-1236935;R-HSA-1236970;R-HSA-983157;R-HSA-983156
R-HSA-2029480	Fcgamma receptor (FCGR) dependent phagocytosis	1	193	0.013290180415920672	0.9999999928614622	0.9999999928614622	1	42	0.0031282586027111575	9606	Homo sapiens	CFL1		R-HSA-399950
R-HSA-68886	M Phase	9	416	0.028646191984575128	0.9999999994854498	0.9999999994854498	25	91	0.006777893639207508	9606	Homo sapiens	SEC13;PSMD7;PSMA4;PSMD13;DLC1;PSMD3;LMNA;TUBA4A		R-HSA-9648017;R-HSA-375302;R-HSA-2467809;R-HSA-5229194;R-HSA-2467811;R-HSA-2993898;R-HSA-1638803;R-HSA-2990880;R-HSA-2990882;R-HSA-9615901;R-HSA-9668419;R-HSA-9615937;R-HSA-9618378;R-HSA-380316;R-HSA-380508;R-HSA-2468287;R-HSA-9615945;R-HSA-2995376;R-HSA-9648114;R-HSA-9634169;R-HSA-5244669;R-HSA-2484822;R-HSA-174202;R-HSA-9634219;R-HSA-1638821
R-HSA-156580	Phase II - Conjugation of compounds	2	259	0.017835008951934996	0.9999999997081446	0.9999999997081446	2	72	0.005362729033219127	9606	Homo sapiens	TRMT112;CHAC1		R-HSA-6800149;R-HSA-6785928
R-HSA-597592	Post-translational protein modification	87	1597	0.10997107836386173	0.9999999997677141	0.9999999997677141	122	526	0.03917771488157307	9606	Homo sapiens	DPAGT1;SPON2;CSF1;PRKCSH;GALNT17;TNC;TNFAIP3;PRSS23;CYR61;PIGY;ADAMTSL1;UCHL1;PSMD7;EVA1A;MYC;PSMD3;PGM3;TIMP1;ADAMTS6;EIF5A;SBSPON;SEC13;IGFBP3;SLC35C1;VASH2;PLAUR;EMP1;RAD23A;UCHL3;UCHL5;TUBA4A;COMMD5;RAB32;DPM2;METTL22;PSMA4;VGF;HGS;PTRH2;FAM20C;PIGM;PREB;TTLL12;FAM20A;TRIM16;BIRC2;GRIA1;PSMD13;SERPINC1;SDC2;SATB2;GCNT1;UAP1;THBS2;THBS1;SPTA1;COMMD9;DPH1;DPH2;SPP1;ARSI;ST8SIA5;DPH5;LY6G6C;RPS2…		R-HSA-8956040;R-HSA-1614362;R-HSA-6781797;R-HSA-688136;R-HSA-6782820;R-HSA-8956045;R-HSA-8869506;R-HSA-913675;R-HSA-162830;R-HSA-5696600;R-HSA-8955289;R-HSA-548890;R-HSA-162836;R-HSA-5665871;R-HSA-8955285;R-HSA-6807877;R-HSA-6781764;R-HSA-6807875;R-HSA-4570467;R-HSA-3000348;R-HSA-4570493;R-HSA-8932275;R-HSA-4570489;R-HSA-5696872;R-HSA-8956106;R-HSA-5173005;R-HSA-204617;R-HSA-8956099;R-HSA-8956103…
R-HSA-69278	Cell Cycle, Mitotic	18	596	0.041041178900977825	0.9999999998172763	0.9999999998172763	91	350	0.026068821689259645	9606	Homo sapiens	SEC13;CDKN2B;PSMD13;PTK6;TUBA4A;CCND3;PSMD7;PSMA4;CCND2;CDK6;CCND1;DLC1;MYC;LMNA;PSMD3;E2F5		R-HSA-9648017;R-HSA-375302;R-HSA-380294;R-HSA-8964492;R-HSA-1227670;R-HSA-8852354;R-HSA-8961934;R-HSA-8942607;R-HSA-8961665;R-HSA-8964482;R-HSA-1638803;R-HSA-380303;R-HSA-2990880;R-HSA-2990882;R-HSA-9615901;R-HSA-380311;R-HSA-8848414;R-HSA-380316;R-HSA-69016;R-HSA-8964498;R-HSA-2468287;R-HSA-8853405;R-HSA-8854044;R-HSA-174105;R-HSA-188191;R-HSA-2995376;R-HSA-380455;R-HSA-8964525;R-HSA-9018017;R-H…
R-HSA-211945	Phase I - Functionalization of compounds	3	297	0.020451728412064454	0.9999999998799209	0.9999999998799209	2	98	0.0072992700729927005	9606	Homo sapiens	FDX1;FMO2		R-HSA-217258;R-HSA-193101
R-HSA-500792	GPCR ligand binding	18	602	0.041454345131524586	0.9999999998811945	0.9999999998811945	21	185	0.013779234321465812	9606	Homo sapiens	PTGER4;EDN1;WNT2B;CCL22;PTGER1;PTCH2;ADM;WNT9A;ECE2;PTHLH;AGT;CYSLTR1;ADORA2B;BDKRB1;ACKR3;DRD1;CMKLR1		R-HSA-9684627;R-HSA-391940;R-HSA-445124;R-HSA-391943;R-HSA-374214;R-HSA-8876868;R-HSA-391936;R-HSA-9615348;R-HSA-8862700;R-HSA-418925;R-HSA-163625;R-HSA-201708;R-HSA-420489;R-HSA-420214;R-HSA-8877620;R-HSA-443986;R-HSA-9690439;R-HSA-388560;R-HSA-390835;R-HSA-374173;R-HSA-374331
R-HSA-913531	Interferon Signaling	7	394	0.02713124913923702	0.9999999998968552	0.9999999998968552	11	69	0.00513928199016833	9606	Homo sapiens	EIF4A1;SEC13;PTPN6;ABCE1;CD44;EIF4G1		R-HSA-877308;R-HSA-1678842;R-HSA-909726;R-HSA-873918;R-HSA-5223305;R-HSA-8985201;R-HSA-8985123;R-HSA-1176059;R-HSA-1031716;R-HSA-997314;R-HSA-1031713
R-HSA-5653656	Vesicle-mediated transport	31	824	0.05674149566175458	0.9999999999300225	0.9999999999300225	97	252	0.018769551616266946	9606	Homo sapiens	GRIA1;TFRC;DENND5B;STAB2;SPTA1;GJA1;HSPH1;DPH1;AP1S1;KIF21A;YKT6;TBC1D10A;TPD52;HSPA8;SEC13;SURF4;TUBA4A;RAB32;COL1A1;COL3A1;COL1A2;CTTN;HGS;GJB3;DLC1;PREB;RIN1;MON1A;HBEGF;ARF6		R-HSA-8868230;R-HSA-8868236;R-HSA-8877451;R-HSA-2316347;R-HSA-8854173;R-HSA-6807877;R-HSA-6807875;R-HSA-8867756;R-HSA-8867754;R-HSA-190519;R-HSA-432688;R-HSA-190520;R-HSA-190782;R-HSA-8847544;R-HSA-5671702;R-HSA-8849350;R-HSA-190790;R-HSA-6811427;R-HSA-432706;R-HSA-6811426;R-HSA-432707;R-HSA-190788;R-HSA-8854209;R-HSA-8877760;R-HSA-8849353;R-HSA-432712;R-HSA-190541;R-HSA-8868071;R-HSA-8866279;R-H…
R-HSA-8978868	Fatty acid metabolism	8	428	0.02947252444566864	0.9999999999640055	0.9999999999640055	13	217	0.01616266944734098	9606	Homo sapiens	ACOT7;GPX1;PTGES2;PCTP;LTA4H;PTGS2;MCAT		R-HSA-8933547;R-HSA-2161959;R-HSA-265295;R-HSA-5690043;R-HSA-2309773;R-HSA-2161999;R-HSA-2309779;R-HSA-2309787;R-HSA-2161946;R-HSA-266072;R-HSA-2314686;R-HSA-2161951;R-HSA-2161791
R-HSA-198933	Immunoregulatory interactions between a Lymphoid and a non-Lymphoid cell	3	316	0.021760088142129184	0.9999999999791619	0.9999999999791619	2	44	0.0032772232980783555	9606	Homo sapiens	COL1A1;COL3A1;COL1A2		R-HSA-5696356;R-HSA-5696357
R-HSA-73894	DNA Repair	5	369	0.025409723178625533	0.9999999999823362	0.9999999999823362	52	332	0.024728139430954865	9606	Homo sapiens	RRP1;POLR2E;LIG4;RAD23A;PRPF19		R-HSA-9684118;R-HSA-5649873;R-HSA-5651805;R-HSA-110349;R-HSA-110351;R-HSA-110350;R-HSA-110353;R-HSA-110352;R-HSA-6782069;R-HSA-110355;R-HSA-110354;R-HSA-111253;R-HSA-110356;R-HSA-5687360;R-HSA-5649856;R-HSA-110359;R-HSA-110360;R-HSA-110363;R-HSA-6782204;R-HSA-6781818;R-HSA-110364;R-HSA-110368;R-HSA-110371;R-HSA-5690996;R-HSA-110375;R-HSA-5691006;R-HSA-5691004;R-HSA-5691000;R-HSA-6790487;R-HSA-565…
R-HSA-162582	Signal Transduction	189	2974	0.2047927282743424	0.999999999996404	0.999999999996404	818	2402	0.17890659913600476	9606	Homo sapiens	DGKG;FHOD3;TRIO;TFRC;HHIP;SERPINE1;ARHGDIG;FGF5;GJA1;CCND3;CYSLTR1;RGS3;PSMD7;CCND1;MYC;ARHGDIA;CFL1;PSMD3;SOX9;JUNB;CMKLR1;TLE1;IMP3;ACTN1;FST;DHDH;ATP1B4;IMP4;DKK1;TUBA4A;RUNX1;HGS;ADAM12;ROR1;TRIB3;ROR2;TRIB1;PFN1;FKBP4;PPID;EPHA2;RRAD;PSMD13;SHMT2;TCF7;PDGFA;PHB;LIN7B;RTN4;SPTA1;STIP1;RDH10;EIF4EBP1;FADD;DRD1;RDH13;SRGAP1;JUN;TGFB1;JUND;JAG1;BDNF;CAV1;PDE2A;PTCH2;INHBB;PTK6;INHBA;SMAD6;ARHGAP…		R-HSA-178178;R-HSA-5654614;R-HSA-5654615;R-HSA-5654612;R-HSA-4649028;R-HSA-9613460;R-HSA-5654608;R-HSA-141316;R-HSA-2187303;R-HSA-5654622;R-HSA-5654623;R-HSA-5654620;R-HSA-380942;R-HSA-5654618;R-HSA-178189;R-HSA-5654596;R-HSA-5654597;R-HSA-5654594;R-HSA-5654592;R-HSA-5654607;R-HSA-9017488;R-HSA-9613451;R-HSA-9017491;R-HSA-5654605;R-HSA-2197562;R-HSA-5654603;R-HSA-5654600;R-HSA-5654646;R-HSA-68035…
R-HSA-418594	G alpha (i) signalling events	6	421	0.028990497176697425	0.9999999999985283	0.9999999999985283	20	74	0.005511693728586325	9606	Homo sapiens	RGS3;BDKRB1;ACKR3;ADCY7;AGT;CAMKK1		R-HSA-392129;R-HSA-749454;R-HSA-9619125;R-HSA-170666;R-HSA-8982019;R-HSA-392206;R-HSA-380073;R-HSA-170671;R-HSA-8982020;R-HSA-170674;R-HSA-170672;R-HSA-8982012;R-HSA-170676;R-HSA-170677;R-HSA-749456;R-HSA-442749;R-HSA-111930;R-HSA-170686;R-HSA-9618863;R-HSA-170685
R-HSA-372790	Signaling by GPCR	29	860	0.05922049304503512	0.9999999999992505	0.9999999999992505	63	353	0.026292268732310442	9606	Homo sapiens	DGKG;PTGER4;WNT2B;TRIO;PTGER1;ADM;ECE2;ADCY7;PTHLH;CAMKK1;CYSLTR1;RGS3;BDKRB1;DRD1;CMKLR1;EDN1;CCL22;PDE2A;PTCH2;WNT9A;RHOC;AGT;RHOB;ADORA2B;PDE3A;ACKR3;HBEGF		R-HSA-9684627;R-HSA-8982025;R-HSA-391940;R-HSA-391943;R-HSA-749448;R-HSA-8982026;R-HSA-391936;R-HSA-749454;R-HSA-392064;R-HSA-426240;R-HSA-749452;R-HSA-8982017;R-HSA-8982019;R-HSA-392206;R-HSA-8982020;R-HSA-420489;R-HSA-418582;R-HSA-374173;R-HSA-2179387;R-HSA-749456;R-HSA-379044;R-HSA-163617;R-HSA-9619125;R-HSA-170666;R-HSA-163625;R-HSA-380073;R-HSA-379048;R-HSA-170671;R-HSA-170674;R-HSA-170672;R…
R-HSA-5663205	Infectious disease	60	1343	0.09248037460404902	0.9999999999995863	0.9999999999995863	115	750	0.05586176076269924	9606	Homo sapiens	PRKCSH;RPL31;RRP1;ADM;RPL8;RPL7;RPL7A;CYSLTR1;RPS16;PSMD7;RPL18A;RPL36AL;PSMD3;AP1S1;RPL38;RPS13;SEC13;RPS9;RPS8;RPS5;RPL23;SIGMAR1;LIG4;RPSA;TUBA4A;PSMA4;HGS;ADORA2B;RPL26;FKBP4;MET;HBEGF;PTGER4;HDAC3;PSMD13;RPL12;ATP1A1;TXN;ADCY7;PTHLH;POLR2E;RPL13;HMOX1;RPL15;RPS2;DRD1;ST3GAL1;RANBP1;JUN;TGFB1;PLK2;RPL23A;DLC1;NMT2;FXYD5		R-HSA-9660819;R-HSA-9684627;R-HSA-180739;R-HSA-182279;R-HSA-9660824;R-HSA-182286;R-HSA-5336413;R-HSA-9660829;R-HSA-9660828;R-HSA-167181;R-HSA-9694364;R-HSA-167191;R-HSA-167192;R-HSA-167196;R-HSA-167197;R-HSA-9613490;R-HSA-167459;R-HSA-163617;R-HSA-9613498;R-HSA-167468;R-HSA-167474;R-HSA-5336417;R-HSA-167478;R-HSA-5336420;R-HSA-8876210;R-HSA-9679780;R-HSA-167477;R-HSA-5336422;R-HSA-111930;R-HSA-16…
R-HSA-1640170	Cell Cycle	21	734	0.05054400220355323	0.9999999999996301	0.9999999999996301	107	449	0.033442574109935945	9606	Homo sapiens	SEC13;CDKN2B;PSMD13;PTK6;TUBA4A;CCND3;PSMD7;PSMA4;CCND2;CDK6;CCND1;DKC1;DLC1;MYC;LMNA;PSMD3;GAR1;POLR2E;E2F5		R-HSA-9648017;R-HSA-375302;R-HSA-8964492;R-HSA-8852354;R-HSA-8961934;R-HSA-8961665;R-HSA-8964482;R-HSA-164616;R-HSA-164617;R-HSA-2990880;R-HSA-164620;R-HSA-264458;R-HSA-2990882;R-HSA-163090;R-HSA-912408;R-HSA-163099;R-HSA-8964498;R-HSA-8853405;R-HSA-163096;R-HSA-174105;R-HSA-188191;R-HSA-380455;R-HSA-8964525;R-HSA-9018017;R-HSA-8964513;R-HSA-8853419;R-HSA-75820;R-HSA-75823;R-HSA-75822;R-HSA-75825…
R-HSA-388396	GPCR downstream signalling	23	781	0.053780471009502825	0.9999999999998457	0.9999999999998457	42	168	0.01251303441084463	9606	Homo sapiens	DGKG;PTGER4;EDN1;TRIO;PTGER1;PDE2A;ADM;RHOC;ADCY7;PTHLH;AGT;CAMKK1;RHOB;CYSLTR1;RGS3;ADORA2B;PDE3A;BDKRB1;ACKR3;DRD1;HBEGF		R-HSA-8982025;R-HSA-749448;R-HSA-8982026;R-HSA-392129;R-HSA-749454;R-HSA-392064;R-HSA-426240;R-HSA-749452;R-HSA-8982017;R-HSA-8982019;R-HSA-392206;R-HSA-400586;R-HSA-8982020;R-HSA-418582;R-HSA-419166;R-HSA-2179387;R-HSA-749456;R-HSA-379044;R-HSA-163617;R-HSA-9619125;R-HSA-170666;R-HSA-2179402;R-HSA-380073;R-HSA-379048;R-HSA-170671;R-HSA-2179407;R-HSA-419049;R-HSA-170674;R-HSA-170672;R-HSA-8982012…
R-HSA-9709957	Sensory Perception	14	681	0.04689436716705688	0.9999999999999991	0.9999999999999991	16	107	0.007969611202145092	9606	Homo sapiens	SDC4;SDC2;CHRNA9;APOC3;LRP8;HSPG2;RPE65;DDAH1;RDH10;KCNMA1;SDC1;NMT2;GPC6;LRP12		R-HSA-2534087;R-HSA-9667761;R-HSA-2187332;R-HSA-2404131;R-HSA-2404140;R-HSA-9663736;R-HSA-2453833;R-HSA-2395784;R-HSA-2423785;R-HSA-2429643;R-HSA-2395764;R-HSA-9667809;R-HSA-74872;R-HSA-9663785;R-HSA-2424254;R-HSA-2395768
R-HSA-168249	Innate Immune System	52	1333	0.09179176421980444	0.9999999999999994	0.9999999999999994	66	708	0.05273350215998808	9606	Homo sapiens	PRKCSH;GMFG;TNFAIP3;ECSIT;PSMD7;ANPEP;PSMD3;CFL1;CCT2;ANXA2;PLAUR;ANO6;CNPY3;TNFRSF1B;MMP9;ATAD3A;APRT;PSMA4;POLR1C;ADAM8;CD44;ATF3;BIRC2;PDXK;PSMD13;TXN;COMMD9;POLR2E;STOM;HMOX1;CCT8;FADD;LTA4H;HSPA8;JUN;CCL22;PTGES2;SURF4;PDAP1;LRRC66;AGT;FABP5;DLC1;POLR3D;POLR3E;POLR3H;PTPN6;CD68;NFKBIB		R-HSA-688136;R-HSA-688137;R-HSA-9013889;R-HSA-9013895;R-HSA-9628444;R-HSA-1678998;R-HSA-6799350;R-HSA-933532;R-HSA-450325;R-HSA-177690;R-HSA-933526;R-HSA-177694;R-HSA-933523;R-HSA-168092;R-HSA-177692;R-HSA-2562564;R-HSA-933539;R-HSA-9014320;R-HSA-9013963;R-HSA-399950;R-HSA-168136;R-HSA-2562541;R-HSA-1250264;R-HSA-168910;R-HSA-6800426;R-HSA-9014343;R-HSA-168140;R-HSA-9014342;R-HSA-1678921;R-HSA-16…
R-HSA-1643685	Disease	116	2360	0.16251205068172428	1.0	1.0	272	1591	0.118501415164606	9606	Homo sapiens	DPAGT1;SPON2;RPL31;RRP1;RPL8;RPL7;FGF5;CCND3;CYSLTR1;RPS16;PSMD7;CCND2;CCND1;CAPNS1;RPL18A;RPL36AL;MYC;PSMD3;AP1S1;RPL38;RPS13;RPS9;RPS8;RPS5;RPL23;SLC35C1;LIG4;RPSA;DKK1;HSPG2;TUBA4A;DPM2;BTD;HGS;FDX1;RPL26;FKBP4;SLC27A4;SDC4;PSMD13;SDC2;PDGFA;PHB;TXN;SLC5A2;PRDX2;HMOX1;FADD;DRD1;ST3GAL1;JUN;TGFB1;JAG1;BDNF;PLK2;DOLK;LRRC66;EXT1;CDK6;SDC1;NMT2;CSPG4;FXYD5;CD320;ACY1;PRKCSH;ADM;ADAMTSL1;RPL7A;HEY…		R-HSA-9684627;R-HSA-2023455;R-HSA-180739;R-HSA-2023451;R-HSA-182279;R-HSA-3656254;R-HSA-5653596;R-HSA-182286;R-HSA-9694364;R-HSA-9613490;R-HSA-167459;R-HSA-9613498;R-HSA-167468;R-HSA-167474;R-HSA-9665699;R-HSA-9665697;R-HSA-167478;R-HSA-8876210;R-HSA-9665701;R-HSA-167477;R-HSA-9665700;R-HSA-9665705;R-HSA-167481;R-HSA-167484;R-HSA-9665709;R-HSA-8876230;R-HSA-2769007;R-HSA-184392;R-HSA-175177;R-HSA…
R-HSA-1280218	Adaptive Immune System	25	1004	0.06913648257815729	1.0	1.0	36	264	0.01966333978847013	9606	Homo sapiens	SEC13;HSPA5;UBE3D;PSMD13;TUBA4A;NLE1;COL1A1;ENAH;ZNRF1;SEC61A1;COL3A1;PSMD7;PSMA4;COL1A2;DLC1;SEC61G;RNF217;PSMD3;AP1S1;TRIB3;PTPN6;SEC61B;TRIM16;NFKBIB		R-HSA-1236947;R-HSA-8951498;R-HSA-2130731;R-HSA-983425;R-HSA-983424;R-HSA-1168640;R-HSA-983709;R-HSA-1168643;R-HSA-1168642;R-HSA-983707;R-HSA-2213236;R-HSA-1236935;R-HSA-2213243;R-HSA-2130619;R-HSA-5690701;R-HSA-2213248;R-HSA-983150;R-HSA-983148;R-HSA-983147;R-HSA-983146;R-HSA-983145;R-HSA-983140;R-HSA-1168638;R-HSA-389941;R-HSA-2130641;R-HSA-983422;R-HSA-5696356;R-HSA-198640;R-HSA-5696357;R-HSA-…
R-HSA-1430728	Metabolism	160	3634	0.2502410136344856	1.0	1.0	240	2247	0.1673618352450469	9606	Homo sapiens	RPL31;RRP1;RPL8;NUDT5;RPL7;NUBP2;FBL;CYSLTR1;RPS16;PSMD7;RPL18A;RPL36AL;PSMD3;RPL38;CHAC1;SLC16A3;PSPH;RPS13;MFSD2A;CSGALNACT1;G6PD;RPS9;ACOT7;HGD;RPS8;RPS5;RPL23;ENTPD6;SARS;DIO3;RPSA;PGD;HSPG2;PISD;BTD;FDX1;PLA2G10;TRIB3;RPL26;PLPP3;SDC4;PSMD13;SHMT2;SDC2;MRI1;TXN;CACNA1E;ATP5MC1;CHST11;HMOX1;ARSI;LTA4H;ST3GAL1;SLC19A2;FDPS;SLC37A2;GOT1;CAV1;GOT2;ASNS;PYCR2;DHCR24;PYCR3;NR1D1;MCAT;EXT1;AIMP2;UC…		R-HSA-1614362;R-HSA-1655824;R-HSA-1655827;R-HSA-1368065;R-HSA-9028255;R-HSA-2022919;R-HSA-164377;R-HSA-193054;R-HSA-199203;R-HSA-1299507;R-HSA-2509831;R-HSA-9638064;R-HSA-8933547;R-HSA-70692;R-HSA-2509827;R-HSA-2509838;R-HSA-193065;R-HSA-5333615;R-HSA-73797;R-HSA-2408546;R-HSA-73798;R-HSA-73800;R-HSA-265295;R-HSA-193101;R-HSA-2395764;R-HSA-73810;R-HSA-73813;R-HSA-73814;R-HSA-163418;R-HSA-2395768;…
R-HSA-168256	Immune System	118	2681	0.18461644401597577	1.0	1.0	168	1621	0.12073588559511396	9606	Homo sapiens	EIF4A1;CSF1;UBE3D;PRKCSH;GMFG;TNFAIP3;ECSIT;SEC61A1;PSMD7;CCND1;SEC61G;MYC;ANPEP;CFL1;PSMD3;AP1S1;TIMP1;SEC61B;JUNB;CCT2;SEC13;ANXA2;TNFRSF12A;PLAUR;ANO6;CNPY3;TNFRSF1B;ATAD3A;MMP9;TUBA4A;APRT;ENAH;PSMA4;TCP1;POLR1C;SNRPA1;ADAM8;RHOU;TRIB3;TRIM16;CD44;ATF3;BIRC2;CSF1R;PDXK;PSMD13;TXN;PTGS2;ZNRF1;COMMD9;RNF217;POLR2E;STOM;HMOX1;CCT8;LTA4H;FADD;HSPA9;HSPA8;JUN;TGFB1;CCL22;HSPA5;PTGES2;SURF4;PDAP1;L…		R-HSA-6785895;R-HSA-688136;R-HSA-688137;R-HSA-9013889;R-HSA-2130731;R-HSA-9013895;R-HSA-1168640;R-HSA-1168643;R-HSA-450325;R-HSA-1168642;R-HSA-5668417;R-HSA-177690;R-HSA-9009554;R-HSA-5690701;R-HSA-177694;R-HSA-913424;R-HSA-177692;R-HSA-9009558;R-HSA-2562564;R-HSA-6783556;R-HSA-5668467;R-HSA-1031716;R-HSA-1031713;R-HSA-8950183;R-HSA-5668454;R-HSA-8937656;R-HSA-8950456;R-HSA-389941;R-HSA-5696356;R…
R-HSA-556833	Metabolism of lipids	45	1437	0.09895331221594822	1.0	1.0	78	947	0.07053478325636824	9606	Homo sapiens	ACHE;HDAC3;FHL2;PCTP;PTGS2;AGPAT4;ARNTL;SPP1;ANKRD1;TSPO;ARSI;LTA4H;MFSD2A;FDPS;ACOT7;GPX1;PTGES2;CAV1;SPHK1;DHCR24;NR1D1;MCAT;AGT;PISD;FABP2;FABP3;FABP5;FDX1;PLA2G10;TRIB3;DHCR7;ANGPTL4;PLPP3;NES;TNFRSF21		R-HSA-1482646;R-HSA-1614362;R-HSA-2426147;R-HSA-2161959;R-HSA-9018880;R-HSA-1655824;R-HSA-400143;R-HSA-1655827;R-HSA-1989779;R-HSA-2426155;R-HSA-1989774;R-HSA-1989771;R-HSA-1368065;R-HSA-9028255;R-HSA-1602446;R-HSA-1989767;R-HSA-1482636;R-HSA-428701;R-HSA-1989765;R-HSA-193054;R-HSA-2314686;R-HSA-428696;R-HSA-9027607;R-HSA-372519;R-HSA-9027627;R-HSA-8951850;R-HSA-8933547;R-HSA-1482547;R-HSA-193065…
R-HSA-211859	Biological oxidations	6	545	0.037529265941330395	1.0	1.0	5	188	0.014002681364516609	9606	Homo sapiens	TRMT112;ACY1;FDX1;FMO2;CHAC1		R-HSA-5433074;R-HSA-6800149;R-HSA-217258;R-HSA-6785928;R-HSA-193101
